# Supplementary material for: Comparative genomics-based insights into Pantoea ananatis strains, isolated from white spot diseased leaves of maize with plant growth-promoting attributes
Source: Appl Environ Microbiol. 2025 May 19;91(6):e00329-25. doi: 10.1128/aem.00329-25 (PMC12175523; doi:10.1128/aem.00329-25)
Supplement: Tables S4-S7 — COG categories of unique genes from P. ananatis strains, OGs clustered by orthoFinder, detected gene gain and loss events at key nodes, and T6SS-1-related genes and VgrG2 in 22 P. ananatis strains. [file aem.00329-25-s0007.xlsx]

## Sheet: TABLE.S4
TABLE. S4 The COG categories of unique genes from P. ananatis strains
Gene name	Locus	COG	COG categoriy	%	Alignment length	E-value
COG category of unique genes about strain 26SR6 (Total: 107, No hits: 61).
Gene2509	WP_015699952.1	COG0463	M	63.2	337	4.09e-92
Gene3165	WP_064352352.1	COG0438	M	46.4	284	4.4e-76
Gene3496	WP_110015244.1	COG0270	L	46.6	302	1.99e-81
Gene3497	WP_110015247.1	COG1954	K	33.3	102	1.64e-21
Gene3498	WP_110015248.1	COG1070	G	39.3	358	3.56e-98
Gene3499	WP_110015250.1	COG0111	HE	42.7	207	8.56e-53
Gene3507	WP_110015666.1	COG3121	NU	47.8	230	7.25e-60
Gene3516	WP_110286518.1	COG3775	G	38.5	337	5.33e-92
Gene3517	WP_110286519.1	COG1028	IQR	37.5	173	1.37e-42
Gene3615	WP_158279689.1	COG1401	V	37.9	186	3.09e-46
Gene3655	WP_176019153.1	COG0451	MG	69.4	470	6.87e-132
Gene3707	WP_210446311.1	COG0582	L	27.2	132	3.62e-30
Gene3708	WP_210446312.1	COG4688	S	27.2	167	1.25e-40
Gene3719	WP_210446326.1	COG0582	L	61.8	438	3.69e-122
Gene3740	WP_210452789.1	COG0494	LR	50.3	156	1.05e-37
Gene3742	WP_210452791.1	COG0463	M	39	155	3.52e-37
Gene3747	WP_210453340.1	COG1064	R	32.9	188	5.64e-47
Gene3760	WP_210487745.1	COG3188	NU	45.2	773	9.83e-223
Gene3761	WP_210487747.1	COG3539	NU	49.2	156	1.22e-37
Gene3764	WP_210487901.1	COG1961	L	46.3	181	2.58e-45
Gene3765	WP_210487912.1	COG1495	O	56.9	199	1.2e-50
Gene3835	WP_238492829.1	COG1192	D	25.1	64	7.11e-10
Gene3892	WP_238492920.1	COG1028	QR	47.8	217	6.3e-56
Gene3893	WP_238492921.1	COG1902	C	39	278	4.48e-74
Gene3894	WP_238492922.1	COG1028	IQR	45.3	224	3.93e-58
Gene3936	WP_238493070.1	COG1835	I	27.1	126	2.16e-28
Gene4078	WP_238493252.1	COG1830	G	28.9	123	1.29e-27
Gene4114	WP_238493298.1	COG0477	GEPR	48.8	426	9.26e-119
Gene4115	WP_238493299.1	COG0111	HE	37.3	222	1.9e-57
Gene4116	WP_238493300.1	COG1802	K	32.7	124	6.08e-28
Gene4127	WP_238493314.1	COG1205	R	26.7	267	4.17e-70
Gene4203	WP_238493448.1	COG1368	M	24.6	95	7.69e-19
Gene4224	WP_257793785.1	COG0270	L	40	190	1.54e-47
Gene4278	WP_272847361.1	COG1598	S	51.8	135	1.75e-31
Gene4324	WP_272847527.1	COG1377	NU	44.1	131	2.17e-30
Gene4325	WP_272847528.1	COG3121	NU	47.6	93	5.23e-19
Gene4326	WP_272847529.1	COG1835	I	33.6	71	2.1e-12
Gene4328	WP_272847531.1	COG0659	P	52.4	171	3.04e-42
Gene4330	WP_272847533.1	COG3321	Q	39.3	67	3.58e-11
Gene4342	WP_272847567.1	COG0270	L	56.1	196	9.41e-50
Gene4460	WP_272847729.1	COG1192	D	27.3	100	1.18e-20
Gene4484	WP_272847753.1	COG4644	L	40.3	501	6.6e-141
Gene4485	WP_272847754.1	COG0463	M	32	125	3.66e-28
Gene4486	WP_272847755.1	COG0845	M	46	372	2.58e-102
Gene4489	WP_272847758.1	COG3188	NU	44.4	721	3.42e-207
Gene4490	WP_272847759.1	COG3121	NU	40.8	191	4.55e-48
COG category of unique genes about strain B7 (Total: 17, No hits: 10).
Gene4276	WP_174261908.1	COG0210	L	34.3	122	2.33e-27
Gene4296	WP_174261931.1	COG1629	P	27.5	53	1.07e-06
Gene4298	WP_174261933.1	COG3209	M	32.9	71	3.41e-12
Gene4300	WP_174261935.1	COG3210	U	61.8	171	1.76e-42
Gene4577	WP_254367305.1	COG1502	I	56.5	111	2.55e-24
Gene4581	WP_254367309.1	COG1502	I	48.7	68	1.12e-11
Gene4613	WP_302050998.1	COG0111	HE	44.1	87	3.29e-17
COG category of unique genes about strain BD442 (Total: 151, No hits: 108).
Gene3037	WP_029568402.1	COG1479	S	27.6	111	5.18e-24
Gene3194	WP_029568589.1	COG0272	L	31.6	48	5.97e-05
Gene3195	WP_029568590.1	COG2932	K	33	129	1.22e-29
Gene3230	WP_029568629.1	COG2200	T	40.2	176	1.47e-43
Gene3231	WP_029568630.1	COG2200	T	34.3	137	6.19e-32
Gene3439	WP_029568863.1	COG3778	S	59.1	142	2.02e-33
Gene3440	WP_029568864.1	COG3299	S	57.6	438	3.43e-122
Gene3441	WP_029568865.1	COG4381	S	48.3	153	8.68e-37
Gene3442	WP_029568866.1	COG4384	S	58.1	227	4.76e-59
Gene3443	WP_029568867.1	COG4379	R	54.9	390	7.67e-108
Gene3444	WP_029568869.1	COG4228	R	48.9	347	7.59e-95
Gene3448	WP_029568873.1	COG4386	R	65.7	648	2.86e-185
Gene3453	WP_029568879.1	COG5137	KB	26.9	49	1.87e-05
Gene3454	WP_029568880.1	COG0616	OU	43.4	209	1.95e-53
Gene3455	WP_029568881.1	COG5511	R	31.1	230	1.2e-59
Gene3457	WP_029568883.1	COG5525	R	35.3	337	1.43e-91
Gene3681	WP_029569136.1	COG1280	E	32.2	111	3.06e-24
Gene3682	WP_029569139.1	COG1060	HR	27.2	118	6.87e-26
Gene3683	WP_029569141.1	COG0518	F	32	68	3.68e-11
Gene3684	WP_029569144.1	COG0500	QR	25.6	49	3.29e-05
Gene3977	WP_029569474.1	COG1063	ER	44.8	341	4.33e-93
Gene3981	WP_029569478.1	COG3546	P	82.7	489	7.57e-138
Gene4020	WP_029569524.1	COG1961	L	42.8	122	2.06e-27
Gene4031	WP_029569537.1	COG0464	O	44	271	4.8e-72
Gene4052	WP_029569563.1	COG1651	O	37.7	126	1.68e-28
Gene4072	WP_029569587.1	COG3772	R	51.6	174	2.38e-43
Gene4083	WP_029569600.1	COG4134	R	53.1	413	6.66e-115
Gene4084	WP_029569602.1	COG1176	E	69.2	412	1.53e-114
Gene4085	WP_029569603.1	COG3842	E	43.4	277	5.53e-74
Gene4086	WP_029569604.1	COG0584	C	54.5	308	2.28e-83
Gene4087	WP_029569605.1	COG1940	KG	57.7	435	2.17e-121
Gene4102	WP_029569631.1	COG0582	L	45	255	2.99e-67
Gene4172	WP_033774744.1	COG1974	KT	32.1	113	8.37e-25
Gene4199	WP_052651555.1	COG5255	S	40.6	174	3.33e-43
Gene4202	WP_052651563.1	COG1357	S	36	50	6.26e-06
Gene4217	WP_072006662.1	COG0500	QR	30.6	57	2.08e-07
Gene4219	WP_072006664.1	COG0161	H	30.3	175	4.62e-43
Gene4220	WP_072006665.1	COG0626	E	26.5	138	5.45e-32
Gene4225	WP_072006675.1	COG3637	M	29.8	90	9.26e-18
Gene4226	WP_072006677.1	COG2197	TK	35.3	111	3.14e-24
Gene4239	WP_080707014.1	COG1177	E	71.5	392	1.46e-108
Gene4276	WP_161780557.1	COG1106	R	25.6	45	0.000382
Gene4294	WP_187664315.1	COG5410	S	48.5	179	3.71e-44
COG category of unique genes about strain DZ-12 (Total: 46, No hits: 25).
Gene2855	WP_024471107.1	COG0384	R	44.8	228	4.22e-59
Gene3643	WP_126842961.1	COG1414	K	92.4	492	1.05e-138
Gene3644	WP_126842962.1	COG0329	EM	89.7	544	3.51e-154
Gene3645	WP_126842963.1	COG0129	EG	91	1201	0
Gene3646	WP_126842964.1	COG2610	GE	94.4	830	2.8e-240
Gene3702	WP_126843026.1	COG0589	T	34.9	149	2.3e-35
Gene3703	WP_126843027.1	COG2814	G	24.4	60	1.56e-08
Gene3815	WP_126843156.1	COG0732	V	35.3	229	2.18e-59
Gene3898	WP_126843244.1	COG0582	L	50.6	195	1.5e-49
Gene3900	WP_126843247.1	COG3637	M	26.5	94	6.33e-19
Gene3902	WP_126843249.1	COG3539	NU	58.1	183	8.78e-46
Gene3904	WP_126843251.1	COG3121	NU	69.6	317	5.35e-86
Gene3905	WP_126843252.1	COG3539	NU	56.3	216	5.94e-56
Gene3906	WP_126843253.1	COG3539	NU	66.5	233	6.13e-61
Gene3907	WP_126843254.1	COG0582	L	66.8	265	2.15e-70
Gene3965	WP_126843313.1	COG2131	F	37	267	8e-71
Gene4081	WP_126843439.1	COG4096	V	38.2	618	4.42e-176
Gene4082	WP_126843440.1	COG0286	V	37	278	7.48e-74
Gene4083	WP_126843441.1	COG0732	V	29.6	181	9.82e-45
Gene4190	WP_126843567.1	COG3539	NU	56.8	186	1.08e-46
Gene4326	WP_185860307.1	COG3547	L	39.7	236	1.09e-61
COG category of unique genes about strain JCC14 (Total: 100, No hits: 80).
Gene965	Scaffold1:1012620:1016249:+	COG1112	L	28.4	355	7.11e-97
Gene966	Scaffold1:1016883:1018049:+	COG1403	V	27.5	50	2.05e-05
Gene995	Scaffold2:21661:22653:+	COG4916	S	59.4	391	4.17e-108
Gene2115	Scaffold3:325267:326481:-	COG4268	V	28.9	157	1.24e-37
Gene2122	Scaffold3:338770:340125:+	COG0732	V	38.3	170	1.58e-41
Gene3283	Scaffold5:321820:322062:+	COG4584	L	90.3	134	1.31e-31
Gene3284	Scaffold5:322165:322485:+	COG4584	L	90.4	99	8.05e-21
Gene3286	Scaffold5:323794:325596:-	COG1960	I	31.4	283	2.23e-75
Gene3292	Scaffold5:330119:331594:-	COG0318	IQ	32.9	237	8.78e-62
Gene3296	Scaffold5:334496:335722:-	COG4591	M	30.6	196	2.43e-49
Gene3299	Scaffold5:337339:338025:-	COG1136	V	50.5	199	1.23e-50
Gene3303	Scaffold5:339331:339780:-	COG2020	O	39	83	8.39e-16
Gene3305	Scaffold5:341084:341935:+	COG3811	S	83.5	145	1.03e-34
Gene3306	Scaffold5:341084:341935:+	COG0500	QR	74.6	447	3.22e-125
Gene3307	Scaffold5:341978:342724:+	COG0500	QR	87.9	448	1.65e-125
Gene3309	Scaffold5:343149:343535:+	COG0346	E	44.3	109	1.23e-23
Gene4304	Scaffold11:1319:2494:-	COG0476	H	37.3	257	8.52e-68
Gene4306	Scaffold11:3308:6700:-	COG0210	L	26.5	218	9.71e-56
Gene4553	Scaffold13:80709:80993:-	COG0640	K	39.8	64	1.95e-10
Gene4654	Scaffold15:29030:35167:-	COG3209	M	26.4	155	2.39e-36
COG category of unique genes about strain JCY1 (Total: 106, No hits: 92).
Gene3	Scaffold1:3762:4685:+	COG0433	R	27.8	94	7.5e-19
Gene240	Scaffold1:245117:245557:+	COG3064	M	48.4	65	1.77e-10
Gene242	Scaffold1:245921:247621:+	COG0739	M	28.3	44	0.00214
Gene249	Scaffold1:254173:254880:+	COG3064	M	28.5	52	1.92e-06
Gene403	Scaffold1:430202:432235:-	COG4688	S	29.1	268	4.9e-71
Gene404	Scaffold1:432228:433772:-	COG0582	L	28	195	6.83e-49
Gene412	Scaffold1:440364:442418:+	COG0210	L	26	142	5.35e-33
Gene686	Scaffold1:733651:734640:+	COG3501	S	32.7	163	1.84e-39
Gene2313	Scaffold5:1522:3690:+	COG3972	R	38	483	1.76e-135
Gene2314	Scaffold5:3705:4373:+	COG5619	S	38.4	179	9.82e-45
Gene4259	Scaffold9:197731:198018:-	COG0270	L	32.4	148	4.66e-35
Gene4267	Scaffold9:204758:205558:+	COG0582	L	63.1	167	2.95e-41
Gene4361	Scaffold10:67186:67512:-	COG3950	R	29.1	70	2.29e-11
Gene4368	Scaffold10:77877:80060:-	COG3077	L	33.3	45	0.000298
COG category of unique genes about strain JCYB5 (Total: 98, No hits: 78).
Gene1464	Scaffold2:238788:239684:-	COG0697	GER	37.7	197	6.11e-50
Gene1519	Scaffold2:285057:286181:-	COG3621	R	64.7	443	1.05e-123
Gene1669	Scaffold2:444873:447863:+	COG4096	V	88.5	1780	0
Gene1670	Scaffold2:447936:449525:+	COG0286	V	93.4	1021	1.32e-297
Gene1671	Scaffold2:449522:451168:+	COG0732	V	40.9	234	1.08e-60
Gene1672	Scaffold2:451191:452837:+	COG3950	R	24.2	48	8.43e-05
Gene1674	Scaffold2:453891:460145:-	COG1205	R	31.5	587	1.47e-166
Gene2138	Scaffold3:48971:49900:-	COG4713	S	28.8	77	9.41e-14
Gene2588	Scaffold3:654387:654983:+	COG0582	L	80.8	320	4.15e-87
Gene2593	Scaffold3:656869:659013:-	COG2274	V	42.1	550	8.89e-156
Gene2594	Scaffold3:659013:660266:-	COG0845	M	33.3	245	2.74e-64
Gene2596	Scaffold3:660510:661196:-	COG1266	R	28.2	64	4.73e-10
Gene2600	Scaffold3:664702:665451:-	COG0667	C	34.8	117	5.14e-26
Gene2885	Scaffold4:198719:199786:-	COG0515	RTKL	28	64	7.36e-10
Gene2901	Scaffold4:209304:209675:+	COG4933	S	31.5	63	5.68e-10
Gene3293	Scaffold5:1202:1555:-	COG0582	L	33.9	75	1.8e-13
Gene3469	Scaffold5:181171:181944:-	COG3680	S	83.3	444	3.23e-124
Gene3475	Scaffold5:186293:186937:-	COG3617	K	45.3	106	1.74e-22
Gene3477	Scaffold5:188275:189591:-	COG0582	L	31	91	6.94e-18
Gene4209	Scaffold9:17117:17944:-	COG1192	D	31.7	111	4.07e-24
COG category of unique genes about strain LCFJ-001 (Total: 120, No hits: 65).
Gene2820	WP_042676495.1	COG0575	I	31.6	83	7.42e-16
Gene2821	WP_042676496.1	COG1183	I	30	79	1.64e-14
Gene2822	WP_042676585.1	COG4792	U	32	184	6.48e-46
Gene2823	WP_042676586.1	COG4791	U	30.7	128	3.1e-29
Gene2824	WP_042676587.1	COG4794	U	45.2	75	1.32e-13
Gene2833	WP_042677258.1	COG1455	G	33.9	287	8.64e-77
Gene2837	WP_042677344.1	COG0537	FGR	29.8	77	4.58e-14
Gene2847	WP_042677711.1	COG4789	U	41	520	9.69e-147
Gene3054	WP_105076821.1	COG3468	MU	35.8	358	7.71e-98
Gene3058	WP_105076830.1	COG0574	G	29	335	4.35e-91
Gene3059	WP_105076831.1	COG1257	I	41.9	269	4.86e-71
Gene3060	WP_105076836.1	COG1157	NU	49.6	402	1.9e-111
Gene3061	WP_105076839.1	COG4790	U	46.2	205	2.13e-52
Gene3064	WP_105076852.1	COG0845	M	41.4	346	1.99e-94
Gene3101	WP_105077018.1	COG2197	TK	41.7	175	2.33e-43
Gene3102	WP_105077022.1	COG4669	U	44.2	147	6.25e-35
Gene3261	WP_116219689.1	COG2184	D	31.9	75	2.41e-13
Gene3342	WP_116219967.1	COG2204	T	42.5	224	6.81e-58
Gene3433	WP_181134482.1	COG0318	IQ	26.7	128	8.02e-29
Gene3445	WP_181134487.1	COG4585	T	36.4	148	8.53e-35
Gene3461	WP_200286521.1	COG5525	R	53.2	69	1.29e-11
Gene3463	WP_200286523.1	COG3778	S	64.4	260	4.97e-69
Gene3464	WP_200286524.1	COG3299	S	59.8	335	1.71e-91
Gene3465	WP_200286525.1	COG4381	S	38.1	82	1.32e-15
Gene3466	WP_200286526.1	COG4384	S	31.4	101	4.83e-21
Gene3467	WP_200286527.1	COG4379	R	30.6	164	5.24e-40
Gene3468	WP_200286528.1	COG4228	R	26.8	129	2.32e-29
Gene3470	WP_200286530.1	COG5283	S	23.1	133	2.9e-30
Gene3472	WP_200286533.1	COG4386	R	43.9	389	1.4e-107
Gene3476	WP_200286537.1	COG5614	R	28.6	54	2.77e-07
Gene3478	WP_200286539.1	COG4653	R	59	478	1.88e-134
Gene3479	WP_200286540.1	COG3740	R	71.7	247	4.49e-65
Gene3480	WP_200286541.1	COG4695	S	54.6	481	3.79e-135
Gene3481	WP_200286542.1	COG4626	R	88.3	686	6.43e-197
Gene3497	WP_200286558.1	COG1396	K	51.4	70	2.95e-12
Gene3498	WP_200286559.1	COG2932	K	58.9	248	2.33e-65
Gene3630	WP_200286694.1	COG3555	O	29.2	77	8.07e-14
Gene3631	WP_200286695.1	COG0018	J	51.5	558	2.61e-158
Gene3632	WP_200286696.1	COG0477	GEPR	44.2	350	9.91e-96
Gene3634	WP_200286698.1	COG1028	IQR	37.9	168	4.44e-41
Gene3635	WP_200286699.1	COG2423	E	32.2	158	5.92e-38
Gene3636	WP_200286700.1	COG2030	I	53.2	176	1.05e-43
Gene3637	WP_200286701.1	COG2301	G	35.9	166	1.11e-40
Gene3638	WP_200286702.1	COG0156	H	43.7	315	3.59e-85
Gene3639	WP_200286703.1	COG2192	O	27.5	193	3.68e-48
Gene3640	WP_200286704.1	COG4569	Q	40.5	223	1.29e-57
Gene3641	WP_200286705.1	COG0119	E	35.5	230	7.28e-60
Gene3657	WP_200286722.1	COG3722	K	26.1	44	0.000378
Gene3764	WP_200286831.1	COG0515	RTKL	32.9	83	1.11e-15
Gene3806	WP_200286874.1	COG0500	QR	42.9	198	2.68e-50
Gene3808	WP_200286876.1	COG0438	M	25.7	96	3.86e-19
Gene3814	WP_200286882.1	COG0463	M	33.7	184	5.8e-46
Gene3822	WP_200286893.1	COG0741	M	29.2	65	4.05e-10
Gene3981	WP_234033858.1	COG1595	K	31.3	77	7.55e-14
Gene3982	WP_234033860.1	COG1450	NU	28.7	232	5.47e-60
COG category of unique genes about strain LMG2665 (Total: 85, No hits: 49).
Gene2723	WP_019105949.1	COG1309	K	52.2	79	1.02e-14
Gene3530	WP_028715367.1	COG1112	L	37.2	508	7.64e-143
Gene3531	WP_028715370.1	COG0476	H	31.8	82	4.74e-15
Gene3532	WP_028715371.1	COG0476	H	30.5	95	5.16e-19
Gene3533	WP_028715372.1	COG0178	L	28.8	256	2.64e-67
Gene3537	WP_028715378.1	COG1066	O	32.4	46	0.000573
Gene3541	WP_028715385.1	COG0582	L	36.3	265	3.24e-70
Gene3695	WP_028715571.1	COG3121	NU	41.3	164	5.55e-40
Gene3701	WP_028715580.1	COG3307	M	33.6	246	2.68e-64
Gene3702	WP_028715582.1	COG3654	R	48.4	126	9.63e-29
Gene3703	WP_028715583.1	COG2161	D	49.3	76	3.85e-14
Gene3704	WP_028715586.1	COG3539	NU	35.7	90	8.34e-18
Gene3705	WP_028715587.1	COG3539	NU	44.9	139	8.42e-33
Gene3707	WP_028715591.1	COG3539	NU	46	151	3.87e-36
Gene3715	WP_028715606.1	COG0433	R	30	77	2.44e-13
Gene3799	WP_028715702.1	COG2761	Q	62.8	263	8.38e-70
Gene3800	WP_028715703.1	COG1473	R	57.9	448	3.4e-125
Gene3801	WP_028715704.1	COG2860	S	34.6	117	4.25e-26
Gene3803	WP_028715709.1	COG0688	I	32.3	114	9.65e-25
Gene3804	WP_028715710.1	COG0531	E	47.1	473	1.25e-132
Gene4058	WP_028715995.1	COG0514	L	30.9	139	5.41e-32
Gene4062	WP_028715999.1	COG1201	R	30	75	1.35e-12
Gene4197	WP_029571502.1	COG3539	NU	45.2	122	9.56e-28
Gene4236	WP_033766282.1	COG0553	KL	25.3	174	2.47e-42
Gene4256	WP_050442533.1	COG4688	S	38.9	319	1.69e-86
Gene4257	WP_050442534.1	COG0582	L	29.2	218	5.68e-56
Gene4260	WP_050442539.1	COG3710	K	27.9	62	2.69e-09
Gene4261	WP_050442540.1	COG3188	NU	39.1	594	8.36e-169
Gene4265	WP_050442546.1	COG1182	I	45	181	4.31e-45
Gene4266	WP_050442547.1	COG1733	K	54	141	3.23e-33
Gene4267	WP_050442548.1	COG3049	M	34.6	183	1.75e-45
Gene4268	WP_050442549.1	COG3188	NU	51	900	5.65e-261
Gene4269	WP_050442553.1	COG2197	TK	56.9	234	4.39e-61
Gene4282	WP_071999630.1	COG3539	NU	38.3	111	3.34e-24
Gene4290	WP_080695291.1	COG3121	NU	54.3	254	4.89e-67
Gene4360	WP_200870533.1	COG1028	IQR	60.3	180	4.25e-45
COG category of unique genes about strain LMG-20103 (Total: 43, No hits: 29).
Gene1028	WP_013025481.1	COG1028	IQR	48.2	236	1.13e-61
Gene1029	WP_013025482.1	COG1902	C	47.3	330	9.98e-90
Gene1030	WP_013025483.1	COG0583	K	44.3	207	7.42e-53
Gene1550	WP_013026365.1	COG0438	M	29.8	101	2.18e-20
Gene1780	WP_013026722.1	COG3950	R	29.9	71	7.11e-12
Gene1834	WP_013026806.1	COG1357	S	27.3	76	2.11e-13
Gene1976	WP_013027035.1	COG0270	L	40.8	222	2.43e-57
Gene2392	WP_013027749.1	COG3311	K	30.2	45	8.85e-05
Gene2397	WP_013027754.1	COG5519	L	56.1	664	4.03e-190
Gene2482	WP_013027899.1	COG0457	R	26.1	47	5.38e-05
Gene2484	WP_013027903.1	COG1237	R	51.9	55	9.69e-08
Gene3740	WP_041457590.1	COG1028	IQR	39.6	184	6.45e-46
Gene3908	WP_041457889.1	COG2199	T	24.4	60	6.95e-09
Gene408	WP_013024418.1	COG0642	T	24.5	61	1.38e-08
COG category of unique genes about strain M232A (Total: 6, No hits: 3).
Gene4221	WP_174261457.1	COG3710	K	38.5	72	8.45e-13
Gene4225	WP_174261461.1	COG0451	MG	31.3	70	4.25e-12
Gene4226	WP_174261462.1	COG3550	R	38.9	88	2.7e-17
COG category of unique genes about strain OC5a (Total: 60, No hits: 46).
Gene3204	WP_058776598.1	COG0286	V	34.9	48	0.000144
Gene3464	WP_105080599.1	COG5444	S	36.1	113	1.43e-24
Gene3614	WP_110286664.1	COG3593	L	29	233	3.07e-60
Gene3748	WP_181416442.1	COG3636	K	44.9	50	2.31e-06
Gene3951	WP_207806322.1	COG0433	R	30.6	220	2.16e-56
Gene3952	WP_207806323.1	COG0515	RTKL	27.8	120	2.03e-26
Gene4067	WP_207806557.1	COG2378	K	43.6	163	9.77e-40
Gene4068	WP_207806558.1	COG4735	S	40.2	169	1.46e-41
Gene4073	WP_207806563.1	COG3311	K	65.2	107	1.98e-23
Gene4083	WP_207806573.1	COG0210	L	32.4	60	2.39e-08
Gene4232	WP_207806729.1	COG4694	S	26.5	236	2.24e-61
Gene4235	WP_207806732.1	COG3950	R	35.8	67	1.32e-10
Gene4374	WP_241866536.1	COG3093	R	44.9	62	5.99e-10
Gene4393	WP_241866566.1	COG0582	L	53.7	51	9.81e-07
COG category of unique genes about strain PA4 (Total: 151, No hits: 97).
Gene2594	WP_019106516.1	COG3754	M	23.9	150	1.93e-35
Gene2595	WP_019106517.1	COG3754	M	44.7	329	1.52e-89
Gene3103	WP_029569918.1	COG2203	T	29.2	44	0.00108
Gene3280	WP_029570115.1	COG5301	R	28.5	91	8.59e-18
Gene3285	WP_029570121.1	COG3654	R	65	198	2.61e-50
Gene3301	WP_029570138.1	COG3566	S	29	114	9.45e-25
Gene3342	WP_029570187.1	COG5434	M	32.6	44	0.000568
Gene3383	WP_029570237.1	COG0147	EH	99.5	860	3.19e-249
Gene3385	WP_029570240.1	COG4227	L	43	236	1.25e-61
Gene3386	WP_029570241.1	COG2944	K	67.5	106	4.97e-23
Gene3387	WP_029570242.1	COG0863	L	53	200	1.35e-50
Gene3388	WP_029570243.1	COG0326	O	25.8	54	1.14e-06
Gene3389	WP_029570244.1	COG1061	KL	29.5	159	1.84e-38
Gene3405	WP_029570265.1	COG3754	M	34.5	169	2.9e-41
Gene3407	WP_029570267.1	COG1134	GM	49.8	242	4.18e-63
Gene3440	WP_029570303.1	COG2865	K	35.8	62	4.53e-09
Gene3441	WP_029570304.1	COG0582	L	32.4	159	2.59e-38
Gene3477	WP_029570348.1	COG1974	KT	78.7	371	1.76e-102
Gene3478	WP_029570349.1	COG4197	S	34.2	44	0.000212
Gene3483	WP_029570356.1	COG4725	TK	34	63	1.25e-09
Gene3603	WP_029570497.1	COG3950	R	30.3	166	2.24e-40
Gene3604	WP_029570498.1	COG1403	V	36	61	4.65e-09
Gene3608	WP_029570504.1	COG3593	L	31.9	51	1.37e-05
Gene3609	WP_029570505.1	COG0535	R	28.9	81	6.53e-15
Gene3647	WP_029570553.1	COG0582	L	53.8	359	1.4e-98
Gene3648	WP_029570554.1	COG2932	K	39.1	146	1.18e-34
Gene3679	WP_029570585.1	COG5525	R	33.2	101	4e-21
Gene3786	WP_029570702.1	COG1961	L	62.9	254	2.92e-67
Gene3997	WP_029570932.1	COG1451	R	37.4	171	2.85e-42
Gene3998	WP_029570933.1	COG0610	V	47.9	935	1.85e-271
Gene3999	WP_029570934.1	COG1479	S	37.6	382	3.95e-105
Gene4000	WP_029570935.1	COG1479	S	31.9	230	1.36e-59
Gene4001	WP_029570937.1	COG0286	V	63.7	604	5.96e-172
Gene4002	WP_029570938.1	COG0463	M	35.5	193	1.58e-48
Gene4003	WP_029570940.1	COG4694	S	48.9	715	2.24e-205
Gene4005	WP_029570942.1	COG1112	L	64.9	1548	0
Gene4006	WP_029570943.1	COG3183	V	46.5	127	7.25e-29
Gene4096	WP_029571042.1	COG5295	UW	24	102	6.08e-21
Gene4137	WP_029571098.1	COG1404	O	28.9	42	0.00601
Gene4256	WP_029571265.1	COG5265	O	25.7	137	1.79e-31
Gene4366	WP_032495728.1	COG5529	R	52.2	92	8.54e-19
Gene4411	WP_033776927.1	COG2804	NU	32.8	161	1.08e-38
Gene4439	WP_052656048.1	COG1974	KT	50	65	1.95e-10
Gene4444	WP_052656060.1	COG4983	S	32.7	55	2.44e-07
Gene4446	WP_052656065.1	COG0732	V	33.4	220	1.34e-56
Gene4471	WP_071988934.1	COG1216	R	35.2	152	2.64e-36
Gene4592	WP_187669142.1	COG4974	L	27.5	53	2.92e-06
Gene4625	WP_232285111.1	COG1682	GM	39.4	197	7.09e-50
Gene4637	WP_242638451.1	COG3210	U	66.1	163	9.57e-40
Gene4644	WP_242638458.1	COG3210	U	60.3	99	1.18e-20
Gene4652	WP_242638471.1	COG0582	L	46.3	253	6.89e-67
Gene4654	WP_242638474.1	COG0322	L	36.7	58	7.69e-08
Gene4687	WP_242638513.1	COG0789	K	48.6	39	0.00475
Gene4695	WP_257469580.1	COG0789	K	44.2	72	9.15e-13
COG category of unique genes about strain PA13 (Total: 108, No hits: 76).
Gene2175	WP_014604975.1	COG0758	LU	32.2	121	4.05e-27
Gene2190	WP_014604992.1	COG4938	S	27.1	62	4.56e-09
Gene2209	WP_014605012.1	COG5301	R	64.4	407	6.73e-113
Gene2210	WP_014605023.1	COG5525	R	38.7	80	5.19e-15
Gene2419	WP_014605247.1	COG4938	S	35.9	145	3.33e-34
Gene2870	WP_014605748.1	COG3646	S	33.5	94	3.2e-19
Gene2872	WP_014605750.1	COG3064	M	30.4	46	0.000304
Gene3296	WP_014606219.1	COG3596	R	30.2	135	3.66e-31
Gene3339	WP_014606332.1	COG1226	P	30.1	65	4.56e-10
Gene3417	WP_014606352.1	COG3594	G	25.5	75	5.29e-13
Gene3418	WP_014606353.1	COG0791	M	26.2	61	1.47e-08
Gene3419	WP_014606354.1	COG3291	R	28.1	95	6.4e-19
Gene3438	WP_014606375.1	COG2369	S	28.7	77	5.59e-14
Gene3439	WP_014606376.1	COG3567	S	24.2	101	7.52e-21
Gene3440	WP_014606377.1	COG5410	S	30	134	8.26e-31
Gene3456	WP_014606377.1	COG0791	M	32.3	101	6.46e-21
Gene3463	WP_014606404.1	COG4725	TK	33	119	1.83e-26
Gene3735	WP_014606701.1	COG0286	V	76.2	1262	0
Gene3736	WP_014606702.1	COG0732	V	40.6	214	7.02e-55
Gene3737	WP_014606703.1	COG0610	V	77.7	1603	0
Gene3819	WP_014606799.1	COG0028	EH	28.5	80	1.07e-14
Gene3822	WP_014606802.1	COG0367	E	42.1	475	3.12e-133
Gene3824	WP_014606804.1	COG4091	E	50	411	2.99e-114
Gene4289	WP_049792177.1	COG2931	Q	37.7	47	2.73e-05
Gene4290	WP_049792179.1	COG1889	J	51.6	58	2.01e-08
Gene4297	WP_071823389.1	COG1961	L	28.6	140	1.21e-32
Gene4343	WP_193372487.1	COG3723	L	30.5	73	1.33e-12
Gene4349	WP_193372501.1	COG2931	Q	36.7	110	7.05e-24
Gene4356	WP_202799414.1	COG3344	L	28.7	80	2.59e-14
Gene4399	WP_237711078.1	COG1479	S	36.8	206	1.77e-52
Gene4405	WP_237711085.1	COG3422	S	51.1	47	1.78e-05
Gene4418	WP_308701084.1	COG3183	V	45.7	218	2.69e-56
COG category of unique genes about strain PNA97-1R (Total: 80, No hits: 44).
Gene2671	WP_019105470.1	COG1670	J	35.4	89	1.82e-17
Gene2672	WP_019105471.1	COG0654	HC	30.7	133	1.76e-30
Gene2679	WP_019105503.1	COG0845	M	38.4	213	1.38e-54
Gene2813	WP_022622918.1	COG0388	R	23.4	64	8.77e-10
Gene2957	WP_026020967.1	COG0583	K	33.9	154	6.01e-37
Gene3276	WP_064373590.1	COG1670	J	31.7	89	1.35e-17
Gene3301	WP_071845598.1	COG3409	M	35.5	44	0.000615
Gene3543	WP_104933064.1	COG0419	L	34.2	43	0.00243
Gene3587	WP_104933115.1	COG0286	V	43.7	414	7.68e-115
Gene3589	WP_104933117.1	COG0732	V	27.5	129	3.75e-29
Gene3590	WP_104933118.1	COG0610	V	32.7	493	1.41e-138
Gene3591	WP_104933119.1	COG3655	K	32.8	41	0.00126
Gene3993	WP_104933565.1	COG5525	R	54.4	78	1.83e-14
Gene4040	WP_104933614.1	COG0433	R	25.7	130	1.83e-29
Gene4041	WP_104933615.1	COG1190J	J	33.3	45	6.88e-05
Gene4058	WP_104933639.1	COG1961	L	42.7	421	3.41e-117
Gene4059	WP_104933640.1	COG1475	K	30.4	146	2.05e-34
Gene4060	WP_104933641.1	COG1475	K	34.8	77	1.17e-13
Gene4061	WP_104933642.1	COG4694	S	27.1	283	2.07e-75
Gene4074	WP_104933656.1	COG4688	S	37.5	350	1.16e-95
Gene4075	WP_104933657.1	COG0582	L	27.8	212	3.14e-54
Gene4076	WP_104933658.1	COG0582	L	36.5	281	4.32e-75
Gene4140	WP_104933729.1	COG1479	S	30.8	98	6.43e-20
Gene4149	WP_104933738.1	COG2932	K	39.6	161	4.32e-39
Gene4180	WP_104933792.1	COG0270	L	37.1	211	4.66e-54
Gene4299	WP_104933927.1	COG2814G	G	46.2	353	9.12e-97
Gene4300	WP_104933928.1	COG0454	KR	54.6	166	5.7e-41
Gene4301	WP_104933929.1	COG1409	R	31.9	96	2.06e-19
Gene4307	WP_104933938.1	COG2207	K	41.7	101	3.16e-21
Gene4312	WP_104933943.1	COG0496	R	41.7	196	1.18e-49
Gene4319	WP_104933952.1	COG1396	K	89.6	345	1.54e-94
Gene4331	WP_148239980.1	COG2189	L	72.7	62	9.88e-10
Gene4349	WP_158639837.1	COG1835I	I	29.5	225	7.92e-58
Gene4370	WP_168203645.1	COG0494	LR	38.4	109	8.38e-24
Gene4371	WP_168203646.1	COG2207	K	41	238	2.55e-62
Gene4461	WP_246871453.1	COG1846	K	40.6	82	7.95e-16
COG category of unique genes about strain S47 (Total: 314, No hits: 223).
Gene10	Scaffold1:7549:9753:+)	COG0419	L	22.6	75	8.62e-13
Gene1264	Scaffold4:250149:251375:+	COG0582	L	46.6	386	1.66e-106
Gene1267	Scaffold4:252332:252616:+	COG3311	K	44.8	55	9.05e-08
Gene1268	Scaffold4:252757:253530:+	COG3561	K	45.9	103	1.04e-21
Gene1275	Scaffold4:256307:258052:+	COG3378	R	54.5	452	2.05e-126
Gene1561	Scaffold6:3800:4768:-	COG3547	L	44	235	2.86e-61
Gene1596	Scaffold6:32564:33061:+	COG5430	S	42	146	1.17e-34
Gene1597	Scaffold6:33374:33586:+	COG5430	S	60.6	92	6.5e-19
Gene1598	Scaffold6:33590:34366:+	COG3121	NU	46.4	220	9.95e-57
Gene1599	Scaffold6:34363:36726:+	COG3188	NU	48.7	688	3.01e-197
Gene1600	Scaffold6:37044:37664:+	COG5430	S	53.4	227	3.81e-59
Gene1741	Scaffold6:183604:183960:-	COG3747	L	78.6	200	4.87e-51
Gene1745	Scaffold6:185002:185325:-	COG5614	R	44.2	94	3.42e-19
Gene1748	Scaffold6:187168:188334:-	COG4653	R	62.5	479	1.37e-134
Gene1751	Scaffold6:189449:191587:-	COG5519	L	66.3	517	6.37e-146
Gene1758	Scaffold6:193661:194461:-	COG3645	S	52.5	174	3.78e-43
Gene1760	Scaffold6:195475:196911:-	COG0582	L	31.1	47	0.000125
Gene224	Scaffold1:227835:228509:-	COG3617	K	45.5	106	1.07e-22
Gene242	Scaffold1:239930:240334:-	COG1598	S	44.9	123	5.04e-28
Gene2634	Scaffold11:150569:151000:+	COG3328	L	90.6	250	4.98e-66
Gene2635	Scaffold11:151009:151467:+	COG3328	L	86.8	266	7.13e-71
Gene2636	Scaffold11:151597:151776:+	COG3328	L	89.8	111	1.49e-24
Gene2638	Scaffold11:153160:154200:+	COG3344	L	48.6	263	8.06e-70
Gene2639	Scaffold11:154178:155827:+	COG3950	R	27.5	191	6.17e-48
Gene2646	Scaffold11:159738:161279:+	COG0582	L	29.1	226	2.11e-58
Gene3047	Scaffold15:580:1029:+	COG4713	S	28.3	52	1.21e-06
Gene3271	Scaffold17:16362:16922:+	COG3740	R	64.9	243	7.91e-64
Gene3272	Scaffold17:16924:18165:+	COG4695	S	79.8	677	2.79e-194
Gene3273	Scaffold17:18162:18497:+	COG5614	R	38.7	84	2.15e-16
Gene3275	Scaffold17:18793:19236:+	COG1403	V	75	252	7.89e-67
Gene3277	Scaffold17:19849:21510:+	COG4626	R	80.7	951	1.75e-276
Gene3506	Scaffold19:58856:59206:+	COG4977	K	44.6	60	4.54e-09
Gene3507	Scaffold19:59306:59674:+	COG4977	K	46.7	101	1.87e-21
Gene3508	Scaffold19:59752:60747:-	COG1609	K	54.8	354	4.34e-97
Gene3509	Scaffold19:61059:62297:+	COG0477	GEPR	39.1	299	2.06e-80
Gene3510	Scaffold19:62317:63753:+	COG1621	G	55.9	567	6.15e-161
Gene3514	Scaffold19:67789:68397:+	COG0500	QR	57.3	195	1.57e-49
Gene3539	Scaffold20:112:1140:-	COG0582	L	30.1	128	5.22e-29
Gene3949	Scaffold27:3614:4198:+	COG1961	L	40.3	123	7.3e-28
Gene3957	Scaffold27:10330:10605:-	COG3041	S	56.6	102	8.17e-22
Gene3958	Scaffold27:10605:10862:-	COG3077	L	48.9	75	9.99e-14
Gene3965	Scaffold27:16182:16916:-	COG2932	K	46.9	191	2.74e-48
Gene3966	Scaffold27:17369:19447:+	COG2801	L	42.6	540	6.83e-153
Gene3967	Scaffold27:19459:20352:+	COG2842	R	43.3	254	4.2e-67
Gene3982	Scaffold27:24905:25309:+	COG4382	S	40.2	102	1.57e-21
Gene3985	Scaffold27:26492:27136:+	COG3179	R	42.3	144	3.37e-34
Gene3994	Scaffold27:31538:33106:+	COG4383	S	46.7	453	1.08e-126
Gene3995	Scaffold27:33099:34370:+	COG2369	S	33.6	224	6.62e-58
Gene3996	Scaffold27:34360:34902:+	COG5005	R	38.9	99	1.37e-20
Gene3998	Scaffold27:35320:36402:+	COG4388	R	42.5	226	1.48e-58
Gene4000	Scaffold27:36815:37717:+	COG4397	R	36.2	129	1.57e-29
Gene4001	Scaffold27:37717:38142:+	COG4372	S	27.1	42	0.00119
Gene4002	Scaffold27:38142:38573:+	COG4387	S	43.9	99	1.42e-20
Gene4003	Scaffold27:38570:39220:+	COG5003	R	41.5	118	3.41e-26
Gene4005	Scaffold27:39479:40897:+	COG4386	R	53.1	462	2.11e-129
Gene4010	Scaffold27:43954:45267:+	COG4228	R	30.7	175	4.76e-43
Gene4011	Scaffold27:45251:46450:+	COG4379	R	43.2	281	4.31e-75
Gene4012	Scaffold27:46434:47018:+	COG4384	S	44	163	8.31e-40
Gene4013	Scaffold27:47213:47449:+	COG4381	S	41.6	65	7.26e-11
Gene4014	Scaffold27:47449:48510:+	COG3299	S	47.4	309	1.71e-83
Gene4015	Scaffold27:48507:49076:+	COG3778	S	46.5	163	8.1e-40
Gene4017	Scaffold27:50070:50546:+	COG5525	R	46.2	90	5.58e-18
Gene4029	Scaffold28:6319:6876:+	COG2003	L	47.5	157	5.68e-38
Gene4158	Scaffold30:16815:17444:+	COG1192	D	32.9	103	1.1e-21
Gene4170	Scaffold30:26666:27628:-	COG3344	L	28.4	92	3.88e-18
Gene4171	Scaffold30:27609:27899:-	COG1396	K	37.1	52	1.02e-06
Gene4358	Scaffold34:13600:14595:+	COG0583	K	43.8	270	1.08e-71
Gene4361	Scaffold34:15498:16313:-	COG0491	R	30.5	127	7.06e-29
Gene4366	Scaffold34:18836:19714:+	COG0583	K	26.3	127	5.82e-29
Gene4367	Scaffold34:19793:19936:-	COG3335	L	73.3	46	3.59e-05
Gene4368	Scaffold34:20152:20421:-	COG3335	L	76.3	120	2.83e-27
Gene4377	Scaffold34:27069:28928:+	COG0545	O	27.5	70	1.79e-11
Gene4380	Scaffold34:30560:30985:-	COG2207	K	32.8	87	4.21e-17
Gene4523	Scaffold39:10633:12603:+	COG1475	K	41	461	3.82e-129
Gene4544	Scaffold40:7458:8231:+	COG3710	K	28.5	96	2.16e-19
Gene4547	Scaffold40:9712:10173:+	COG1335	Q	56.4	119	1.09e-26
Gene4553	Scaffold40:14446:14670:+	COG0840	NT	60	47	1.94e-05
Gene4612	Scaffold44:502:1161:-	COG2872	R	32.9	106	1.04e-22
Gene4613	Scaffold44:1172:2107:-	COG2431	S	32.5	162	2.27e-39
Gene4614	Scaffold44:2111:3307:-	COG0019	E	36.5	233	1.75e-60
Gene4615	Scaffold44:3312:4160:-	COG0031	E	42.4	224	5.77e-58
Gene4647	Scaffold47:1671:2084:-	COG1733	K	38.2	89	8.25e-18
Gene4648	Scaffold47:2311:3033:+	COG0491	R	36.6	143	8.43e-34
Gene4703	Scaffold54:1340:1864:+	COG0863	L	52.3	200	5.5e-51
Gene4719	Scaffold56:29:1090:-	COG3464	L	27.5	125	3.49e-28
Gene4729	Scaffold57:2307:3179:+	COG0863	L	31.1	101	7.57e-21
Gene4735	Scaffold59:2320:2895:-	COG2353	S	42.1	149	9.36e-36
Gene4736	Scaffold59:3204:3590:+	COG1733	K	44.6	95	1.4e-19
Gene4737	Scaffold59:3783:4292:-	COG1853	R	33.6	89	1.33e-17
Gene4744	Scaffold60:2271:3128:-	COG2827	L	37.3	55	4.68e-07
Gene4762	Scaffold67:532:834:-	COG2963	L	94.4	165	8.63e-41

## Sheet: TABLE.S5
TABLE. S5 The orthologous groups (OGs) clustered by orthoFinder v2.3.12
Orthogroups	26SR6	B7	BD442	CW1	DZ-12	JCC14	JCC8	JCY1	JCY4	JCYB5	JCYB8	JCY7	JCYX9	LCFJ-001	LMG-20103	LMG2665	M232A	OC5a	PA13	PA4	PNA97-1R	S47
OG0000000	WP_013027859.1, WP_013027894.1, WP_014594627.1, WP_015700072.1, WP_015700074.1, WP_015700075.1, WP_207806756.1	WP_013027859.1, WP_013027894.1, WP_014593938.1, WP_014594627.1, WP_174261922.1, WP_254367252.1	WP_013027859.1, WP_013027894.1, WP_014594627.1, WP_014605571.1, WP_029568930.1, WP_029568931.1, WP_029568932.1	CW1_GM001624, CW1_GM001625, CW1_GM002551, CW1_GM003664, CW1_GM003703, CW1_GM004338, CW1_GM004661	WP_013027859.1, WP_013027894.1, WP_014594627.1, WP_126842849.1, WP_126843540.1, WP_260603853.1	JCC14_GM000266, JCC14_GM002736, JCC14_GM003405, JCC14_GM003447, JCC14_GM004395, JCC14_GM004727	JCC8_GM001804, JCC8_GM002869, JCC8_GM002870, JCC8_GM003575, JCC8_GM003614, JCC8_GM004661	JCY1_GM001594, JCY1_GM001914	JCY4_GM000777, JCY4_GM001090, JCY4_GM003749, JCY4_GM003787	JCYB5_GM002969, JCYB5_GM003577, JCYB5_GM004040, JCYB5_GM004078	JCYB8_GM000085, JCYB8_GM001310, JCYB8_GM003767, JCYB8_GM003805	JCYX7_GM000747, JCYX7_GM000748, JCYX7_GM002292, JCYX7_GM003316, JCYX7_GM003355, JCYX7_GM004337, JCYX7_GM004655	JCYX9_GM001621, JCYX9_GM001622, JCYX9_GM002547, JCYX9_GM003661, JCYX9_GM003700, JCYX9_GM004668	WP_014594627.1, WP_200286900.1, WP_200286901.1	WP_013026157.1, WP_013026158.1, WP_013026159.1, WP_013026160.1, WP_013027226.1, WP_013027859.1, WP_013027894.1	WP_013027859.1, WP_013027894.1, WP_014593938.1, WP_014593939.1, WP_014594627.1, WP_028715249.1, WP_028716092.1	WP_013027859.1, WP_013027894.1, WP_014593938.1, WP_014593940.1, WP_014594627.1, WP_072138847.1, WP_105079421.1	WP_013027859.1, WP_013027894.1, WP_014593938.1, WP_014593939.1, WP_014593940.1, WP_014594627.1, WP_207806756.1	WP_013027859.1, WP_013027894.1, WP_014593938.1, WP_014594627.1, WP_014605571.1, WP_014605572.1, WP_014605573.1	WP_013027859.1, WP_015700074.1, WP_015700075.1, WP_029570669.1	WP_013027859.1, WP_013027894.1, WP_014593938.1, WP_014593939.1, WP_014593940.1, WP_104933705.1	S47_GM001698, S47_GM003729, S47_GM004117, S47_GM004414, S47_GM004644
OG0000001	WP_210446326.1	WP_174261214.1	WP_029568399.1, WP_029569535.1	CW1_GM000867, CW1_GM000886, CW1_GM003286		JCC14_GM000964	JCC8_GM000867, JCC8_GM003187, JCC8_GM003287	JCY1_GM000004, JCY1_GM000425, JCY1_GM002315, JCY1_GM004267, JCY1_GM004354	JCY4_GM000057, JCY4_GM001832, JCY4_GM001833, JCY4_GM003157, JCY4_GM003438	JCYB5_GM000345, JCYB5_GM001667, JCYB5_GM002588	JCYB8_GM000804, JCYB8_GM001842, JCYB8_GM001843, JCYB8_GM003174, JCYB8_GM003455	JCYX7_GM000008, JCYX7_GM001960, JCYX7_GM003027	JCYX9_GM000012, JCYX9_GM000883, JCYX9_GM003282	WP_200286833.1	WP_013026785.1	WP_028715990.1, WP_029571437.1	WP_174261214.1	WP_207806430.1	WP_014606021.1, WP_014606705.1	WP_029570236.1	WP_104933114.1	S47_GM000011, S47_GM000227, S47_GM002632, S47_GM003623
OG0000002	WP_238493356.1	WP_085980269.1, WP_089517152.1, WP_105081004.1	WP_105079501.1	CW1_GM000880, CW1_GM001202	WP_126843162.1		JCC8_GM002447, JCC8_GM002871, JCC8_GM003193, JCC8_GM004569, JCC8_GM004751	JCY1_GM002310, JCY1_GM003052, JCY1_GM003053, JCY1_GM004355	JCY4_GM000397	JCYB5_GM000001, JCYB5_GM003292, JCYB5_GM004187, JCYB5_GM004189, JCYB5_GM004334, JCYB5_GM004455, JCYB5_GM004462	JCYB8_GM000464	JCYX7_GM000002, JCYX7_GM000324	JCYX9_GM000877, JCYX9_GM001199		WP_085980269.1	WP_028715053.1, WP_085980274.1, WP_152548280.1, WP_152548281.1	WP_085980269.1, WP_089517152.1, WP_105081004.1	WP_085980274.1, WP_089517152.1, WP_207806275.1		WP_085980269.1, WP_152552422.1, WP_152552431.1	WP_085980269.1, WP_104933243.1	S47_GM004343, S47_GM004379, S47_GM004383
OG0000003	WP_024472086.1, WP_207806308.1	WP_024471205.1, WP_174260910.1	WP_024471205.1, WP_024472086.1	CW1_GM000859, CW1_GM003694	WP_024472086.1, WP_126843011.1	JCC14_GM003317, JCC14_GM003375, JCC14_GM003417	JCC8_GM000859, JCC8_GM003584	JCY1_GM002735	JCY4_GM000049, JCY4_GM003758	JCYB5_GM000353, JCYB5_GM004069	JCYB8_GM000812, JCYB8_GM003776	JCYX7_GM001952, JCYX7_GM003325	JCYX9_GM000020, JCYX9_GM003691	WP_024471205.1	WP_013027885.1, WP_041457597.1	WP_024472086.1	WP_024471205.1, WP_174260910.1	WP_207806249.1, WP_207806308.1	WP_014604640.1, WP_014606027.1	WP_024471205.1, WP_024472086.1	WP_019105788.1, WP_024472086.1	S47_GM004087
OG0000004	WP_238493389.1, WP_272847802.1	WP_174261277.1, WP_174261892.1	WP_029568843.1, WP_029569416.1	CW1_GM001477	WP_015700182.1	JCC14_GM000163, JCC14_GM003019	JCC8_GM002722	JCY1_GM002029, JCY1_GM003003	JCY4_GM000677, JCY4_GM001181, JCY4_GM001257, JCY4_GM004605	JCYB5_GM003447	JCYB8_GM000184, JCYB8_GM001144, JCYB8_GM001219, JCYB8_GM004368	JCYX7_GM000599	JCYX9_GM001474	WP_105076947.1	WP_013025757.1, WP_013026053.1	WP_014605686.1	WP_014605686.1, WP_174261277.1	WP_014605686.1	WP_014605686.1	WP_015700182.1, WP_029569999.1	WP_028724185.1, WP_029569999.1, WP_104933428.1, WP_104933919.1, WP_104933922.1	S47_GM000777
OG0000005	WP_024472083.1, WP_105088006.1	WP_174261154.1, WP_217267938.1, WP_254367287.1	WP_029569659.1	CW1_GM003701, CW1_GM004655, CW1_GM004664	WP_105082600.1	JCC14_GM003368, JCC14_GM003410, JCC14_GM004594	JCC8_GM003577, JCC8_GM004655, JCC8_GM004664		JCY4_GM003751, JCY4_GM004604	JCYB5_GM004076	JCYB8_GM003769, JCYB8_GM004369	JCYX7_GM003318, JCYX7_GM004652, JCYX7_GM004661	JCYX9_GM003698, JCYX9_GM004665, JCYX9_GM004674		WP_013027892.1	WP_024472083.1	WP_174261154.1, WP_217267938.1, WP_254367287.1	WP_013027892.1, WP_207806806.1	WP_013027892.1	WP_013027892.1	WP_024472083.1, WP_104933918.1	S47_GM001556
OG0000006	WP_015699945.1	WP_022623282.1, WP_104933491.1	WP_029568982.1	CW1_GM001607, CW1_GM003946	WP_126843497.1	JCC14_GM000512	JCC8_GM002852, JCC8_GM003836	JCY1_GM001931, JCY1_GM003522	JCY4_GM002927	JCYB5_GM003560, JCYB5_GM003741	JCYB8_GM002944	JCYX7_GM000730, JCYX7_GM003945	JCYX9_GM001604, JCYX9_GM003943	WP_013024057.1, WP_022623282.1	WP_013024057.1, WP_022623282.1	WP_013024057.1, WP_022623282.1	WP_022623282.1, WP_104933491.1	WP_013024057.1, WP_022623282.1, WP_104933491.1	WP_014605457.1	WP_029570268.1	WP_013024057.1, WP_019105009.1, WP_104933491.1	S47_GM002992, S47_GM003745
OG0000007	WP_110015238.1, WP_272847573.1	WP_042678073.1, WP_105083320.1	WP_029569438.1, WP_029569522.1, WP_242640136.1		WP_260603899.1	JCC14_GM004621		JCY1_GM002494, JCY1_GM003067, JCY1_GM004353	JCY4_GM001235, JCY4_GM001851, JCY4_GM001986	JCYB5_GM001477	JCYB8_GM001166, JCYB8_GM001861, JCYB8_GM001996			WP_029570646.1, WP_200286725.1	WP_013027031.1	WP_014606687.1, WP_028715577.1	WP_042678073.1, WP_105083320.1	WP_105083320.1, WP_207806736.1	WP_014606687.1, WP_237711072.1	WP_029570567.1, WP_029570646.1, WP_029570900.1	WP_104933728.1, WP_104933893.1, WP_239642698.1	S47_GM001280, S47_GM001583
OG0000008	WP_146109217.1, WP_231858595.1	WP_146109217.1, WP_174260764.1, WP_231858595.1	WP_231858595.1	CW1_GM000813, CW1_GM001200	WP_126842957.1, WP_231858595.1	JCC14_GM002972, JCC14_GM003363	JCC8_GM000813, JCC8_GM002873	JCY1_GM000777, JCY1_GM003050	JCY4_GM000395, JCY4_GM004989	JCYB5_GM000004, JCYB5_GM000397	JCYB8_GM000466, JCYB8_GM002162	JCYX7_GM000322, JCYX7_GM001906	JCYX9_GM000065, JCYX9_GM001197	WP_231858595.1		WP_028715148.1	WP_146109217.1, WP_174260764.1, WP_231858595.1	WP_028715148.1		WP_029570019.1, WP_146109217.1, WP_242638522.1	WP_028715148.1	S47_GM003942
OG0000009	WP_013024479.1, WP_064373173.1	WP_174261182.1, WP_217267953.1	WP_029568426.1	CW1_GM001986, CW1_GM001987	WP_064373173.1, WP_217268067.1	JCC14_GM002168, JCC14_GM002169	JCC8_GM001239, JCC8_GM001240	JCY1_GM003113	JCY4_GM001789, JCY4_GM001790	JCYB5_GM001747, JCYB5_GM001748	JCYB8_GM001799, JCYB8_GM001800	JCYX7_GM001109, JCYX7_GM001110	JCYX9_GM001983, JCYX9_GM001984	WP_234033804.1	WP_049791779.1, WP_217268067.1	WP_028716026.1	WP_174261182.1, WP_217268067.1	WP_064373173.1, WP_217268067.1	WP_014606662.1	WP_014606662.1	WP_014606662.1	S47_GM001082
OG0000010	WP_015700027.1, WP_210522621.1	WP_174261927.1, WP_174261928.1	WP_029568945.1	CW1_GM002806	WP_105082769.1, WP_126843527.1	JCC14_GM000346, JCC14_GM000357	JCC8_GM002059	JCY1_GM000685, JCY1_GM000686, JCY1_GM000697	JCY4_GM002761, JCY4_GM002770		JCYB8_GM000004, JCYB8_GM002787	JCYX7_GM002547	JCYX9_GM002802	WP_200286896.1	WP_041457696.1	WP_028715260.1, WP_028715269.1, WP_033765988.1, WP_033765997.1	WP_174260832.1, WP_174261151.1, WP_174261372.1	WP_110286598.1, WP_207806640.1	WP_014605528.1, WP_014605536.1	WP_029570216.1	WP_104933457.1
OG0000011	WP_110015237.1, WP_110957504.1	WP_058707895.1, WP_241866522.1	WP_019105577.1, WP_029569521.1		WP_126843215.1	JCC14_GM004622		JCY1_GM002493, JCY1_GM004352	JCY4_GM001234, JCY4_GM001852, JCY4_GM001985, JCY4_GM004553	JCYB5_GM001478	JCYB8_GM001167, JCYB8_GM001862, JCYB8_GM001995, JCYB8_GM004420			WP_029570647.1, WP_234033818.1	WP_041457783.1		WP_058707895.1, WP_241866522.1	WP_207806737.1, WP_241866522.1	WP_014606834.1	WP_029570566.1, WP_029570647.1, WP_241866522.1	WP_028724160.1, WP_104933790.1, WP_104933892.1	S47_GM001279, S47_GM001584
OG0000012				CW1_GM000272, CW1_GM000879, CW1_GM001201		JCC14_GM000001, JCC14_GM000971, JCC14_GM002971, JCC14_GM003304, JCC14_GM004619	JCC8_GM000272, JCC8_GM002446, JCC8_GM002872, JCC8_GM003194, JCC8_GM004570, JCC8_GM004752	JCY1_GM002311, JCY1_GM003051, JCY1_GM003054, JCY1_GM004356	JCY4_GM000396, JCY4_GM003442	JCYB5_GM000002, JCYB5_GM003291, JCYB5_GM004188, JCYB5_GM004190, JCYB5_GM004335, JCYB5_GM004456	JCYB8_GM000465, JCYB8_GM003459	JCYX7_GM000001, JCYX7_GM000323, JCYX7_GM001365	JCYX9_GM000604, JCYX9_GM000876, JCYX9_GM001198									S47_GM004378
OG0000013	WP_014606060.1, WP_116198010.1	WP_014594876.1	WP_014594876.1, WP_014606060.1	CW1_GM004233	WP_013027683.1	JCC14_GM004199, JCC14_GM004659	JCC8_GM004323	JCY1_GM000788, JCY1_GM003985	JCY4_GM004815	JCYB5_GM004439	JCYB8_GM004746	JCYX7_GM004321	JCYX9_GM004319	WP_014594876.1	WP_013027683.1, WP_041457589.1	WP_014606060.1, WP_019105410.1	WP_014594876.1	WP_013027683.1, WP_014606060.1	WP_014594876.1, WP_014606060.1	WP_014606060.1	WP_013027683.1, WP_014606060.1, WP_104933046.1	S47_GM003607, S47_GM004550
OG0000014	WP_110287057.1	WP_110015709.1	WP_029569472.1	CW1_GM004579, CW1_GM004641, CW1_GM004653	WP_126843194.1	JCC14_GM004591	JCC8_GM004549, JCC8_GM004641, JCC8_GM004653	JCY1_GM002460	JCY4_GM001202, JCY4_GM004601	JCYB5_GM001520	JCYB8_GM001198, JCYB8_GM004372	JCYX7_GM004573, JCYX7_GM004663, JCYX7_GM004674	JCYX9_GM004586, JCYX9_GM004676, JCYX9_GM004687			WP_080695293.1	WP_110015709.1	WP_145033610.1	WP_014606797.1	WP_029571249.1, WP_050547546.1	WP_104933086.1, WP_104933915.1	S47_GM004153, S47_GM004723
OG0000015	WP_014604972.1, WP_272847594.1	WP_014604972.1, WP_105088564.1	WP_014604972.1	CW1_GM002594	WP_014604972.1	JCC14_GM002782	JCC8_GM001847	JCY1_GM001547	JCY4_GM001043	JCYB5_GM002882	JCYB8_GM001357	JCYX7_GM002335	JCYX9_GM002590	WP_014604972.1	WP_014604972.1, WP_071822009.1	WP_014604972.1	WP_014604972.1, WP_105088564.1	WP_014604972.1, WP_105088564.1	WP_014604972.1, WP_014605020.1, WP_014605245.1	WP_014604972.1, WP_072005099.1, WP_338125549.1	WP_014604972.1, WP_104933617.1, WP_104933711.1
OG0000016	WP_015701119.1, WP_072138448.1	WP_174260727.1, WP_174261543.1	WP_014333261.1	CW1_GM003525	WP_014333261.1, WP_015701119.1	JCC14_GM003364, JCC14_GM003590	JCC8_GM003753	JCY1_GM000778	JCY4_GM003663, JCY4_GM004988	JCYB5_GM000398, JCYB5_GM004169	JCYB8_GM002163, JCYB8_GM003681	JCYX7_GM003494	JCYX9_GM003521	WP_015701119.1	WP_014333261.1	WP_014333261.1	WP_174260727.1, WP_174261543.1	WP_015701119.1, WP_019105889.1	WP_014333261.1	WP_014333261.1	WP_014333261.1, WP_015701119.1	S47_GM002243
OG0000017			WP_029569135.1	CW1_GM002468, CW1_GM003278, CW1_GM004751, CW1_GM004756		JCC14_GM000992, JCC14_GM002654	JCC8_GM001721, JCC8_GM003279, JCC8_GM004758, JCC8_GM004763	JCY1_GM001350, JCY1_GM001677	JCY4_GM001303	JCYB5_GM000956, JCYB5_GM002590, JCYB5_GM003050, JCYB5_GM004636	JCYB8_GM001098	JCYX7_GM002209, JCYX7_GM003019, JCYX7_GM004744, JCYX7_GM004749	JCYX9_GM002464, JCYX9_GM003274, JCYX9_GM004758, JCYX9_GM004763									S47_GM001761, S47_GM003538, S47_GM004080, S47_GM004369, S47_GM004645
OG0000018	WP_010260801.1, WP_013025495.1, WP_029990737.1	WP_013025495.1, WP_014606795.1	WP_013025495.1	CW1_GM000842	WP_014606795.1, WP_260603875.1		JCC8_GM000842	JCY1_GM002717	JCY4_GM000031, JCY4_GM004597	JCYB5_GM000371, JCYB5_GM001490	JCYB8_GM000830, JCYB8_GM004376	JCYX7_GM001935	JCYX9_GM000036	WP_325148028.1	WP_013025495.1	WP_327203925.1	WP_013025495.1, WP_014606795.1	WP_013025495.1, WP_029990737.1	WP_014606035.1, WP_014606795.1	WP_029569903.1	WP_013025495.1, WP_019105469.1
OG0000019	WP_269468929.1	WP_105077597.1, WP_174261110.1, WP_302050999.1		CW1_GM000086		JCC14_GM001717, JCC14_GM001718	JCC8_GM000086	JCY1_GM003795	JCY4_GM003901, JCY4_GM003905	JCYB5_GM001156, JCYB5_GM001160	JCYB8_GM004638	JCYX7_GM003608	JCYX9_GM000790		WP_013024799.1	WP_028714861.1, WP_235193290.1, WP_327203922.1	WP_105077597.1, WP_174261110.1, WP_302050999.1	WP_105080599.1, WP_207806380.1, WP_277884390.1		WP_029569692.1	WP_104933199.1, WP_104933200.1	S47_GM003242, S47_GM003248
OG0000020	WP_014604643.1	WP_064352113.1, WP_174260986.1	WP_014604643.1	CW1_GM003702, CW1_GM004656, CW1_GM004665	WP_105082599.1	JCC14_GM004595	JCC8_GM003576, JCC8_GM004656, JCC8_GM004665		JCY4_GM003750	JCYB5_GM004077	JCYB8_GM003768	JCYX7_GM003317, JCYX7_GM004651, JCYX7_GM004660	JCYX9_GM003699, JCYX9_GM004664, JCYX9_GM004673		WP_013027893.1	WP_028716030.1	WP_064352113.1, WP_174260986.1	WP_105082599.1	WP_014604643.1	WP_029571364.1	WP_104933793.1	S47_GM004415
OG0000021	WP_014594384.1	WP_019106109.1	WP_014594384.1	CW1_GM003244, CW1_GM003276	WP_014594384.1	JCC14_GM004310, JCC14_GM004343	JCC8_GM003245, JCC8_GM003277	JCY1_GM004255	JCY4_GM003477	JCYB5_GM002605, JCYB5_GM002638	JCYB8_GM003494	JCYX7_GM002985, JCYX7_GM003017	JCYX9_GM003240, JCYX9_GM003272	WP_105077890.1		WP_028715534.1	WP_019106109.1	WP_014594384.1, WP_145032793.1	WP_014594384.1, WP_014605240.1	WP_014594384.1, WP_029570511.1	WP_104933626.1
OG0000022	WP_029570528.1	WP_019106111.1	WP_014605219.1	CW1_GM003245, CW1_GM003274	WP_029570528.1	JCC14_GM004312, JCC14_GM004342	JCC8_GM003246, JCC8_GM003275	JCY1_GM004253	JCY4_GM003476	JCYB5_GM002607, JCYB5_GM002637	JCYB8_GM003493	JCYX7_GM002986, JCYX7_GM003015	JCYX9_GM003241, JCYX9_GM003270	WP_014605219.1		WP_028715535.1	WP_019106111.1	WP_014605219.1, WP_207806551.1	WP_014605219.1, WP_014605238.1	WP_019106111.1, WP_029570528.1	WP_014605219.1
OG0000023	WP_088901019.1	WP_019106110.1	WP_014605220.1	CW1_GM003246, CW1_GM003275	WP_014605220.1	JCC14_GM004311, JCC14_GM004341	JCC8_GM003247, JCC8_GM003276	JCY1_GM004254	JCY4_GM003475	JCYB5_GM002606, JCYB5_GM002636	JCYB8_GM003492	JCYX7_GM002987, JCYX7_GM003016	JCYX9_GM003242, JCYX9_GM003271	WP_105077891.1		WP_019106110.1	WP_019106110.1	WP_105080401.1, WP_207806544.1	WP_014605220.1, WP_014605239.1	WP_014605220.1, WP_019106110.1	WP_024471346.1
OG0000024	WP_013026585.1, WP_028722258.1	WP_013026585.1, WP_174260882.1	WP_029569045.1	CW1_GM001934		JCC14_GM000748, JCC14_GM002136	JCC8_GM001187	JCY1_GM000217, JCY1_GM000410	JCY4_GM003224	JCYB5_GM002377	JCYB8_GM003241	JCYX7_GM001057	JCYX9_GM001931	WP_013026585.1	WP_013026585.1	WP_013026585.1, WP_028715376.1	WP_013026585.1, WP_174260882.1	WP_028722258.1, WP_207806585.1			WP_104933536.1, WP_104933786.1, WP_104933887.1	S47_GM000215
OG0000025	WP_064372782.1, WP_272847568.1	WP_015699477.1	WP_029569174.1	CW1_GM002622	WP_126843380.1	JCC14_GM002801	JCC8_GM001875	JCY1_GM001527	JCY4_GM001024	JCYB5_GM002862, JCYB5_GM002896	JCYB8_GM001376	JCYX7_GM002363	JCYX9_GM002618	WP_116220065.1	WP_013027287.1, WP_041457784.1	WP_028715823.1	WP_015699477.1	WP_207806505.1	WP_014604960.1, WP_151243577.1	WP_029570562.1, WP_029570688.1	WP_104932944.1, WP_104933732.1	S47_GM003450
OG0000026	WP_210451259.1, WP_210487745.1, WP_238493102.1	WP_151243569.1, WP_257793779.1		CW1_GM003479	WP_151243569.1	JCC14_GM000767, JCC14_GM001525	JCC8_GM003480	JCY1_GM000199	JCY4_GM002232, JCY4_GM003242	JCYB5_GM002395	JCYB8_GM002705, JCYB8_GM003259	JCYX7_GM003220	JCYX9_GM003475	WP_151243569.1	WP_013026602.1	WP_152548270.1	WP_151243569.1, WP_174260930.1	WP_072404239.1, WP_151243569.1	WP_151243569.1	WP_029569768.1, WP_152552413.1
OG0000027	WP_015700390.1	WP_015700390.1, WP_174261013.1	WP_013025641.1, WP_029569594.1	CW1_GM001022	WP_015700390.1	JCC14_GM003147	JCC8_GM003051	JCY1_GM002878	JCY4_GM000219	JCYB5_GM000180, JCYB5_GM004206	JCYB8_GM000642	JCYX7_GM000144	JCYX9_GM001019	WP_022622456.1, WP_200286518.1	WP_013025641.1	WP_015700390.1	WP_015700390.1, WP_174261013.1	WP_015700390.1	WP_014605932.1	WP_015700390.1	WP_013025641.1	S47_GM002445
OG0000028	WP_089517633.1, WP_238493374.1	WP_089517633.1, WP_174260782.1	WP_029568810.1	CW1_GM001287	WP_019105164.1, WP_089517633.1	JCC14_GM004138	JCC8_GM002532	JCY1_GM002220	JCY4_GM000487	JCYB5_GM001694, JCYB5_GM004246	JCYB8_GM000375	JCYX7_GM000409	JCYX9_GM001284	WP_013025871.1	WP_013025871.1	WP_019105164.1	WP_089517633.1, WP_174260782.1	WP_019105164.1	WP_013025871.1	WP_013025871.1	WP_013025871.1	S47_GM000970
OG0000029	WP_105087972.1	WP_174260811.1	WP_029568908.1	CW1_GM001568, CW1_GM004519	WP_126842867.1, WP_126843191.1	JCC14_GM004626	JCC8_GM002813, JCC8_GM004598	JCY1_GM002458	JCY4_GM001196, JCY4_GM004552	JCYB5_GM001523	JCYB8_GM001204, JCYB8_GM004421	JCYX7_GM000690, JCYX7_GM004449	JCYX9_GM001565, JCYX9_GM004526				WP_174260811.1	WP_207806726.1, WP_207806813.1	WP_014605602.1, WP_014606784.1		WP_022622234.1, WP_104933886.1
OG0000030	WP_110015663.1, WP_210449420.1	WP_174260740.1, WP_174260918.1	WP_052651497.1	CW1_GM001055	WP_063879466.1	JCC14_GM003115, JCC14_GM004570	JCC8_GM003018	JCY1_GM002910	JCY4_GM000250	JCYB5_GM000147	JCYB8_GM000611	JCYX7_GM000177	JCYX9_GM001052	WP_014605914.1	WP_014605914.1	WP_014605914.1	WP_174260740.1, WP_174260918.1	WP_014605914.1	WP_014605914.1	WP_019105276.1	WP_014605914.1	S47_GM004544, S47_GM004746
OG0000031		WP_174260876.1, WP_174261145.1, WP_174261414.1		CW1_GM003279		JCC14_GM000993, JCC14_GM000994	JCC8_GM003280	JCY1_GM001348, JCY1_GM001349	JCY4_GM001048, JCY4_GM001049	JCYB5_GM000954, JCYB5_GM000955, JCYB5_GM002591, JCYB5_GM004633, JCYB5_GM004634, JCYB5_GM004635	JCYB8_GM001351, JCYB8_GM001352	JCYX7_GM003020	JCYX9_GM003275				WP_174260876.1, WP_174261145.1, WP_174261414.1			WP_152552427.1, WP_187669131.1		S47_GM004371
OG0000032		WP_174260938.1, WP_174261242.1, WP_174261909.1	WP_029569471.1	CW1_GM004763	WP_126843195.1	JCC14_GM004473	JCC8_GM004766	JCY1_GM002462	JCY4_GM001203	JCYB5_GM001514	JCYB8_GM001197	JCYX7_GM004756	JCYX9_GM004338	WP_019104797.1		WP_028715634.1	WP_174260938.1, WP_174261242.1	WP_207806792.1	WP_014606805.1	WP_019104797.1, WP_029571144.1	WP_104933085.1	S47_GM001620, S47_GM004023, S47_GM004353, S47_GM004623
OG0000033		WP_174261256.1	WP_029569449.1, WP_029569538.1	CW1_GM003654, CW1_GM004472	WP_029569449.1, WP_126842807.1	JCC14_GM003458, JCC14_GM004544	JCC8_GM003624, JCC8_GM004436		JCY4_GM004513	JCYB5_GM001429, JCYB5_GM004029	JCYB8_GM004460	JCYX7_GM003365, JCYX7_GM004537	JCYX9_GM003651, JCYX9_GM004395		WP_041458039.1	WP_028715695.1	WP_174261256.1	WP_029569449.1, WP_041458039.1	WP_029569538.1			S47_GM004127, S47_GM004682
OG0000034	WP_014333068.1, WP_272847657.1	WP_014333068.1, WP_254367294.1	WP_014604598.1, WP_029568599.1	CW1_GM003608	WP_014333068.1	JCC14_GM003509	JCC8_GM003670		JCY4_GM003579	JCYB5_GM004524	JCYB8_GM003597	JCYX7_GM003411	JCYX9_GM003605	WP_200286552.1	WP_013027807.1	WP_014333068.1	WP_014333068.1, WP_254367294.1	WP_014333068.1	WP_014604598.1	WP_014333068.1, WP_029570359.1	WP_014333068.1	S47_GM002158
OG0000035	WP_014593831.1	WP_014593831.1	WP_014593831.1	CW1_GM001400, CW1_GM004565	WP_105076961.1	JCC14_GM000086	JCC8_GM002645, JCC8_GM004563	JCY1_GM002106	JCY4_GM000600	JCYB5_GM003370	JCYB8_GM000261	JCYX7_GM000522, JCYX7_GM004559	JCYX9_GM001397, JCYX9_GM004572	WP_116219759.1	WP_013025979.1	WP_014593831.1	WP_014593831.1	WP_014593831.1	WP_014593831.1	WP_029570080.1	WP_104933414.1	S47_GM000855
OG0000036	WP_104933949.1	WP_029571127.1, WP_029571244.1, WP_110015676.1		CW1_GM004513		JCC14_GM004628	JCC8_GM004592		JCY4_GM001184, JCY4_GM004679		JCYB8_GM001216, JCYB8_GM004293	JCYX7_GM004443	JCYX9_GM004520			WP_071999631.1, WP_071999632.1	WP_029571127.1, WP_029571244.1, WP_110015676.1	WP_028722260.1		WP_019104928.1, WP_029571127.1, WP_029571244.1, WP_029571273.1, WP_072005118.1	WP_104933949.1	S47_GM004190
OG0000037	WP_238493028.1	WP_064374200.1	WP_029569071.1	CW1_GM003255	WP_014606076.1, WP_015699679.1	JCC14_GM001010, JCC14_GM004330	JCC8_GM003256	JCY1_GM000817, JCY1_GM004236	JCY4_GM002743	JCYB5_GM000429, JCYB5_GM002625	JCYB8_GM002194	JCYX7_GM002996	JCYX9_GM003251		WP_013025452.1	WP_014606076.1, WP_028715543.1	WP_064374200.1		WP_014606076.1	WP_029569888.1, WP_029570524.1	WP_014593490.1, WP_015699679.1
OG0000038	WP_013026326.1	WP_013026326.1, WP_174260883.1	WP_013026326.1	CW1_GM002913	WP_126843517.1	JCC14_GM000463	JCC8_GM002166	JCY1_GM000575	JCY4_GM002878	JCYB5_GM002099	JCYB8_GM002895	JCYX7_GM002654	JCYX9_GM002909	WP_015699968.1	WP_013026326.1	WP_028715310.1, WP_028715377.1	WP_013026326.1, WP_174260883.1	WP_019106500.1	WP_013026326.1	WP_013026326.1	WP_015699968.1	S47_GM003083
OG0000039	WP_014594282.1, WP_272847513.1	WP_014594282.1	WP_014594282.1	CW1_GM003390	WP_014594282.1, WP_126842962.1	JCC14_GM000857	JCC8_GM003391	JCY1_GM000110	JCY4_GM003331	JCYB5_GM002482	JCYB8_GM003348	JCYX7_GM003131	JCYX9_GM003386	WP_014594282.1	WP_014594282.1	WP_014594282.1	WP_014594282.1, WP_174261460.1	WP_014594282.1	WP_014594282.1	WP_014594282.1	WP_014594282.1	S47_GM000118
OG0000040	WP_014594830.1	WP_014594830.1	WP_014594830.1	CW1_GM004152	WP_126843338.1	JCC14_GM003983	JCC8_GM004153	JCY1_GM003725	JCY4_GM004444	JCYB5_GM003944	JCYB8_GM004197	JCYX7_GM004151	JCYX9_GM004149	WP_116220162.1	WP_013027609.1	WP_013027609.1	WP_014594830.1	WP_013027609.1, WP_207806740.1	WP_014594830.1	WP_029570766.1, WP_029571183.1	WP_013027609.1, WP_019105532.1	S47_GM001503
OG0000041	WP_029568649.1	WP_029568649.1	WP_029568649.1	CW1_GM000751	WP_228225263.1, WP_228225264.1	JCC14_GM001063	JCC8_GM000751	JCY1_GM000869	JCY4_GM002690, JCY4_GM002691	JCYB5_GM000480	JCYB8_GM002246, JCYB8_GM002247	JCYX7_GM001844	JCYX9_GM000126	WP_029568649.1	WP_013025402.1	WP_019105691.1	WP_029568649.1	WP_029568649.1	WP_014606113.1	WP_029568649.1	WP_022623600.1	S47_GM002752
OG0000042	WP_104933353.1	WP_029568750.1	WP_029568750.1	CW1_GM001060	WP_029568750.1	JCC14_GM003109, JCC14_GM004576	JCC8_GM003013	JCY1_GM002916	JCY4_GM000256	JCYB5_GM000142	JCYB8_GM000605	JCYX7_GM000182	JCYX9_GM001057	WP_019105273.1	WP_029568750.1	WP_028715095.1	WP_029568750.1	WP_029568750.1	WP_029568750.1	WP_022622731.1	WP_104933353.1	S47_GM003533, S47_GM004381, S47_GM004538
OG0000043	WP_238493113.1	WP_174261084.1, WP_174261933.1	WP_029568515.1	CW1_GM000277	WP_126843090.1	JCC14_GM001548, JCC14_GM004647	JCC8_GM000277	JCY1_GM001342	JCY4_GM002208, JCY4_GM004524	JCYB5_GM000947	JCYB8_GM002729, JCYB8_GM004449	JCYX7_GM001370	JCYX9_GM000599	WP_200286628.1	WP_013024966.1	WP_028714915.1	WP_174261084.1	WP_207806364.1	WP_014606346.1	WP_242638460.1	WP_104933250.1
OG0000044	WP_336390286.1	WP_041456055.1	WP_014606847.1	CW1_GM004427	WP_126843225.1	JCC14_GM004482	JCC8_GM004481	JCY1_GM002508	JCY4_GM001264, JCY4_GM004655, JCY4_GM004657	JCYB5_GM001461	JCYB8_GM001137, JCYB8_GM004315, JCYB8_GM004317	JCYX7_GM004492	JCYX9_GM004350			WP_028715639.1	WP_041456055.1	WP_207806787.1	WP_014606847.1	WP_029571075.1, WP_029571104.1		S47_GM001569, S47_GM004030
OG0000045	WP_006120525.1, WP_272847515.1	WP_006120525.1, WP_174261939.1	WP_006120525.1	CW1_GM003309	WP_006120525.1	JCC14_GM000941	JCC8_GM003310	JCY1_GM000027	JCY4_GM003415	JCYB5_GM002564	JCYB8_GM003432	JCYX7_GM003050	JCYX9_GM003305	WP_006120525.1	WP_006120525.1	WP_006120525.1	WP_006120525.1	WP_006120525.1	WP_006120525.1	WP_006120525.1	WP_006120525.1	S47_GM000034
OG0000046	WP_013024816.1, WP_110021572.1	WP_013024816.1	WP_029568479.1	CW1_GM000107	WP_013024816.1	JCC14_GM001699, JCC14_GM003463	JCC8_GM000107	JCY1_GM003810	JCY4_GM003921	JCYB5_GM001141	JCYB8_GM004622	JCYX7_GM003629	JCYX9_GM000769	WP_013024816.1	WP_013024816.1	WP_013024816.1	WP_013024816.1	WP_013024816.1	WP_013024816.1	WP_015700868.1	WP_013024816.1	S47_GM002490
OG0000047	WP_013025349.1, WP_272847762.1	WP_013025349.1	WP_013025349.1	CW1_GM000697	WP_013025349.1	JCC14_GM001118	JCC8_GM000697	JCY1_GM000923	JCY4_GM002636	JCYB5_GM000534	JCYB8_GM002301	JCYX7_GM001790	JCYX9_GM000180	WP_200287006.1	WP_013025349.1	WP_013025349.1	WP_013025349.1	WP_013025349.1, WP_207806753.1	WP_014606135.1	WP_013025349.1	WP_013025349.1	S47_GM002698
OG0000048	WP_013025773.1	WP_028715132.1	WP_013025773.1, WP_019106252.1	CW1_GM001164	WP_126843024.1	JCC14_GM003003, JCC14_GM004553	JCC8_GM002909	JCY1_GM003018	JCY4_GM000361	JCYB5_GM000038	JCYB8_GM000500	JCYX7_GM000286	JCYX9_GM001161	WP_013025773.1	WP_013025773.1	WP_028715132.1	WP_028715132.1	WP_028715132.1	WP_013025773.1, WP_014606050.1	WP_029570008.1	WP_042676344.1
OG0000049	WP_014593422.1, WP_272847761.1	WP_013025356.1	WP_014593422.1	CW1_GM000704	WP_013025356.1	JCC14_GM001111	JCC8_GM000704	JCY1_GM000916	JCY4_GM002643	JCYB5_GM000527	JCYB8_GM002294	JCYX7_GM001797	JCYX9_GM000173	WP_014593422.1	WP_013025356.1	WP_013025356.1	WP_013025356.1	WP_013025356.1, WP_207806752.1	WP_014593422.1	WP_029569860.1	WP_104933305.1	S47_GM002705
OG0000050	WP_014604945.1	WP_014594673.1	WP_014604945.1, WP_029568629.1, WP_029569592.1	CW1_GM002649	WP_014594673.1	JCC14_GM002826	JCC8_GM001902	JCY1_GM001501	JCY4_GM000999	JCYB5_GM002836	JCYB8_GM001401	JCYX7_GM002390	JCYX9_GM002645	WP_089517784.1	WP_014604945.1	WP_028715830.1	WP_014594673.1	WP_110286683.1	WP_014604945.1	WP_014604945.1	WP_014594673.1	S47_GM003425
OG0000051	WP_014605570.1, WP_207806754.1	WP_014605570.1	WP_013026161.1	CW1_GM004339	WP_013026161.1	JCC14_GM000267	JCC8_GM004339	JCY1_GM000774	JCY4_GM000778	JCYB5_GM004571	JCYB8_GM000084	JCYX7_GM004338	JCYX9_GM004494	WP_013026161.1	WP_013026161.1	WP_014593941.1	WP_014605570.1	WP_014593941.1, WP_207806754.1	WP_014605570.1	WP_014605570.1	WP_013026161.1	S47_GM004643
OG0000052	WP_014605661.1, WP_272847527.1	WP_013026099.1	WP_014605661.1	CW1_GM001526	WP_014605661.1	JCC14_GM000213	JCC8_GM002771	JCY1_GM001980	JCY4_GM000727	JCYB5_GM003511	JCYB8_GM000134	JCYX7_GM000648	JCYX9_GM001523	WP_014605661.1, WP_042676585.1	WP_014605661.1	WP_014605661.1	WP_013026099.1	WP_014605661.1	WP_014605661.1	WP_014605661.1	WP_014605661.1	S47_GM000730
OG0000053	WP_015699804.1, WP_238493100.1	WP_015699804.1		CW1_GM003488	WP_233516634.1	JCC14_GM000758, JCC14_GM001515	JCC8_GM003489	JCY1_GM000208	JCY4_GM002242, JCY4_GM003233	JCYB5_GM002386	JCYB8_GM002695, JCYB8_GM003250	JCYX7_GM003229	JCYX9_GM003484	WP_015699804.1		WP_015699804.1	WP_015699804.1	WP_015700773.1, WP_207806583.1	WP_014605333.1	WP_033776346.1, WP_233516634.1
OG0000054	WP_015700480.1	WP_255297701.1	WP_028715045.1	CW1_GM000848	WP_126843014.1	JCC14_GM000999, JCC14_GM001000, JCC14_GM003329	JCC8_GM000848	JCY1_GM002723	JCY4_GM000038	JCYB5_GM000364	JCYB8_GM000823	JCYX7_GM001941	JCYX9_GM000030	WP_200286953.1	WP_026021004.1	WP_028715045.1	WP_255297701.1	WP_026021004.1	WP_028715045.1	WP_026021004.1	WP_026021004.1	S47_GM004581
OG0000055	WP_024471391.1	WP_024471391.1	WP_014606056.1, WP_024471391.1	CW1_GM001772	WP_185860324.1	JCC14_GM001960	JCC8_GM001025	JCY1_GM002555	JCY4_GM002002	JCYB5_GM001390	JCYB8_GM002012	JCYX7_GM000895	JCYX9_GM001769	WP_024471391.1	WP_024471391.1	WP_024471391.1	WP_024471391.1	WP_031283310.1	WP_014606056.1, WP_044042585.1	WP_024471391.1	WP_031283310.1	S47_GM002098
OG0000056	WP_041455858.1	WP_104933492.1	WP_029568984.1	CW1_GM003945	WP_126843495.1	JCC14_GM000514	JCC8_GM003837	JCY1_GM003521	JCY4_GM002929	JCYB5_GM003740	JCYB8_GM002946	JCYX7_GM003944	JCYX9_GM003942	WP_116220146.1	WP_014595002.1	WP_014595002.1	WP_104933492.1	WP_014595002.1, WP_104933492.1	WP_014605455.1	WP_019106524.1	WP_014595002.1, WP_104933492.1	S47_GM002991
OG0000057	WP_110015325.1, WP_272847531.1	WP_174261324.1	WP_029569178.1	CW1_GM002632	WP_126843025.1, WP_126843379.1	JCC14_GM002810	JCC8_GM001885	JCY1_GM001518	JCY4_GM001015	JCYB5_GM002853	JCYB8_GM001385	JCYX7_GM002373	JCYX9_GM002628	WP_105077175.1	WP_013027296.1	WP_013027296.1	WP_174261324.1	WP_116585024.1	WP_013027296.1	WP_029570691.1	WP_013027296.1	S47_GM003441
OG0000058	WP_126843543.1	WP_174260839.1	WP_126843543.1	CW1_GM001433	WP_126843543.1	JCC14_GM000119, JCC14_GM003292	JCC8_GM002678	JCY1_GM002073	JCY4_GM000633	JCYB5_GM003403	JCYB8_GM000228	JCYX7_GM000555	JCYX9_GM001430	WP_147301583.1, WP_181134482.1	WP_128392486.1	WP_128392486.1	WP_174260839.1	WP_144079360.1	WP_141118334.1	WP_126843543.1	WP_144079360.1	S47_GM000821
OG0000059	WP_238493279.1	WP_042676979.1	WP_029569384.1	CW1_GM001737	WP_126843270.1	JCC14_GM001926	JCC8_GM000990	JCY1_GM002590	JCY4_GM002038	JCYB5_GM001355	JCYB8_GM002048	JCYX7_GM000860	JCYX9_GM001734	WP_014595106.1	WP_013024235.1	WP_028715945.1	WP_042676979.1	WP_042676979.1	WP_014606899.1	WP_029570879.1	WP_042676979.1	S47_GM002063, S47_GM003510, S47_GM003512
OG0000060	WP_238493318.1	WP_105083111.1	WP_029568720.1	CW1_GM000935	WP_041457606.1	JCC14_GM003234	JCC8_GM003138	JCY1_GM002791	JCY4_GM000132	JCYB5_GM000270	JCYB8_GM000729	JCYX7_GM000057	JCYX9_GM000932	WP_015700432.1, WP_042677353.1	WP_041457606.1	WP_015700432.1	WP_105083111.1	WP_015700432.1	WP_014605973.1	WP_029569936.1	WP_028722291.1, WP_104933344.1	S47_GM002355
OG0000061	WP_272847698.1	WP_174261140.1	WP_029569645.1	CW1_GM003736, CW1_GM003737	WP_026021009.1	JCC14_GM004428	JCC8_GM003541, JCC8_GM003542		JCY4_GM003714	JCYB5_GM004112	JCYB8_GM003732	JCYX7_GM003282, JCYX7_GM003283	JCYX9_GM003733, JCYX9_GM003734			WP_026021009.1	WP_174261140.1	WP_014333216.1	WP_014604666.1	WP_026021009.1	WP_014333216.1	S47_GM002294, S47_GM002295
OG0000062		WP_217267976.1		CW1_GM000088, CW1_GM000089, CW1_GM000093			JCC8_GM000088, JCC8_GM000089, JCC8_GM000093	JCY1_GM003793		JCYB5_GM000963, JCYB5_GM000975, JCYB5_GM000985		JCYX7_GM003610, JCYX7_GM003611, JCYX7_GM003615	JCYX9_GM000783, JCYX9_GM000787, JCYX9_GM000788		WP_013024804.1, WP_041457502.1	WP_028714863.1	WP_217267976.1			WP_080709567.1, WP_308161303.1		S47_GM003244
OG0000063	WP_006118264.1	WP_006118264.1	WP_006118264.1, WP_029569475.1	CW1_GM002438	WP_006118264.1	JCC14_GM002626	JCC8_GM001691	JCY1_GM001702	JCY4_GM001332	JCYB5_GM003078	JCYB8_GM001068	JCYX7_GM002179	JCYX9_GM002434	WP_006118264.1	WP_006118264.1	WP_006118264.1	WP_006118264.1	WP_006118264.1	WP_006118264.1	WP_006118264.1	WP_006118264.1	S47_GM001768
OG0000064	WP_006120238.1	WP_191091084.1	WP_006120238.1	CW1_GM001536	WP_006120238.1	JCC14_GM000223	JCC8_GM002781	JCY1_GM001970	JCY4_GM000737	JCYB5_GM003521	JCYB8_GM000124	JCYX7_GM000658	JCYX9_GM001533	WP_006120238.1	WP_006120238.1	WP_006120238.1	WP_174261517.1, WP_191091084.1	WP_006120238.1	WP_006120238.1	WP_006120238.1	WP_006120238.1	S47_GM000720
OG0000065	WP_006120509.1	WP_006120509.1	WP_006120509.1	CW1_GM003299	WP_006120509.1	JCC14_GM000951	JCC8_GM003300	JCY1_GM000017	JCY4_GM003425	JCYB5_GM002574	JCYB8_GM003442	JCYX7_GM003040	JCYX9_GM003295	WP_006120509.1, WP_234033858.1	WP_006120509.1	WP_006120509.1	WP_006120509.1	WP_006120509.1	WP_006120509.1	WP_006120509.1	WP_006120509.1	S47_GM000024
OG0000066	WP_013023985.1	WP_013023985.1, WP_302050998.1	WP_014332929.1	CW1_GM003861	WP_013023985.1	JCC14_GM003754	JCC8_GM003921	JCY1_GM003437	JCY4_GM004157	JCYB5_GM003657	JCYB8_GM003910	JCYX7_GM003860	JCYX9_GM003858	WP_014332929.1	WP_013023985.1	WP_013023985.1	WP_013023985.1	WP_013023985.1	WP_014332929.1	WP_029570817.1	WP_014332929.1	S47_GM003868
OG0000067	WP_013024078.1	WP_013024078.1	WP_013024078.1	CW1_GM003967	WP_013024078.1	JCC14_GM003651	JCC8_GM003815	JCY1_GM003542	JCY4_GM004259	JCYB5_GM003761	JCYB8_GM004012	JCYX7_GM003966	JCYX9_GM003964	WP_013024078.1	WP_013024078.1	WP_013024078.1, WP_050442547.1	WP_013024078.1	WP_013024078.1	WP_013024078.1	WP_013024078.1	WP_013024078.1	S47_GM003012
OG0000068	WP_013024125.1, WP_272847510.1	WP_013024125.1	WP_013024125.1	CW1_GM004741	WP_013024125.1	JCC14_GM004707	JCC8_GM004741	JCY1_GM004319	JCY4_GM004879	JCYB5_GM004676	JCYB8_GM004896	JCYX7_GM004723	JCYX9_GM004737	WP_013024125.1	WP_013024125.1	WP_013024125.1	WP_013024125.1	WP_013024125.1	WP_013024125.1	WP_013024125.1	WP_013024125.1	S47_GM004507
OG0000069	WP_013024152.1	WP_072136291.1	WP_029569357.1	CW1_GM001652	WP_014606948.1	JCC14_GM001838	JCC8_GM000905	JCY1_GM002676	JCY4_GM002124	JCYB5_GM001269	JCYB8_GM002134	JCYX7_GM000775	JCYX9_GM001649	WP_013024152.1	WP_013024152.1	WP_013024152.1	WP_072136291.1, WP_174261463.1	WP_013024152.1	WP_014606948.1	WP_013024152.1	WP_013024152.1	S47_GM001975
OG0000070	WP_013024272.1	WP_013024272.1	WP_013024272.1	CW1_GM001773	WP_013024272.1	JCC14_GM001961	JCC8_GM001026	JCY1_GM002554	JCY4_GM002001	JCYB5_GM001391	JCYB8_GM002011	JCYX7_GM000896	JCYX9_GM001770	WP_013024272.1	WP_013024272.1	WP_013024272.1	WP_013024272.1	WP_014606876.1	WP_014606876.1	WP_013024272.1, WP_029571258.1	WP_013024272.1	S47_GM002099
OG0000071	WP_013024314.1	WP_174261224.1, WP_174261940.1	WP_013024314.1	CW1_GM001817	WP_013024314.1	JCC14_GM002005	JCC8_GM001070	JCY1_GM002425	JCY4_GM001962	JCYB5_GM001560	JCYB8_GM001972	JCYX7_GM000940	JCYX9_GM001814	WP_013024314.1	WP_013024314.1	WP_013024314.1	WP_174261224.1	WP_013024314.1	WP_013024314.1	WP_013024314.1	WP_013024314.1	S47_GM002911
OG0000072	WP_013024337.1	WP_022622359.1	WP_013024337.1	CW1_GM001840	WP_013024337.1	JCC14_GM002028	JCC8_GM001093	JCY1_GM002402	JCY4_GM001939	JCYB5_GM001583	JCYB8_GM001949	JCYX7_GM000963	JCYX9_GM001837	WP_013024337.1	WP_013024337.1	WP_013024337.1	WP_022622359.1	WP_022622359.1, WP_207806597.1	WP_013024337.1	WP_013024337.1	WP_022622359.1	S47_GM002888
OG0000073	WP_013024514.1	WP_013024514.1	WP_013024514.1	CW1_GM002021	WP_041930968.1	JCC14_GM002205	JCC8_GM001274	JCY1_GM003149	JCY4_GM001753	JCYB5_GM001783	JCYB8_GM001763	JCYX7_GM001144	JCYX9_GM002018	WP_013024514.1	WP_013024514.1	WP_013024514.1	WP_013024514.1, WP_174261312.1	WP_041930968.1	WP_013024514.1	WP_013024514.1	WP_013024514.1	S47_GM001117
OG0000074	WP_013024659.1	WP_282601331.1	WP_013024659.1	CW1_GM002172	WP_019106434.1	JCC14_GM002355	JCC8_GM001425	JCY1_GM003300	JCY4_GM001601	JCYB5_GM001935	JCYB8_GM001611	JCYX7_GM001294	JCYX9_GM002168	WP_013024659.1	WP_013024659.1	WP_013024659.1	WP_217268069.1, WP_282601331.1	WP_013024659.1	WP_013024659.1	WP_013024659.1	WP_013024659.1	S47_GM001293
OG0000075	WP_013025000.1	WP_013025000.1	WP_014593160.1	CW1_GM000327	WP_014606321.1, WP_126842964.1	JCC14_GM001494	JCC8_GM000327	JCY1_GM001293	JCY4_GM002263	JCYB5_GM000909	JCYB8_GM002674	JCYX7_GM001420	JCYX9_GM000550	WP_013025000.1	WP_013025000.1	WP_013025000.1	WP_013025000.1	WP_207806362.1	WP_014606321.1	WP_013025000.1	WP_013025000.1	S47_GM000389
OG0000076	WP_013025267.1, WP_272847530.1	WP_174261056.1	WP_014606179.1	CW1_GM000607	WP_014606179.1	JCC14_GM001209	JCC8_GM000607	JCY1_GM001013	JCY4_GM002546	JCYB5_GM000628	JCYB8_GM002391	JCYX7_GM001700	JCYX9_GM000270	WP_013025267.1	WP_013025267.1	WP_014606179.1	WP_174261056.1	WP_013025267.1	WP_014606179.1	WP_029569847.1	WP_029569847.1	S47_GM000670
OG0000077	WP_013025289.1	WP_013025289.1, WP_217268013.1	WP_013025289.1	CW1_GM000631	WP_013025289.1	JCC14_GM001185	JCC8_GM000631	JCY1_GM000989	JCY4_GM002570	JCYB5_GM000604	JCYB8_GM002367	JCYX7_GM001724	JCYX9_GM000246	WP_013025289.1	WP_013025289.1	WP_013025289.1	WP_013025289.1	WP_013025289.1	WP_014606166.1	WP_013025289.1	WP_013025289.1	S47_GM000694
OG0000078	WP_013025303.1	WP_013025303.1	WP_013025303.1	CW1_GM000649	WP_013025303.1	JCC14_GM001167	JCC8_GM000649	JCY1_GM000973	JCY4_GM002587	JCYB5_GM000585	JCYB8_GM002350	JCYX7_GM001742	JCYX9_GM000228	WP_013025303.1, WP_105077018.1	WP_013025303.1	WP_028715001.1	WP_013025303.1	WP_013025303.1	WP_013025303.1	WP_013025303.1	WP_013025303.1	S47_GM000710
OG0000079	WP_013025337.1, WP_272847511.1	WP_013025337.1	WP_013025337.1	CW1_GM000685	WP_013025337.1	JCC14_GM001130	JCC8_GM000685	JCY1_GM000935	JCY4_GM002624	JCYB5_GM000547	JCYB8_GM002313	JCYX7_GM001778	JCYX9_GM000192	WP_014606142.1	WP_013025337.1	WP_028715006.1	WP_013025337.1	WP_013025337.1	WP_014606142.1	WP_013025337.1	WP_013025337.1	S47_GM002686
OG0000080	WP_013025498.1	WP_013025498.1	WP_013025498.1	CW1_GM000845	WP_013025498.1	JCC14_GM003332, JCC14_GM004651	JCC8_GM000845	JCY1_GM002720	JCY4_GM000035	JCYB5_GM000367	JCYB8_GM000826	JCYX7_GM001938	JCYX9_GM000033	WP_105083095.1	WP_013025498.1	WP_013025498.1	WP_013025498.1	WP_013025498.1	WP_013025498.1	WP_013025498.1	WP_013025498.1	S47_GM004578
OG0000081	WP_013025589.1	WP_013025589.1	WP_013025589.1	CW1_GM000963	WP_013025589.1	JCC14_GM003206	JCC8_GM003110	JCY1_GM002819	JCY4_GM000160	JCYB5_GM000242	JCYB8_GM000701	JCYX7_GM000085	JCYX9_GM000960	WP_013025589.1, WP_105076830.1	WP_013025589.1	WP_013025589.1	WP_013025589.1	WP_013025589.1	WP_013025589.1	WP_013025589.1	WP_013025589.1	S47_GM002384
OG0000082	WP_013025644.1, WP_071887032.1	WP_071887032.1	WP_013025644.1, WP_071822280.1		WP_013025644.1, WP_181135084.1				JCY4_GM001258		JCYB8_GM001143			WP_013025644.1	WP_013025644.1, WP_071785155.1	WP_013025644.1, WP_071822280.1	WP_071887032.1	WP_013025644.1, WP_207806502.1	WP_013025644.1, WP_014604951.1	WP_013025644.1, WP_071785155.1	WP_013025644.1, WP_071785155.1
OG0000083	WP_013025716.1	WP_013025716.1	WP_013025716.1	CW1_GM001102	WP_013025716.1	JCC14_GM003067	JCC8_GM002971	JCY1_GM002956	JCY4_GM000298	JCYB5_GM000101	JCYB8_GM000563	JCYX7_GM000224	JCYX9_GM001099	WP_013025716.1	WP_013025716.1	WP_013025716.1	WP_013025716.1	WP_013025716.1	WP_013025716.1	WP_013025716.1	WP_013025716.1, WP_104933938.1	S47_GM003486
OG0000084	WP_013025837.1	WP_174261891.1	WP_029568798.1	CW1_GM001248	WP_013025837.1	JCC14_GM004100	JCC8_GM002493	JCY1_GM002258	JCY4_GM000449	JCYB5_GM004283	JCYB8_GM000413	JCYX7_GM000370	JCYX9_GM001245	WP_013025837.1	WP_013025837.1	WP_019105184.1	WP_013025837.1	WP_029568798.1	WP_014605794.1	WP_013025837.1	WP_019105184.1, WP_019105471.1	S47_GM001007
OG0000085	WP_013026114.1	WP_105082158.1	WP_029568860.1	CW1_GM001543	WP_126842909.1	JCC14_GM000230	JCC8_GM002788	JCY1_GM001963	JCY4_GM000743	JCYB5_GM003527	JCYB8_GM000118	JCYX7_GM000665	JCYX9_GM001540	WP_013026114.1	WP_013026114.1	WP_028715240.1	WP_105082158.1	WP_105082158.1	WP_013026114.1	WP_029570113.1	WP_013026114.1	S47_GM003779, S47_GM004754
OG0000086	WP_013026115.1	WP_013026115.1	WP_015700149.1	CW1_GM001545	WP_072138831.1	JCC14_GM000232	JCC8_GM002790	JCY1_GM001961	JCY4_GM000745	JCYB5_GM003529	JCYB8_GM000116	JCYX7_GM000667	JCYX9_GM001542	WP_014605653.1	WP_013026115.1	WP_024472094.1	WP_013026115.1	WP_024472094.1	WP_014605653.1	WP_014605653.1	WP_022623267.1	S47_GM003777, S47_GM004752
OG0000087	WP_013026182.1	WP_013026182.1	WP_013026182.1	CW1_GM004361	WP_013026182.1	JCC14_GM000287	JCC8_GM004361	JCY1_GM000754	JCY4_GM000798	JCYB5_GM004591	JCYB8_GM000064	JCYX7_GM004360	JCYX9_GM004472	WP_013026182.1, WP_200286891.1	WP_013026182.1	WP_013026182.1	WP_013026182.1	WP_013026182.1	WP_013026182.1	WP_013026182.1	WP_013026182.1	S47_GM004218
OG0000088	WP_013026447.1	WP_013026447.1	WP_013026447.1	CW1_GM003045	WP_013026447.1	JCC14_GM000599	JCC8_GM002298	JCY1_GM000441	JCY4_GM003010	JCYB5_GM002228	JCYB8_GM003027	JCYX7_GM002786	JCYX9_GM003041	WP_013026447.1	WP_013026447.1	WP_013026447.1	WP_013026447.1, WP_174261410.1	WP_013026447.1	WP_013026447.1	WP_013026447.1	WP_013026447.1	S47_GM003639
OG0000089	WP_013026506.1	WP_013026506.1	WP_013026506.1	CW1_GM003111	WP_013026506.1	JCC14_GM000663	JCC8_GM002363	JCY1_GM000348	JCY4_GM003074	JCYB5_GM002291	JCYB8_GM003091	JCYX7_GM002852	JCYX9_GM003107	WP_013026506.1	WP_013026506.1	WP_013026506.1	WP_013026506.1, WP_174261520.1	WP_013026506.1	WP_013026506.1	WP_013026506.1	WP_013026506.1	S47_GM000327
OG0000090	WP_013026640.1	WP_013026640.1	WP_013026640.1	CW1_GM003439	WP_013026640.1	JCC14_GM000808	JCC8_GM003440	JCY1_GM000160	JCY4_GM003282	JCYB5_GM002434	JCYB8_GM003299	JCYX7_GM003180	JCYX9_GM003435	WP_013026640.1	WP_013026640.1	WP_028715443.1	WP_013026640.1	WP_013026640.1	WP_013026640.1	WP_013026640.1	WP_088900717.1	S47_GM000168, S47_GM004615
OG0000091	WP_013026673.1	WP_013026673.1	WP_013026673.1, WP_072006677.1	CW1_GM003401	WP_013026673.1	JCC14_GM000846	JCC8_GM003402	JCY1_GM000121	JCY4_GM003320	JCYB5_GM002471	JCYB8_GM003337	JCYX7_GM003142	JCYX9_GM003397	WP_013026673.1	WP_013026673.1	WP_013026673.1	WP_013026673.1	WP_013026673.1	WP_013026673.1	WP_013026673.1	WP_013026673.1	S47_GM000129
OG0000092	WP_013026939.1	WP_013026939.1	WP_013026939.1	CW1_GM002290	WP_013026939.1	JCC14_GM002475	JCC8_GM001543	JCY1_GM001854	JCY4_GM001482	JCYB5_GM003230	JCYB8_GM000919	JCYX7_GM002031	JCYX9_GM002286	WP_013026939.1	WP_013026939.1	WP_013026939.1, WP_028716002.1	WP_013026939.1	WP_013026939.1	WP_013026939.1	WP_013026939.1	WP_013026939.1	S47_GM001919
OG0000093	WP_013027089.1	WP_013027089.1	WP_013027089.1	CW1_GM002396	WP_013027089.1	JCC14_GM002582	JCC8_GM001649	JCY1_GM001746	JCY4_GM001374	JCYB5_GM003121	JCYB8_GM001026	JCYX7_GM002137	JCYX9_GM002392	WP_013027089.1	WP_013027089.1	WP_013027089.1	WP_013027089.1, WP_174261369.1	WP_013027089.1	WP_013027089.1	WP_013027089.1	WP_013027089.1	S47_GM001813
OG0000094	WP_013027125.1	WP_013027125.1	WP_013027125.1, WP_029569477.1	CW1_GM002436	WP_013027125.1	JCC14_GM002623	JCC8_GM001689	JCY1_GM001705	JCY4_GM001334	JCYB5_GM003080	JCYB8_GM001066	JCYX7_GM002177	JCYX9_GM002432	WP_013027125.1	WP_013027125.1	WP_013027125.1	WP_013027125.1	WP_105078915.1	WP_013027125.1	WP_013027125.1	WP_013027125.1	S47_GM001772
OG0000095	WP_013027166.1	WP_013027166.1	WP_013027166.1	CW1_GM002487	WP_013027166.1	JCC14_GM002673	JCC8_GM001740	JCY1_GM001658	JCY4_GM001155	JCYB5_GM003032	JCYB8_GM001245	JCYX7_GM002228	JCYX9_GM002483	WP_013027166.1	WP_013027166.1, WP_041457889.1	WP_028715790.1	WP_013027166.1	WP_013027166.1	WP_013027166.1	WP_029570648.1	WP_013027166.1	S47_GM001634
OG0000096	WP_013027201.1	WP_072137193.1	WP_013027201.1	CW1_GM002526	WP_013027201.1	JCC14_GM002711	JCC8_GM001779	JCY1_GM001619	JCY4_GM001116	JCYB5_GM002994	JCYB8_GM001284	JCYX7_GM002267	JCYX9_GM002522	WP_013027201.1	WP_013027201.1	WP_013027201.1	WP_072137193.1	WP_013027201.1	WP_013027201.1	WP_013027201.1	WP_013027201.1	S47_GM001596, S47_GM001673
OG0000097	WP_013027445.1, WP_272847514.1	WP_013027445.1	WP_013027445.1	CW1_GM002796	WP_013027445.1	JCC14_GM002970	JCC8_GM002049	JCY1_GM001354	JCY4_GM000848	JCYB5_GM002691	JCYB8_GM001552	JCYX7_GM002537	JCYX9_GM002792	WP_013027445.1	WP_013027445.1	WP_028715860.1	WP_013027445.1	WP_013027445.1	WP_013027445.1	WP_013027445.1	WP_104932967.1	S47_GM003252
OG0000098	WP_013027480.1, WP_272847621.1	WP_013027480.1	WP_013027480.1	CW1_GM004011	WP_126843355.1	JCC14_GM003845	JCC8_GM004012	JCY1_GM003586	JCY4_GM004305	JCYB5_GM003805	JCYB8_GM004058	JCYX7_GM004010	JCYX9_GM004008	WP_013027480.1	WP_013027480.1	WP_013027480.1	WP_013027480.1	WP_013027480.1	WP_013027480.1	WP_013027480.1	WP_013027480.1	S47_GM001363
OG0000099	WP_013027496.1	WP_174261494.1	WP_024471371.1	CW1_GM004028	WP_126843352.1	JCC14_GM003862	JCC8_GM004029	JCY1_GM003603	JCY4_GM004322	JCYB5_GM003822	JCYB8_GM004075	JCYX7_GM004027	JCYX9_GM004025	WP_116219689.1, WP_200286765.1	WP_013027496.1	WP_013027496.1	WP_174261494.1	WP_072139094.1	WP_014604861.1	WP_029570738.1	WP_024471371.1	S47_GM001380
OG0000100	WP_013027557.1	WP_013027557.1	WP_013027557.1	CW1_GM004094	WP_013027557.1	JCC14_GM003927	JCC8_GM004095	JCY1_GM003668	JCY4_GM004388	JCYB5_GM003887	JCYB8_GM004141	JCYX7_GM004093	JCYX9_GM004091	WP_013027557.1	WP_013027557.1	WP_013027557.1	WP_013027557.1, WP_174261371.1	WP_013027557.1	WP_013027557.1	WP_013027557.1	WP_013027557.1	S47_GM001446
OG0000101	WP_013027590.1	WP_014594819.1	WP_013027590.1, WP_029569555.1	CW1_GM004129	WP_013027590.1	JCC14_GM003961	JCC8_GM004130	JCY1_GM003703	JCY4_GM004422	JCYB5_GM003921	JCYB8_GM004175	JCYX7_GM004128	JCYX9_GM004126	WP_013027590.1	WP_013027590.1	WP_013027590.1	WP_014594819.1	WP_013027590.1	WP_013027590.1	WP_013027590.1	WP_013027590.1	S47_GM001481
OG0000102	WP_013027616.1	WP_013027616.1	WP_013027616.1, WP_029569604.1	CW1_GM004159	WP_013027616.1	JCC14_GM003991	JCC8_GM004160	JCY1_GM003733	JCY4_GM004451	JCYB5_GM003951	JCYB8_GM004204	JCYX7_GM004158	JCYX9_GM004156	WP_013027616.1	WP_013027616.1	WP_013027616.1	WP_013027616.1	WP_013027616.1	WP_013027616.1	WP_013027616.1	WP_104932982.1	S47_GM001511
OG0000103	WP_013027624.1	WP_013027624.1, WP_254367316.1	WP_013027624.1	CW1_GM004167	WP_105077637.1	JCC14_GM003999	JCC8_GM004168	JCY1_GM003741	JCY4_GM004459	JCYB5_GM003959	JCYB8_GM004212	JCYX7_GM004166	JCYX9_GM004164	WP_200286742.1	WP_013027624.1	WP_013027624.1	WP_013027624.1	WP_013027624.1	WP_013027624.1	WP_013027624.1	WP_013027624.1	S47_GM001519
OG0000104	WP_013027686.1	WP_013027686.1	WP_013027686.1, WP_072006665.1	CW1_GM004236	WP_013027686.1	JCC14_GM004202	JCC8_GM004320	JCY1_GM003988	JCY4_GM004812	JCYB5_GM004436	JCYB8_GM004743	JCYX7_GM004318	JCYX9_GM004316	WP_014594879.1	WP_013027686.1	WP_013027686.1	WP_013027686.1	WP_013027686.1	WP_013027686.1	WP_013027686.1	WP_013027686.1	S47_GM003604
OG0000105	WP_013027695.1	WP_024471413.1	WP_013027695.1	CW1_GM004247	WP_013027695.1	JCC14_GM004213	JCC8_GM004309	JCY1_GM003999	JCY4_GM004801	JCYB5_GM004425	JCYB8_GM004732	JCYX7_GM004307	JCYX9_GM004305	WP_013027695.1	WP_013027695.1	WP_013027695.1	WP_024471413.1, WP_174261413.1	WP_013027695.1	WP_013027695.1	WP_013027695.1	WP_013027695.1	S47_GM003594
OG0000106	WP_013027707.1	WP_013027707.1	WP_029569270.1	CW1_GM004259	WP_013027707.1	JCC14_GM004225	JCC8_GM004297	JCY1_GM004011	JCY4_GM004789	JCYB5_GM004413	JCYB8_GM004720	JCYX7_GM004295	JCYX9_GM004293	WP_013027707.1	WP_013027707.1	WP_013027707.1	WP_013027707.1	WP_013027707.1	WP_013027707.1	WP_013027707.1, WP_029571173.1	WP_013027707.1	S47_GM003582
OG0000107	WP_013027738.1	WP_013027738.1	WP_014594904.1	CW1_GM004293	WP_013027738.1	JCC14_GM004259	JCC8_GM004263	JCY1_GM004045	JCY4_GM004755	JCYB5_GM004380	JCYB8_GM004686	JCYX7_GM004261	JCYX9_GM004259	WP_013027738.1	WP_013027738.1	WP_013027738.1	WP_013027738.1	WP_014594904.1	WP_014604741.1	WP_013027738.1	WP_013027738.1	S47_GM003549, S47_GM004029
OG0000108	WP_013027882.1	WP_029571360.1	WP_013027882.1	CW1_GM003690	WP_013027882.1	JCC14_GM003379, JCC14_GM003421	JCC8_GM003588		JCY4_GM001255, JCY4_GM003762	JCYB5_GM004065	JCYB8_GM001146, JCYB8_GM003780	JCYX7_GM003329	JCYX9_GM003687		WP_013027882.1	WP_013027882.1	WP_029571360.1	WP_207806248.1	WP_013027882.1	WP_029571360.1	WP_013027882.1	S47_GM004091
OG0000109	WP_014332955.1	WP_072137714.1	WP_014332955.1	CW1_GM003826	WP_014332955.1	JCC14_GM003789	JCC8_GM003956	JCY1_GM003402	JCY4_GM004125	JCYB5_GM003622	JCYB8_GM003878	JCYX7_GM003825	JCYX9_GM003823	WP_014332955.1	WP_014332955.1	WP_014332955.1	WP_072137714.1	WP_014332955.1	WP_014332955.1	WP_014332955.1	WP_014332955.1, WP_104933928.1	S47_GM003791
OG0000110	WP_014332978.1	WP_014594925.1, WP_302050995.1	WP_014594925.1	CW1_GM003788	WP_014594925.1	JCC14_GM003827	JCC8_GM003994	JCY1_GM003365	JCY4_GM004087	JCYB5_GM003584	JCYB8_GM003840	JCYX7_GM003787	JCYX9_GM003785	WP_013023919.1	WP_013023919.1	WP_014594925.1	WP_014594925.1	WP_014594925.1	WP_013023919.1	WP_014594925.1	WP_014594925.1	S47_GM003828
OG0000111	WP_014332979.1	WP_013023917.1, WP_174261926.1	WP_029569297.1	CW1_GM003787	WP_013023917.1	JCC14_GM003828	JCC8_GM003995	JCY1_GM003364	JCY4_GM004086	JCYB5_GM003583	JCYB8_GM003839	JCYX7_GM003786	JCYX9_GM003784	WP_013023917.1	WP_013023917.1	WP_013023917.1	WP_013023917.1	WP_207806477.1	WP_013023917.1	WP_013023917.1	WP_013023917.1	S47_GM003829
OG0000112	WP_014333006.1	WP_004154786.1, WP_014333006.1	WP_014333006.1	CW1_GM004300	WP_014333006.1	JCC14_GM004266	JCC8_GM004256	JCY1_GM004052	JCY4_GM004748	JCYB5_GM004373	JCYB8_GM004679	JCYX7_GM004254	JCYX9_GM004252	WP_014333006.1	WP_014333006.1	WP_014333006.1	WP_014333006.1	WP_014333006.1	WP_044042243.1	WP_029570798.1	WP_014333006.1	S47_GM003542
OG0000113	WP_014593064.1	WP_014593064.1	WP_014593064.1	CW1_GM000157	WP_014593064.1	JCC14_GM001648	JCC8_GM000157	JCY1_GM003861	JCY4_GM003972	JCYB5_GM001090	JCYB8_GM004571	JCYX7_GM003679	JCYX9_GM000719	WP_014593064.1	WP_014593064.1	WP_014593064.1	WP_014593064.1, WP_174261488.1	WP_014593064.1	WP_014593064.1	WP_014593064.1	WP_014593064.1	S47_GM002540
OG0000114	WP_014593482.1	WP_014593482.1	WP_014593482.1, WP_029569141.1	CW1_GM000795	WP_014593482.1	JCC14_GM001020	JCC8_GM000795	JCY1_GM000826	JCY4_GM002733	JCYB5_GM000438	JCYB8_GM002204	JCYX7_GM001888	JCYX9_GM000083	WP_014593482.1	WP_014593482.1	WP_014593482.1	WP_014593482.1	WP_014593482.1	WP_014593482.1	WP_014593482.1	WP_014593482.1	S47_GM002795
OG0000115	WP_014593704.1	WP_024471606.1	WP_014605845.1, WP_014606052.1	CW1_GM001162	WP_126843022.1	JCC14_GM003005	JCC8_GM002911	JCY1_GM003016	JCY4_GM000359	JCYB5_GM000040	JCYB8_GM000502	JCYX7_GM000284	JCYX9_GM001159	WP_088900272.1	WP_014605845.1	WP_028715130.1	WP_024471606.1	WP_028715130.1	WP_014605845.1, WP_014606052.1	WP_014605845.1	WP_024471606.1
OG0000116	WP_014593902.1	WP_014593902.1	WP_014593902.1	CW1_GM001525	WP_014593902.1	JCC14_GM000212	JCC8_GM002770	JCY1_GM001981	JCY4_GM000726	JCYB5_GM003510	JCYB8_GM000135	JCYX7_GM000647	JCYX9_GM001522	WP_014593902.1, WP_042677711.1	WP_014593902.1	WP_014593902.1	WP_014593902.1	WP_014593902.1	WP_014593902.1	WP_014593902.1	WP_014593902.1	S47_GM000731
OG0000117	WP_014593947.1	WP_014593947.1	WP_014593947.1	CW1_GM004356	WP_014593947.1	JCC14_GM000282	JCC8_GM004356	JCY1_GM000759	JCY4_GM000793	JCYB5_GM004586	JCYB8_GM000069	JCYX7_GM004355	JCYX9_GM004477	WP_014593947.1, WP_105076836.1	WP_014593947.1	WP_014593947.1	WP_014593947.1	WP_014593947.1	WP_014593947.1	WP_014593947.1	WP_014593947.1	S47_GM004213
OG0000118	WP_014593991.1	WP_014593991.1, WP_174261924.1	WP_014593991.1	CW1_GM002835	WP_014593991.1	JCC14_GM000387	JCC8_GM002088	JCY1_GM000654	JCY4_GM002800	JCYB5_GM002023	JCYB8_GM002817	JCYX7_GM002576	JCYX9_GM002831	WP_014593991.1	WP_013026254.1	WP_014593991.1	WP_014593991.1	WP_014593991.1	WP_014593991.1	WP_014593991.1	WP_014593991.1	S47_GM003159
OG0000119	WP_014594083.1, WP_272847526.1	WP_174261442.1	WP_014594083.1	CW1_GM002970	WP_014594083.1	JCC14_GM000525	JCC8_GM002223	JCY1_GM000519	JCY4_GM002940	JCYB5_GM002158	JCYB8_GM002957	JCYX7_GM002711	JCYX9_GM002966	WP_200286866.1	WP_014594083.1	WP_014594083.1	WP_174261442.1	WP_014594083.1	WP_014594083.1	WP_014594083.1	WP_014594083.1	S47_GM003702
OG0000120	WP_014594469.1	WP_014594469.1	WP_014594469.1	CW1_GM002323	WP_014594469.1	JCC14_GM002507, JCC14_GM004304	JCC8_GM001576	JCY1_GM001821	JCY4_GM001448	JCYB5_GM003195	JCYB8_GM000952	JCYX7_GM002064	JCYX9_GM002319	WP_014594469.1	WP_014594469.1	WP_014594469.1	WP_014594469.1	WP_014594469.1	WP_014594469.1	WP_014594469.1	WP_014594469.1	S47_GM001887
OG0000121	WP_014594611.1	WP_028715801.1	WP_029569154.1	CW1_GM002527	WP_014594611.1	JCC14_GM002712	JCC8_GM001780	JCY1_GM001618	JCY4_GM001115	JCYB5_GM002993	JCYB8_GM001285	JCYX7_GM002268	JCYX9_GM002523	WP_019104830.1	WP_014594611.1	WP_028715801.1	WP_028715801.1	WP_072139050.1	WP_014594611.1	WP_029570661.1	WP_072139050.1	S47_GM001598, S47_GM001674
OG0000122	WP_014594661.1	WP_015699474.1	WP_014594661.1	CW1_GM002627	WP_015699474.1	JCC14_GM002805	JCC8_GM001880	JCY1_GM001523	JCY4_GM001020	JCYB5_GM002858	JCYB8_GM001380	JCYX7_GM002368	JCYX9_GM002623	WP_014594661.1	WP_015699474.1	WP_014594661.1	WP_015699474.1	WP_014594661.1	WP_014594661.1	WP_014594661.1, WP_029570554.1	WP_015699474.1	S47_GM003446
OG0000123	WP_014594834.1	WP_174261509.1	WP_014594834.1, WP_029569602.1	CW1_GM004156	WP_014594834.1	JCC14_GM003988	JCC8_GM004157	JCY1_GM003730	JCY4_GM004448	JCYB5_GM003948	JCYB8_GM004201	JCYX7_GM004155	JCYX9_GM004153	WP_014594834.1	WP_013027613.1	WP_014594834.1	WP_174261509.1	WP_207806483.1	WP_014594834.1	WP_013027613.1	WP_014594834.1	S47_GM001508
OG0000124	WP_014594836.1	WP_014594836.1	WP_014594836.1, WP_029569600.1	CW1_GM004158	WP_014594836.1	JCC14_GM003990	JCC8_GM004159	JCY1_GM003732	JCY4_GM004450	JCYB5_GM003950	JCYB8_GM004203	JCYX7_GM004157	JCYX9_GM004155	WP_014594836.1	WP_014594836.1	WP_014594836.1	WP_014594836.1	WP_014594836.1	WP_014594836.1	WP_014594836.1	WP_014594836.1	S47_GM001510
OG0000125	WP_014595037.1, WP_272847509.1	WP_014595037.1	WP_014595037.1	CW1_GM004740	WP_014595037.1	JCC14_GM004708	JCC8_GM004740	JCY1_GM004320	JCY4_GM004880	JCYB5_GM004675	JCYB8_GM004897	JCYX7_GM004724	JCYX9_GM004738	WP_014595037.1	WP_013024124.1	WP_028715922.1	WP_014595037.1	WP_014595037.1	WP_014595037.1	WP_029570855.1	WP_014595037.1	S47_GM004506
OG0000126	WP_014595061.1	WP_014595061.1	WP_014595061.1	CW1_GM001656	WP_014595061.1	JCC14_GM001842	JCC8_GM000909	JCY1_GM002672	JCY4_GM002120	JCYB5_GM001273	JCYB8_GM002130	JCYX7_GM000779	JCYX9_GM001653	WP_014595061.1	WP_014595061.1	WP_014595061.1	WP_014595061.1	WP_014595061.1	WP_014606946.1	WP_014595061.1, WP_052656048.1	WP_014595061.1	S47_GM001979
OG0000127	WP_014595066.1	WP_014595066.1	WP_029569362.1	CW1_GM001672	WP_013024172.1	JCC14_GM001858	JCC8_GM000925	JCY1_GM002656	JCY4_GM002104	JCYB5_GM001289	JCYB8_GM002114	JCYX7_GM000795	JCYX9_GM001669	WP_116219971.1	WP_013024172.1	WP_013024172.1, WP_028715372.1	WP_014595066.1	WP_128392441.1	WP_014595066.1	WP_014595066.1	WP_014595066.1	S47_GM001995
OG0000128	WP_014595125.1, WP_110015248.1	WP_014595125.1	WP_013024261.1	CW1_GM001762	WP_014595125.1	JCC14_GM001951	JCC8_GM001015	JCY1_GM002564	JCY4_GM002012	JCYB5_GM001380	JCYB8_GM002022	JCYX7_GM000885	JCYX9_GM001759	WP_013024261.1	WP_013024261.1	WP_013024261.1	WP_014595125.1	WP_019105627.1	WP_014595125.1	WP_029570890.1	WP_029570890.1	S47_GM002088
OG0000129	WP_014604778.1	WP_014604778.1	WP_014604778.1	CW1_GM004211	WP_014604778.1, WP_126842963.1	JCC14_GM004043	JCC8_GM004212	JCY1_GM003785	JCY4_GM004503	JCYB5_GM004003	JCYB8_GM004256	JCYX7_GM004210	JCYX9_GM004208	WP_116220165.1	WP_014604778.1	WP_014604778.1	WP_014604778.1	WP_014604778.1	WP_014604778.1	WP_014604778.1	WP_014604778.1	S47_GM004597
OG0000130	WP_014604857.1	WP_105092055.1	WP_072006666.1	CW1_GM004040	WP_014604857.1	JCC14_GM003874	JCC8_GM004041	JCY1_GM003615	JCY4_GM004335	JCYB5_GM003834	JCYB8_GM004088	JCYX7_GM004039	JCYX9_GM004037	WP_072006666.1, WP_234033860.1	WP_071822015.1	WP_071999637.1	WP_105092055.1	WP_072139098.1	WP_014604857.1	WP_014604857.1	WP_104932972.1	S47_GM001392
OG0000131	WP_014604898.1, WP_272847512.1	WP_014604898.1	WP_013027399.1	CW1_GM002746	WP_013027399.1	JCC14_GM002920	JCC8_GM001999	JCY1_GM001404	JCY4_GM000898	JCYB5_GM002741	JCYB8_GM001502	JCYX7_GM002487	JCYX9_GM002742	WP_013027399.1	WP_013027399.1	WP_013027399.1	WP_014604898.1	WP_013027399.1	WP_014604898.1	WP_029570724.1	WP_013027399.1	S47_GM003325
OG0000132	WP_014604946.1	WP_014604946.1	WP_014604946.1	CW1_GM002646	WP_014604946.1	JCC14_GM002823	JCC8_GM001899	JCY1_GM001504	JCY4_GM001002	JCYB5_GM002839	JCYB8_GM001398	JCYX7_GM002387	JCYX9_GM002642	WP_014604946.1, WP_042676491.1	WP_014604946.1	WP_014604946.1	WP_014604946.1	WP_014604946.1	WP_014604946.1	WP_014604946.1	WP_014604946.1	S47_GM003428
OG0000133	WP_014605104.1	WP_014594525.1, WP_302051001.1	WP_029569120.1	CW1_GM002416	WP_126843402.1	JCC14_GM002603	JCC8_GM001669	JCY1_GM001726	JCY4_GM001354	JCYB5_GM003100	JCYB8_GM001046	JCYX7_GM002157	JCYX9_GM002412	WP_014594525.1	WP_013027109.1	WP_028715773.1	WP_014594525.1	WP_014594525.1	WP_014605104.1	WP_029570632.1	WP_013027109.1	S47_GM001792
OG0000134	WP_014605115.1	WP_014605115.1	WP_014594512.1	CW1_GM002393	WP_014594512.1	JCC14_GM002579	JCC8_GM001646	JCY1_GM001749	JCY4_GM001377	JCYB5_GM003124	JCYB8_GM001023	JCYX7_GM002134	JCYX9_GM002389	WP_014594512.1	WP_013027086.1	WP_028715762.1	WP_014605115.1, WP_174261411.1	WP_014605115.1	WP_014605115.1	WP_014594512.1	WP_014605115.1	S47_GM001816
OG0000135	WP_014605387.1	WP_014605387.1	WP_014605387.1	CW1_GM003095	WP_014605387.1	JCC14_GM000644	JCC8_GM002347	JCY1_GM000367	JCY4_GM003055	JCYB5_GM002274	JCYB8_GM003072	JCYX7_GM002836	JCYX9_GM003091	WP_014605387.1	WP_014605387.1	WP_014605387.1	WP_014605387.1, WP_174261519.1	WP_014605387.1	WP_014605387.1	WP_014605387.1	WP_014605387.1	S47_GM000343
OG0000136	WP_014605388.1	WP_014605388.1	WP_014605388.1	CW1_GM003094	WP_022623431.1	JCC14_GM000643	JCC8_GM002346	JCY1_GM000368	JCY4_GM003054	JCYB5_GM002273	JCYB8_GM003071	JCYX7_GM002835	JCYX9_GM003090	WP_014605388.1	WP_013026488.1	WP_014605388.1	WP_014605388.1, WP_174261518.1	WP_014605388.1	WP_014605388.1	WP_014605388.1	WP_014605388.1	S47_GM000344
OG0000137	WP_014605450.1	WP_174261441.1	WP_014605450.1	CW1_GM002967	WP_014605450.1	JCC14_GM000522	JCC8_GM002220	JCY1_GM000522	JCY4_GM002937	JCYB5_GM002155	JCYB8_GM002954	JCYX7_GM002708	JCYX9_GM002963	WP_014605450.1, WP_200286882.1	WP_014605450.1	WP_014605450.1	WP_174261441.1	WP_014605450.1	WP_014605450.1	WP_029570275.1	WP_014605450.1	S47_GM003699
OG0000138	WP_014605563.1	WP_014605563.1	WP_014605563.1	CW1_GM004364	WP_014605563.1	JCC14_GM000290	JCC8_GM004364	JCY1_GM000751	JCY4_GM000801	JCYB5_GM004594	JCYB8_GM000061	JCYX7_GM004363	JCYX9_GM004469	WP_014605563.1, WP_042676587.1	WP_014605563.1	WP_014605563.1	WP_014605563.1	WP_014605563.1	WP_014605563.1	WP_014605563.1	WP_014605563.1	S47_GM004221
OG0000139	WP_014605567.1	WP_014605567.1	WP_014605567.1	CW1_GM004346	WP_014605567.1	JCC14_GM000274	JCC8_GM004346	JCY1_GM000768	JCY4_GM000785	JCYB5_GM004577	JCYB8_GM000077	JCYX7_GM004345	JCYX9_GM004487	WP_014605567.1	WP_014605567.1	WP_014605567.1	WP_014605567.1	WP_014605567.1	WP_014605567.1	WP_014605567.1	WP_014605567.1	S47_GM004635, S47_GM004636
OG0000140	WP_014605776.1	WP_029568808.1	WP_029568808.1	CW1_GM001280	WP_014605776.1	JCC14_GM004131	JCC8_GM002525	JCY1_GM002227	JCY4_GM000480	JCYB5_GM004253	JCYB8_GM000382	JCYX7_GM000402	JCYX9_GM001277	WP_105076984.1, WP_200286948.1	WP_028715178.1	WP_028715178.1	WP_029568808.1	WP_207806265.1	WP_014605776.1	WP_014605776.1	WP_014605776.1	S47_GM000977
OG0000141	WP_014605842.1	WP_302050961.1	WP_029568775.1	CW1_GM001172	WP_126842960.1	JCC14_GM002998	JCC8_GM002901	JCY1_GM003023	JCY4_GM000367	JCYB5_GM000031	JCYB8_GM000494	JCYX7_GM000294	JCYX9_GM001169	WP_072403940.1	WP_013025778.1	WP_022622780.1	WP_302050961.1	WP_022622780.1	WP_014605842.1	WP_014605842.1	WP_014605842.1, WP_019105470.1	S47_GM003915
OG0000142	WP_014606165.1	WP_014606165.1, WP_174261919.1	WP_014606165.1	CW1_GM000632	WP_014606165.1	JCC14_GM001184	JCC8_GM000632	JCY1_GM000988	JCY4_GM002571	JCYB5_GM000603	JCYB8_GM002366	JCYX7_GM001725	JCYX9_GM000245	WP_014606165.1	WP_014606165.1	WP_014606165.1	WP_014606165.1	WP_014606165.1	WP_014606165.1	WP_014606165.1	WP_014606165.1	S47_GM000695
OG0000143	WP_014606326.1	WP_013024994.1	WP_013024994.1, WP_029569474.1	CW1_GM000321	WP_013024994.1	JCC14_GM001500	JCC8_GM000321	JCY1_GM001299	JCY4_GM002257	JCYB5_GM000915	JCYB8_GM002680	JCYX7_GM001414	JCYX9_GM000556	WP_013024994.1	WP_013024994.1	WP_024471163.1	WP_013024994.1	WP_110286440.1	WP_014606326.1	WP_014606326.1	WP_013024994.1	S47_GM000383
OG0000144	WP_014606442.1	WP_014606442.1	WP_014606442.1	CW1_GM000179	WP_014606442.1	JCC14_GM001626	JCC8_GM000179	JCY1_GM003883	JCY4_GM003994	JCYB5_GM001068	JCYB8_GM004549	JCYX7_GM003701	JCYX9_GM000697	WP_014606442.1	WP_014606442.1	WP_014606442.1	WP_014606442.1, WP_174261409.1	WP_014606442.1	WP_014606442.1	WP_014606442.1	WP_014606442.1	S47_GM002563
OG0000145	WP_014606500.1	WP_014606500.1	WP_014606500.1	CW1_GM000064	WP_014606500.1	JCC14_GM001751	JCC8_GM000064	JCY1_GM004111	JCY4_GM003880	JCYB5_GM001182	JCYB8_GM004782	JCYX7_GM003587	JCYX9_GM000811	WP_014606500.1, WP_200286699.1	WP_238530752.1	WP_014606500.1	WP_014606500.1	WP_014606500.1	WP_014606500.1	WP_014606500.1	WP_104933191.1	S47_GM003217
OG0000146	WP_014606593.1	WP_014606593.1	WP_014606593.1	CW1_GM002111	WP_014606593.1	JCC14_GM002294	JCC8_GM001364	JCY1_GM003238	JCY4_GM001662	JCYB5_GM001873	JCYB8_GM001672	JCYX7_GM001234	JCYX9_GM002108	WP_014606593.1, WP_200286705.1	WP_014606593.1	WP_014606593.1	WP_014606593.1	WP_014606593.1	WP_014606593.1	WP_014606593.1	WP_014606593.1	S47_GM001206
OG0000147	WP_014606595.1, WP_238492921.1	WP_174261169.1	WP_029568463.1	CW1_GM002107	WP_014606595.1	JCC14_GM002290	JCC8_GM001360	JCY1_GM003234	JCY4_GM001666	JCYB5_GM001869	JCYB8_GM001676	JCYX7_GM001230	JCYX9_GM002104	WP_200286662.1	WP_014606595.1	WP_014606595.1	WP_174261169.1	WP_072138565.1	WP_014606595.1	WP_014606595.1	WP_019106417.1	S47_GM001202
OG0000148	WP_014606882.1	WP_145032968.1	WP_014606882.1	CW1_GM001757	WP_126843265.1	JCC14_GM001946	JCC8_GM001010	JCY1_GM002569	JCY4_GM002017	JCYB5_GM001375	JCYB8_GM002027	JCYX7_GM000880	JCYX9_GM001754	WP_014606882.1	WP_013024256.1	WP_014606882.1	WP_145032968.1	WP_014606882.1	WP_014606882.1	WP_014606882.1	WP_014606882.1, WP_158639837.1	S47_GM002083
OG0000149	WP_014606902.1	WP_014606902.1	WP_029569381.1	CW1_GM001734	WP_014606902.1	JCC14_GM001923	JCC8_GM000987	JCY1_GM002593	JCY4_GM002041	JCYB5_GM001351	JCYB8_GM002051	JCYX7_GM000857	JCYX9_GM001731	WP_014606902.1	WP_041457445.1	WP_028715944.1	WP_014606902.1	WP_041457445.1	WP_014606902.1	WP_014606902.1	WP_014606902.1	S47_GM002060, S47_GM003509
OG0000150	WP_014606915.1	WP_014606915.1	WP_014606915.1	CW1_GM001713	WP_014606915.1	JCC14_GM001901	JCC8_GM000966	JCY1_GM002615	JCY4_GM002063	JCYB5_GM001330	JCYB8_GM002073	JCYX7_GM000836	JCYX9_GM001710	WP_014606915.1	WP_014606915.1	WP_014606915.1	WP_014606915.1	WP_014606915.1	WP_014606915.1	WP_014606915.1	WP_014606915.1	S47_GM002038, S47_GM004380
OG0000151	WP_015699401.1	WP_174260985.1	WP_015699401.1	CW1_GM004720	WP_014594751.1	JCC14_GM004665	JCC8_GM004720	JCY1_GM004277	JCY4_GM004869	JCYB5_GM004718	JCYB8_GM004853	JCYX7_GM004681	JCYX9_GM004727	WP_105077906.1	WP_041457833.1	WP_014594751.1	WP_174260985.1	WP_174260985.1	WP_014594751.1, WP_014604975.1	WP_029570732.1	WP_014594751.1	S47_GM004486
OG0000152	WP_015700728.1	WP_022623683.1	WP_014606286.1	CW1_GM000416	WP_015700728.1	JCC14_GM001404	JCC8_GM000416	JCY1_GM001204	JCY4_GM002352	JCYB5_GM000819	JCYB8_GM002585	JCYX7_GM001509	JCYX9_GM000461	WP_015700728.1	WP_015700728.1	WP_028714949.1, WP_050442553.1	WP_022623683.1	WP_015700728.1	WP_014606286.1	WP_015700728.1	WP_022623683.1	S47_GM000478
OG0000153	WP_015700865.1, WP_272847532.1	WP_015700865.1	WP_015700865.1	CW1_GM000113	WP_015700865.1	JCC14_GM001693	JCC8_GM000113	JCY1_GM003816	JCY4_GM003927	JCYB5_GM001135	JCYB8_GM004616	JCYX7_GM003635	JCYX9_GM000763	WP_014606473.1	WP_041457510.1	WP_028714872.1	WP_015700865.1	WP_015700865.1	WP_014606473.1	WP_015700865.1	WP_015700865.1	S47_GM002495
OG0000154	WP_015700960.1	WP_013024609.1, WP_254367306.1	WP_014606588.1	CW1_GM002120	WP_126843123.1	JCC14_GM002303	JCC8_GM001373	JCY1_GM003248	JCY4_GM001653	JCYB5_GM001882	JCYB8_GM001663	JCYX7_GM001243	JCYX9_GM002117	WP_013024609.1	WP_013024609.1	WP_014592913.1	WP_013024609.1	WP_058705565.1	WP_014606588.1	WP_013024609.1	WP_058705565.1	S47_GM001216
OG0000155	WP_015701091.1	WP_013024364.1	WP_013024364.1	CW1_GM001872	WP_015701091.1	JCC14_GM002060	JCC8_GM001125	JCY1_GM002370	JCY4_GM001908	JCYB5_GM001614	JCYB8_GM001918	JCYX7_GM000995	JCYX9_GM001869	WP_064373039.1	WP_013024364.1	WP_013024364.1	WP_013024364.1	WP_013024364.1	WP_014606742.1	WP_029570912.1	WP_013024364.1	S47_GM002856, S47_GM004744
OG0000156	WP_015701205.1, WP_272847754.1	WP_174260845.1	WP_015701205.1	CW1_GM001787	WP_015701205.1	JCC14_GM001975	JCC8_GM001040	JCY1_GM002540	JCY4_GM001991	JCYB5_GM001406	JCYB8_GM002001	JCYX7_GM000910	JCYX9_GM001784	WP_200286727.1	WP_013024285.1	WP_015701205.1	WP_174260845.1	WP_015701205.1	WP_013024285.1	WP_029570897.1	WP_015701205.1	S47_GM002108
OG0000157	WP_015701318.1	WP_015701318.1	WP_024472027.1, WP_072006675.1	CW1_GM003890	WP_015701318.1	JCC14_GM003725	JCC8_GM003892	JCY1_GM003466	JCY4_GM004185	JCYB5_GM003686	JCYB8_GM003938	JCYX7_GM003889	JCYX9_GM003887	WP_014607027.1	WP_013024010.1	WP_024472027.1	WP_015701318.1	WP_207806464.1	WP_014607027.1	WP_014594974.1	WP_019104678.1	S47_GM003839
OG0000158	WP_019104832.1	WP_072404582.1	WP_029569156.1	CW1_GM002529	WP_022623171.1	JCC14_GM002714	JCC8_GM001782	JCY1_GM001616	JCY4_GM001113	JCYB5_GM002991	JCYB8_GM001287	JCYX7_GM002270	JCYX9_GM002525	WP_019104832.1	WP_013027204.1	WP_014605046.1	WP_072404582.1	WP_022623171.1	WP_014605046.1	WP_014605046.1	WP_014605046.1	S47_GM001600, S47_GM001676
OG0000159	WP_019105277.1	WP_240758696.1	WP_029568746.1	CW1_GM001054	WP_019105277.1	JCC14_GM003116, JCC14_GM004569	JCC8_GM003019	JCY1_GM002909	JCY4_GM000249	JCYB5_GM000148	JCYB8_GM000612	JCYX7_GM000176	JCYX9_GM001051	WP_014605915.1	WP_014605915.1	WP_014605915.1	WP_240758696.1	WP_014605915.1	WP_014605915.1	WP_014605915.1	WP_014605915.1	S47_GM004747
OG0000160	WP_019106369.1	WP_019106369.1	WP_029569243.1	CW1_GM004110	WP_126843343.1	JCC14_GM003943	JCC8_GM004111	JCY1_GM003684	JCY4_GM004403	JCYB5_GM003902	JCYB8_GM004156	JCYX7_GM004109	JCYX9_GM004107	WP_200286747.1	WP_013027572.1	WP_028715892.1	WP_019106369.1	WP_019106369.1	WP_014604824.1, WP_014606799.1	WP_019106369.1	WP_019106369.1	S47_GM001462
OG0000161	WP_019106378.1, WP_238493448.1	WP_019106378.1	WP_029568432.1	CW1_GM002003	WP_019106378.1	JCC14_GM002186	JCC8_GM001256	JCY1_GM003130	JCY4_GM001772	JCYB5_GM001764	JCYB8_GM001782	JCYX7_GM001126	JCYX9_GM002000	WP_041456025.1	WP_041457466.1	WP_019106378.1	WP_019106378.1	WP_207806410.1	WP_014606655.1	WP_029570976.1	WP_104933144.1	S47_GM001098
OG0000162	WP_022622281.1	WP_014595282.1	WP_014595282.1	CW1_GM002020	WP_014595282.1	JCC14_GM002204	JCC8_GM001273	JCY1_GM003148	JCY4_GM001754	JCYB5_GM001782	JCYB8_GM001764	JCYX7_GM001143	JCYX9_GM002017	WP_022622281.1	WP_014595282.1	WP_022622281.1	WP_014595282.1, WP_174261313.1	WP_014595282.1	WP_014595282.1	WP_014595282.1	WP_104933150.1	S47_GM001116
OG0000163	WP_022622759.1	WP_202631267.1	WP_014605872.1	CW1_GM001124	WP_022622759.1	JCC14_GM003046	JCC8_GM002949	JCY1_GM002977	JCY4_GM000320	JCYB5_GM000078	JCYB8_GM000541	JCYX7_GM000246	JCYX9_GM001121	WP_014605872.1	WP_013025736.1	WP_013025736.1	WP_202631267.1	WP_024471593.1	WP_014605872.1	WP_022622759.1	WP_022622759.1	S47_GM003465, S47_GM004735
OG0000164	WP_022623396.1	WP_019106525.1	WP_022623396.1	CW1_GM002960	WP_022623396.1	JCC14_GM000515	JCC8_GM002213	JCY1_GM000529	JCY4_GM002930	JCYB5_GM002148	JCYB8_GM002947	JCYX7_GM002701	JCYX9_GM002956	WP_022623396.1	WP_013026372.1	WP_014594075.1	WP_019106525.1	WP_019106525.1	WP_014605453.1	WP_029570270.1	WP_019106525.1, WP_104933868.1	S47_GM003692
OG0000165	WP_024470907.1	WP_019106161.1	WP_029568544.1	CW1_GM000482	WP_064352685.1	JCC14_GM001337	JCC8_GM000482	JCY1_GM001138	JCY4_GM002419	JCYB5_GM000752	JCYB8_GM002518	JCYX7_GM001575	JCYX9_GM000395	WP_200286600.1	WP_013025148.1	WP_024470907.1, WP_028715703.1	WP_019106161.1	WP_207806348.1	WP_014593254.1	WP_029569829.1	WP_019106161.1	S47_GM000544
OG0000166	WP_024470921.1	WP_024470921.1	WP_024470921.1	CW1_GM000555	WP_126843060.1	JCC14_GM001262	JCC8_GM000555	JCY1_GM001065	JCY4_GM002493	JCYB5_GM000680	JCYB8_GM002444	JCYX7_GM001648	JCYX9_GM000322	WP_024470921.1	WP_024470921.1	WP_024470921.1	WP_024470921.1	WP_024470921.1	WP_024470921.1	WP_026021038.1	WP_024470921.1	S47_GM000617, S47_GM004613
OG0000167	WP_024471835.1	WP_024471835.1	WP_024471835.1	CW1_GM000979	WP_014605956.1	JCC14_GM003191, JCC14_GM003307	JCC8_GM003094	JCY1_GM002835	JCY4_GM000176	JCYB5_GM000226	JCYB8_GM000685	JCYX7_GM000101	JCYX9_GM000976	WP_024471835.1	WP_041457616.1	WP_024471835.1	WP_024471835.1	WP_024471835.1	WP_014605956.1	WP_024471835.1	WP_024471835.1	S47_GM002400
OG0000168	WP_024472367.1	WP_024472367.1, WP_174261934.1	WP_024472367.1	CW1_GM002001	WP_024472367.1	JCC14_GM002184	JCC8_GM001254	JCY1_GM003128	JCY4_GM001774	JCYB5_GM001762	JCYB8_GM001784	JCYX7_GM001124	JCYX9_GM001998	WP_041931038.1	WP_080561331.1	WP_080695266.1	WP_024472367.1	WP_024472367.1	WP_024472367.1	WP_080709631.1	WP_024472367.1	S47_GM001096
OG0000169	WP_028714858.1	WP_028714858.1	WP_014593021.1	CW1_GM000079	WP_028714858.1	JCC14_GM001732	JCC8_GM000079	JCY1_GM004097	JCY4_GM003895	JCYB5_GM001167	JCYB8_GM004767	JCYX7_GM003601	JCYX9_GM000797	WP_028714858.1, WP_200286694.1	WP_013024792.1	WP_028714858.1	WP_028714858.1	WP_014593021.1	WP_014593021.1	WP_014593021.1	WP_104933195.1	S47_GM003235
OG0000170	WP_029568461.1	WP_041456175.1	WP_029568461.1	CW1_GM002094	WP_028714811.1	JCC14_GM002277	JCC8_GM001347	JCY1_GM003221	JCY4_GM001679	JCYB5_GM001856	JCYB8_GM001689	JCYX7_GM001217	JCYX9_GM002091	WP_105077149.1	WP_041457947.1	WP_028714811.1, WP_033766282.1	WP_041456175.1	WP_207806403.1	WP_029568461.1	WP_029568461.1	WP_028714811.1	S47_GM001189
OG0000171	WP_029568530.1	WP_019106263.1	WP_029568530.1	CW1_GM000334	WP_072404256.1	JCC14_GM001487	JCC8_GM000334	JCY1_GM001286	JCY4_GM002269	JCYB5_GM000902	JCYB8_GM002668	JCYX7_GM001427	JCYX9_GM000543	WP_019106263.1	WP_013025005.1	WP_028714939.1	WP_019106263.1	WP_116584319.1	WP_014606317.1	WP_029569788.1	WP_014606317.1, WP_022622918.1	S47_GM000395
OG0000172	WP_029569021.1	WP_072404065.1	WP_029569021.1	CW1_GM003098	WP_105082211.1	JCC14_GM000650, JCC14_GM003306	JCC8_GM002350	JCY1_GM000361	JCY4_GM003061	JCYB5_GM002277	JCYB8_GM003078	JCYX7_GM002839	JCYX9_GM003094	WP_015699856.1	WP_013026494.1	WP_014605384.1	WP_072404065.1	WP_029569021.1	WP_014605384.1	WP_015699856.1	WP_015699856.1	S47_GM000340
OG0000173	WP_029569077.1	WP_174260899.1	WP_029569077.1	CW1_GM003228	WP_015699664.1	JCC14_GM004359	JCC8_GM003229	JCY1_GM004212	JCY4_GM003493	JCYB5_GM002654	JCYB8_GM003510	JCYX7_GM002969	JCYX9_GM003224	WP_015699664.1	WP_041457760.1	WP_028715554.1, WP_050442539.1	WP_174260899.1	WP_015699664.1	WP_014605210.1	WP_029570532.1	WP_104933631.1	S47_GM004267
OG0000174	WP_029569087.1	WP_104933637.1	WP_029569087.1	CW1_GM002232	WP_126843418.1	JCC14_GM002415	JCC8_GM001485	JCY1_GM001912	JCY4_GM001541	JCYB5_GM003289	JCYB8_GM000860	JCYX7_GM001973	JCYX9_GM002228	WP_028715714.1	WP_013026883.1	WP_028715714.1	WP_104933637.1, WP_174261412.1	WP_104933637.1	WP_014605183.1	WP_029570548.1	WP_104933637.1	S47_GM004446
OG0000175	WP_029569093.1	WP_014594429.1	WP_029569093.1	CW1_GM002267	WP_014594429.1	JCC14_GM002452	JCC8_GM001520	JCY1_GM001877	JCY4_GM001505	JCYB5_GM003253	JCYB8_GM000896	JCYX7_GM002008	JCYX9_GM002263	WP_105091904.1	WP_014594429.1	WP_014594429.1	WP_014594429.1	WP_014594429.1	WP_014594429.1	WP_014594429.1	WP_014594429.1, WP_104933943.1	S47_GM001943
OG0000176	WP_029569108.1	WP_019104749.1	WP_029569108.1	CW1_GM002346	WP_019104749.1	JCC14_GM002531	JCC8_GM001599	JCY1_GM001797	JCY4_GM001424	JCYB5_GM003171	JCYB8_GM000976	JCYX7_GM002087	JCYX9_GM002342	WP_029569108.1	WP_019104749.1	WP_028715747.1	WP_019104749.1	WP_019104749.1	WP_014605138.1	WP_029569108.1	WP_019104749.1	S47_GM001863, S47_GM004614
OG0000177	WP_029569329.1	WP_026021045.1	WP_029569329.1	CW1_GM003936	WP_126843295.1	JCC14_GM003679	JCC8_GM003846	JCY1_GM003512	JCY4_GM004231	JCYB5_GM003731	JCYB8_GM003984	JCYX7_GM003935	JCYX9_GM003933	WP_029569329.1	WP_026021045.1	WP_026021045.1	WP_026021045.1, WP_174261458.1	WP_029569329.1	WP_044042498.1	WP_029569329.1	WP_029569329.1	S47_GM002982
OG0000178	WP_029570735.1	WP_105079145.1	WP_024471368.1	CW1_GM004007	WP_029570735.1	JCC14_GM003841	JCC8_GM004008	JCY1_GM003582	JCY4_GM004301	JCYB5_GM003801	JCYB8_GM004054	JCYX7_GM004006	JCYX9_GM004004	WP_024471368.1	WP_024471368.1	WP_024471368.1	WP_105079145.1	WP_024471368.1	WP_024471368.1	WP_029570735.1	WP_024471368.1	S47_GM001359, S47_GM004377
OG0000179	WP_029570768.1	WP_174261510.1	WP_019106355.1, WP_080707014.1	CW1_GM004157	WP_019106355.1	JCC14_GM003989	JCC8_GM004158	JCY1_GM003731	JCY4_GM004449	JCYB5_GM003949	JCYB8_GM004202	JCYX7_GM004156	JCYX9_GM004154	WP_014594835.1	WP_029570768.1	WP_019106355.1	WP_174261510.1	WP_029570768.1	WP_014594835.1	WP_029570768.1	WP_029570768.1	S47_GM001509
OG0000180	WP_029570776.1	WP_014594858.1	WP_029569257.1	CW1_GM004195	WP_014594858.1, WP_024471107.1	JCC14_GM004027	JCC8_GM004196	JCY1_GM003769	JCY4_GM004487	JCYB5_GM003987	JCYB8_GM004240	JCYX7_GM004194	JCYX9_GM004192	WP_014594858.1	WP_015699332.1	WP_015699332.1	WP_014594858.1	WP_015699332.1	WP_014594858.1	WP_029570776.1	WP_014594858.1	S47_GM001547
OG0000181	WP_033765984.1	WP_174260842.1	WP_033765984.1	CW1_GM004363	WP_033765984.1	JCC14_GM000289	JCC8_GM004363	JCY1_GM000752	JCY4_GM000800	JCYB5_GM004593	JCYB8_GM000062	JCYX7_GM004362	JCYX9_GM004470	WP_105076839.1, WP_105087499.1	WP_033765984.1	WP_033765984.1	WP_174260842.1	WP_033765984.1	WP_033765984.1	WP_033765984.1	WP_033765984.1	S47_GM004220
OG0000182	WP_041930726.1	WP_019106262.1	WP_029568531.1	CW1_GM000337	WP_029568531.1	JCC14_GM001484	JCC8_GM000337	JCY1_GM001283	JCY4_GM002272	JCYB5_GM000899	JCYB8_GM002665	JCYX7_GM001430	JCYX9_GM000540	WP_072138631.1	WP_013025008.1	WP_019106262.1	WP_019106262.1, WP_174261489.1	WP_041930726.1	WP_014606316.1	WP_029569789.1	WP_019106262.1	S47_GM000398
OG0000183	WP_050598369.1	WP_029571137.1, WP_174260970.1, WP_254367305.1, WP_254367309.1		CW1_GM004521		JCC14_GM004624	JCC8_GM004600		JCY4_GM004694		JCYB8_GM004278	JCYX7_GM004451	JCYX9_GM004528			WP_028715595.1	WP_029571137.1, WP_174260970.1	WP_207806725.1		WP_029571137.1, WP_029571163.1, WP_029571271.1	WP_104933890.1	S47_GM003964, S47_GM004188, S47_GM004560
OG0000184	WP_064352626.1	WP_064352626.1	WP_028715032.1	CW1_GM000830	WP_126843017.1	JCC14_GM003348	JCC8_GM000830	JCY1_GM002705	JCY4_GM000013	JCYB5_GM000383	JCYB8_GM000848	JCYX7_GM001923	JCYX9_GM000048	WP_064352626.1	WP_028715032.1	WP_028715032.1	WP_064352626.1	WP_064352626.1	WP_014606049.1	WP_028715032.1	WP_028715032.1	S47_GM003505, S47_GM004562
OG0000185	WP_064372798.1	WP_078829087.1	WP_029569205.1	CW1_GM002742	WP_126843363.1	JCC14_GM002916, JCC14_GM003286	JCC8_GM001995	JCY1_GM001408	JCY4_GM000902	JCYB5_GM002745	JCYB8_GM001498	JCYX7_GM002483	JCYX9_GM002738	WP_013027395.1	WP_013027395.1	WP_028715852.1	WP_078829087.1	WP_207806495.1	WP_014604901.1	WP_029570723.1	WP_104932961.1	S47_GM003329
OG0000186	WP_064373842.1	WP_064373842.1	WP_029568812.1	CW1_GM001290	WP_105080259.1	JCC14_GM004141	JCC8_GM002535	JCY1_GM002217	JCY4_GM000490	JCYB5_GM004243	JCYB8_GM000372	JCYX7_GM000412	JCYX9_GM001287	WP_105078878.1	WP_013025874.1	WP_015700238.1, WP_028715710.1	WP_064373842.1	WP_064373842.1	WP_014605772.1	WP_015700238.1	WP_015700238.1	S47_GM000967
OG0000187	WP_072137123.1	WP_217268002.1	WP_015699627.1	CW1_GM002289	WP_126843413.1	JCC14_GM002474	JCC8_GM001542	JCY1_GM001855	JCY4_GM001483	JCYB5_GM003231	JCYB8_GM000918	JCYX7_GM002030	JCYX9_GM002285	WP_028715726.1	WP_013026938.1, WP_024471865.1	WP_028715726.1	WP_217268002.1	WP_105087651.1	WP_014605165.1	WP_029570602.1	WP_022623101.1	S47_GM001920
OG0000188	WP_072138644.1	WP_019106133.1, WP_174261942.1	WP_014606289.1	CW1_GM000411	WP_019106133.1	JCC14_GM001409	JCC8_GM000411	JCY1_GM001209	JCY4_GM002347	JCYB5_GM000824	JCYB8_GM002590	JCYX7_GM001504	JCYX9_GM000466	WP_015700732.1	WP_041457538.1	WP_028714946.1	WP_019106133.1	WP_207806356.1	WP_014606289.1	WP_029569806.1	WP_019106133.1	S47_GM000473
OG0000189	WP_081091667.1	WP_081014518.1	WP_029569155.1	CW1_GM002528	WP_126843394.1	JCC14_GM002713	JCC8_GM001781	JCY1_GM001617	JCY4_GM001114	JCYB5_GM002992	JCYB8_GM001286	JCYX7_GM002269	JCYX9_GM002524	WP_089517018.1	WP_013027203.1	WP_028715802.1	WP_081014518.1	WP_207806511.1	WP_014605047.1	WP_029570662.1	WP_104933699.1	S47_GM001599, S47_GM001675
OG0000190	WP_105087672.1	WP_015700635.1	WP_029568578.1	CW1_GM000622	WP_126843551.1	JCC14_GM001194	JCC8_GM000622	JCY1_GM000998	JCY4_GM002561	JCYB5_GM000613	JCYB8_GM002376	JCYX7_GM001715	JCYX9_GM000255	WP_200287031.1	WP_015700635.1	WP_015700635.1	WP_015700635.1, WP_254379813.1	WP_015700635.1	WP_014606172.1	WP_015700635.1	WP_015700635.1	S47_GM000685
OG0000191	WP_110014980.1, WP_272847619.1	WP_174261074.1	WP_014606287.1	CW1_GM000415	WP_126843070.1	JCC14_GM001405	JCC8_GM000415	JCY1_GM001205	JCY4_GM002351	JCYB5_GM000820	JCYB8_GM002586	JCYX7_GM001508	JCYX9_GM000462	WP_200286608.1	WP_013025084.1	WP_028714948.1	WP_174261074.1	WP_110014980.1	WP_014606287.1	WP_029569807.1	WP_104933267.1	S47_GM000477
OG0000192	WP_126843144.1, WP_233255855.1	WP_064373129.1	WP_029568410.1	CW1_GM001930	WP_126843144.1, WP_260603894.1	JCC14_GM002132	JCC8_GM001183	JCY1_GM003060	JCY4_GM001823	JCYB5_GM001679	JCYB8_GM001833	JCYX7_GM001053	JCYX9_GM001927	WP_029568410.1	WP_049791775.1	WP_014606695.1	WP_064373129.1	WP_207806415.1	WP_014606695.1	WP_049791775.1	WP_014606695.1
OG0000193	WP_128392098.1	WP_128392098.1	WP_014593727.1, WP_029569480.1	CW1_GM001196	WP_029570018.1	JCC14_GM002976	JCC8_GM002877	JCY1_GM003046	JCY4_GM000391	JCYB5_GM000008	JCYB8_GM000470	JCYX7_GM000318	JCYX9_GM001193	WP_200286935.1	WP_041457641.1	WP_028715147.1	WP_128392098.1	WP_105078648.1	WP_014605822.1	WP_029570018.1	WP_104933383.1	S47_GM003940
OG0000194	WP_158150829.1	WP_174261937.1, WP_228525893.1	WP_014606301.1	CW1_GM000375	WP_014606301.1	JCC14_GM001446	JCC8_GM000375	JCY1_GM001245	JCY4_GM002309	JCYB5_GM000861	JCYB8_GM002628	JCYX7_GM001468	JCYX9_GM000502	WP_014606301.1	WP_014606301.1	WP_014606301.1	WP_228525893.1	WP_014606301.1	WP_014606301.1	WP_014606301.1	WP_014606301.1	S47_GM000436
OG0000195	WP_161611127.1	WP_014332985.1, WP_302051002.1	WP_029569292.1	CW1_GM004332	WP_126843310.1	JCC14_GM004296	JCC8_GM004224	JCY1_GM004085	JCY4_GM004717	JCYB5_GM004342	JCYB8_GM004648	JCYX7_GM004222	JCYX9_GM004220	WP_024471401.1	WP_013027788.1	WP_014332985.1	WP_014332985.1	WP_024471401.1	WP_014332985.1	WP_029570805.1	WP_024471401.1	S47_GM004332
OG0000196	WP_202799415.1	WP_004160385.1, WP_015699752.1	WP_015699752.1	CW1_GM003359	WP_015699752.1	JCC14_GM000888	JCC8_GM003360	JCY1_GM000078	JCY4_GM003362	JCYB5_GM002513	JCYB8_GM003379	JCYX7_GM003100	JCYX9_GM003355	WP_015699752.1	WP_202799415.1	WP_028715459.1	WP_015699752.1	WP_081015282.1	WP_202799415.1	WP_015699752.1	WP_015699752.1	S47_GM000086
OG0000197	WP_210446308.1	WP_022624082.1	WP_029569060.1	CW1_GM004572			JCC8_GM004556	JCY1_GM000001, JCY1_GM000407, JCY1_GM002312	JCY4_GM000059	JCYB5_GM000343	JCYB8_GM000802	JCYX7_GM004566	JCYX9_GM004579	WP_200286828.1	WP_013026789.1, WP_013027749.1	WP_028715388.1	WP_022624082.1	WP_207806563.1	WP_014606020.1			S47_GM000005, S47_GM000225, S47_GM002642
OG0000198	WP_210452796.1	WP_174261440.1	WP_029568987.1	CW1_GM002965	WP_072404060.1	JCC14_GM000520	JCC8_GM002218	JCY1_GM000524	JCY4_GM002935	JCYB5_GM002153	JCYB8_GM002952	JCYX7_GM002706	JCYX9_GM002961	WP_200286868.1	WP_013026377.1	WP_028715323.1	WP_174261440.1	WP_110286622.1	WP_014605452.1	WP_029570187.1, WP_029570273.1	WP_013026377.1	S47_GM003697
OG0000199	WP_210509864.1	WP_014594535.1	WP_029569125.1, WP_029569476.1	CW1_GM002437	WP_014594535.1	JCC14_GM002624	JCC8_GM001690	JCY1_GM001704	JCY4_GM001333	JCYB5_GM003079	JCYB8_GM001067	JCYX7_GM002178	JCYX9_GM002433	WP_019104778.1	WP_014594535.1	WP_014594535.1	WP_014594535.1	WP_014594535.1	WP_014594535.1	WP_014594535.1	WP_014594535.1	S47_GM001770
OG0000200	WP_210511704.1	WP_014593814.1	WP_029568826.1	CW1_GM001362	WP_126842929.1	JCC14_GM000048	JCC8_GM002607	JCY1_GM002144	JCY4_GM000562	JCYB5_GM003332	JCYB8_GM000299	JCYX7_GM000484	JCYX9_GM001359	WP_200286912.1	WP_041457665.1	WP_028715221.1	WP_014593814.1	WP_028715221.1	WP_014605732.1	WP_022623217.1, WP_029570237.1	WP_041457665.1	S47_GM000893
OG0000201	WP_238492852.1	WP_217268010.1	WP_029569215.1	CW1_GM002776	WP_126843360.1	JCC14_GM002950	JCC8_GM002029	JCY1_GM001374	JCY4_GM000868	JCYB5_GM002711	JCYB8_GM001532	JCYX7_GM002517	JCYX9_GM002772	WP_105091760.1	WP_013027428.1	WP_028715857.1	WP_217268010.1, WP_302051187.1	WP_028715857.1	WP_014604888.1	WP_029570729.1	WP_104932964.1	S47_GM003295
OG0000202	WP_238492862.1	WP_014332936.1	WP_014332936.1, WP_152551337.1	CW1_GM003852	WP_019104663.1	JCC14_GM003763	JCC8_GM003930	JCY1_GM003428	JCY4_GM004148	JCYB5_GM003648	JCYB8_GM003901	JCYX7_GM003851	JCYX9_GM003849	WP_019104663.1	WP_014332936.1	WP_019104663.1	WP_014332936.1	WP_019104663.1	WP_014332936.1	WP_014332936.1	WP_019104663.1	S47_GM003877
OG0000203	WP_238493060.1	WP_174261004.1	WP_029568654.1	CW1_GM000762	WP_126843038.1	JCC14_GM001053	JCC8_GM000762	JCY1_GM000859	JCY4_GM002700	JCYB5_GM000471	JCYB8_GM002237	JCYX7_GM001855	JCYX9_GM000116	WP_064352648.1	WP_013025411.1	WP_013025411.1, WP_019105949.1	WP_174261004.1	WP_207806319.1	WP_014606106.1	WP_022623594.1	WP_013025411.1	S47_GM002761
OG0000204	WP_238493091.1	WP_013025103.1	WP_029568535.1	CW1_GM000434	WP_013025103.1	JCC14_GM001386	JCC8_GM000434	JCY1_GM001186	JCY4_GM002370	JCYB5_GM000801	JCYB8_GM002567	JCYX7_GM001527	JCYX9_GM000443	WP_200286605.1, WP_200286702.1	WP_013025103.1	WP_013025103.1	WP_013025103.1	WP_029568535.1	WP_013025103.1	WP_029569815.1	WP_013025103.1	S47_GM000496
OG0000205	WP_238493183.1	WP_014594044.1	WP_029568969.1	CW1_GM002916	WP_014594044.1	JCC14_GM000467	JCC8_GM002169	JCY1_GM000572	JCY4_GM002881	JCYB5_GM002103	JCYB8_GM002898	JCYX7_GM002657	JCYX9_GM002912	WP_015699965.1	WP_013026329.1	WP_015699965.1	WP_014594044.1	WP_015699965.1	WP_014594044.1	WP_014594044.1	WP_014594044.1	S47_GM003080, S47_GM003508
OG0000206	WP_238493233.1	WP_105091741.1	WP_029568445.1	CW1_GM002040	WP_064352873.1	JCC14_GM002223	JCC8_GM001293	JCY1_GM003167	JCY4_GM001734	JCYB5_GM001802	JCYB8_GM001744	JCYX7_GM001163	JCYX9_GM002037	WP_022622273.1	WP_022622273.1	WP_028714798.1	WP_105091741.1, WP_174261487.1	WP_022622273.1	WP_014606630.1	WP_029570991.1	WP_104933160.1	S47_GM001135
OG0000207	WP_238493283.1	WP_014606924.1	WP_014595080.1	CW1_GM001698	WP_014606924.1	JCC14_GM001885	JCC8_GM000951	JCY1_GM002630	JCY4_GM002079	JCYB5_GM001315	JCYB8_GM002089	JCYX7_GM000821	JCYX9_GM001695	WP_014595080.1	WP_014595080.1	WP_014595080.1	WP_014606924.1	WP_014595080.1	WP_014606924.1	WP_029570870.1	WP_014595080.1, WP_168203646.1	S47_GM002022
OG0000208	WP_238493305.1	WP_033770758.1	WP_033770758.1	CW1_GM000861	WP_185860298.1	JCC14_GM003315	JCC8_GM000861	JCY1_GM002737	JCY4_GM000051	JCYB5_GM000351	JCYB8_GM000810	JCYX7_GM001954	JCYX9_GM000018	WP_200286947.1	WP_041457976.1	WP_033765946.1	WP_033770758.1	WP_207806307.1	WP_014606025.1	WP_033776354.1	WP_174822880.1	S47_GM002299, S47_GM002301
OG0000209	WP_238493347.1	WP_064373768.1	WP_029568687.1, WP_029568774.1	CW1_GM001163	WP_126843023.1	JCC14_GM003004	JCC8_GM002910	JCY1_GM003017	JCY4_GM000360	JCYB5_GM000039	JCYB8_GM000501	JCYX7_GM000285	JCYX9_GM001160	WP_089517349.1	WP_041457633.1	WP_028715131.1	WP_064373768.1	WP_028715131.1	WP_014605844.1, WP_014606051.1	WP_028715131.1	WP_028715131.1
OG0000210	WP_251069196.1, WP_336247077.1	WP_202631277.1	WP_258873739.1	CW1_GM000823	WP_260603918.1	JCC14_GM000979	JCC8_GM000823	JCY1_GM000799	JCY4_GM004904	JCYB5_GM000409	JCYB8_GM002173	JCYX7_GM001916	JCYX9_GM000055	WP_267908811.1	WP_148258819.1	WP_202631277.1	WP_202631277.1	WP_258400140.1, WP_277884393.1	WP_258170272.1	WP_275241647.1	WP_254440466.1
OG0000211	WP_272847274.1	WP_174261378.1	WP_029569020.1	CW1_GM003091	WP_126843477.1	JCC14_GM000640	JCC8_GM002343	JCY1_GM000372	JCY4_GM003051	JCYB5_GM002270	JCYB8_GM003068	JCYX7_GM002832	JCYX9_GM003087	WP_200286853.1	WP_238530767.1, WP_238530771.1	WP_028715398.1	WP_174261378.1	WP_207806607.1	WP_014605390.1	WP_029570315.1	WP_104933524.1	S47_GM000348
OG0000212	WP_336247082.1	WP_217267898.1	WP_014605916.1	CW1_GM001053	WP_126842990.1	JCC14_GM003117, JCC14_GM004568	JCC8_GM003020	JCY1_GM002908	JCY4_GM000248	JCYB5_GM000149	JCYB8_GM000613	JCYX7_GM000175	JCYX9_GM001050	WP_116219712.1	WP_013025670.1	WP_028715093.1	WP_217267898.1	WP_207806292.1	WP_014605916.1	WP_019105278.1	WP_104933351.1	S47_GM004748
OG0000213		WP_029571217.1, WP_233255876.1		CW1_GM004505	WP_312845365.1	JCC14_GM004051, JCC14_GM004640	JCC8_GM004584	JCY1_GM002308	JCY4_GM000399	JCYB5_GM004333	JCYB8_GM000463	JCYX7_GM004435	JCYX9_GM004512			WP_308701207.1	WP_029571217.1, WP_233255876.1	WP_241866566.1		WP_029571217.1, WP_227024374.1, WP_244181363.1, WP_275269384.1, WP_308701190.1	WP_319023453.1
OG0000214		WP_174261920.1, WP_246872210.1, WP_254367288.1, WP_254367290.1, WP_254367296.1		CW1_GM000269			JCC8_GM000269			JCYB5_GM000960, JCYB5_GM000966, JCYB5_GM000972, JCYB5_GM000977		JCYX7_GM001362	JCYX9_GM000607			WP_033765757.1, WP_227008661.1, WP_235193296.1	WP_246872210.1, WP_246873348.1, WP_254367288.1, WP_254379797.1			WP_029569743.1, WP_207234757.1, WP_242638458.1
OG0000215				CW1_GM001791	WP_126843437.1		JCC8_GM001044	JCY1_GM002536, JCY1_GM004261	JCY4_GM000080	JCYB5_GM000322	JCYB8_GM000781	JCYX7_GM000914	JCYX9_GM001788									S47_GM001950, S47_GM003046, S47_GM003728, S47_GM003835, S47_GM003944, S47_GM004261, S47_GM004604, S47_GM004656, S47_GM004739, S47_GM004740, S47_GM004749, S47_GM004756, S47_GM004761
OG0000216	WP_000135199.1	WP_000135199.1	WP_000135199.1	CW1_GM002736	WP_000135199.1	JCC14_GM002910	JCC8_GM001989	JCY1_GM001414	JCY4_GM000908	JCYB5_GM002751	JCYB8_GM001492	JCYX7_GM002477	JCYX9_GM002732	WP_000135199.1	WP_000135199.1	WP_000135199.1	WP_000135199.1	WP_000135199.1	WP_000135199.1	WP_000135199.1	WP_000135199.1	S47_GM003335
OG0000217	WP_000242758.1	WP_000242758.1	WP_000242758.1	CW1_GM004024	WP_000242758.1	JCC14_GM003858	JCC8_GM004025	JCY1_GM003599	JCY4_GM004318	JCYB5_GM003818	JCYB8_GM004071	JCYX7_GM004023	JCYX9_GM004021	WP_000242758.1	WP_000242758.1	WP_000242758.1	WP_000242758.1	WP_000242758.1	WP_000242758.1	WP_000242758.1	WP_000242758.1	S47_GM001376
OG0000218	WP_000831330.1	WP_000831330.1	WP_000831330.1	CW1_GM003875	WP_000831330.1	JCC14_GM003740	JCC8_GM003907	JCY1_GM003451	JCY4_GM004170	JCYB5_GM003671	JCYB8_GM003923	JCYX7_GM003874	JCYX9_GM003872	WP_000831330.1	WP_000831330.1	WP_000831330.1	WP_000831330.1	WP_000831330.1	WP_000831330.1	WP_000831330.1	WP_000831330.1	S47_GM003854
OG0000219	WP_001051798.1	WP_001051798.1	WP_001051798.1	CW1_GM004291	WP_001051798.1	JCC14_GM004257	JCC8_GM004265	JCY1_GM004043	JCY4_GM004757	JCYB5_GM004382	JCYB8_GM004688	JCYX7_GM004263	JCYX9_GM004261	WP_001051798.1	WP_001051798.1	WP_001051798.1	WP_001051798.1	WP_001051798.1	WP_001051798.1	WP_001051798.1	WP_001051798.1	S47_GM003551
OG0000220	WP_001062678.1	WP_001062678.1	WP_001062678.1	CW1_GM001450	WP_001062678.1	JCC14_GM000136	JCC8_GM002695	JCY1_GM002056	JCY4_GM000650	JCYB5_GM003420	JCYB8_GM000211	JCYX7_GM000572	JCYX9_GM001447	WP_001062678.1	WP_001062678.1	WP_001062678.1	WP_001062678.1	WP_001062678.1	WP_001062678.1	WP_001062678.1	WP_001062678.1	S47_GM000804
OG0000221	WP_001138115.1	WP_001138115.1	WP_001138115.1	CW1_GM004691	WP_001138115.1	JCC14_GM004694	JCC8_GM004691	JCY1_GM004306	JCY4_GM004840	JCYB5_GM004689	JCYB8_GM004882	JCYX7_GM004710	JCYX9_GM004698	WP_001138115.1	WP_001138115.1	WP_001138115.1	WP_001138115.1	WP_001138115.1	WP_001138115.1	WP_001138115.1	WP_001138115.1	S47_GM004458
OG0000222	WP_001144069.1	WP_001144069.1	WP_001144069.1	CW1_GM002585	WP_001144069.1	JCC14_GM002770	JCC8_GM001838	JCY1_GM001561	JCY4_GM001056	JCYB5_GM002935	JCYB8_GM001344	JCYX7_GM002326	JCYX9_GM002581	WP_001144069.1	WP_001144069.1	WP_001144069.1	WP_001144069.1	WP_001144069.1	WP_001144069.1	WP_001144069.1	WP_001144069.1	S47_GM001732
OG0000223	WP_001157751.1	WP_001157751.1	WP_001157751.1	CW1_GM004053	WP_001157751.1	JCC14_GM003887	JCC8_GM004054	JCY1_GM003628	JCY4_GM004348	JCYB5_GM003847	JCYB8_GM004101	JCYX7_GM004052	JCYX9_GM004050	WP_001157751.1	WP_001157751.1	WP_001157751.1	WP_001157751.1	WP_001157751.1	WP_001157751.1	WP_001157751.1	WP_001157751.1	S47_GM001405
OG0000224	WP_002211347.1	WP_002211347.1	WP_002211347.1	CW1_GM000560	WP_002211347.1	JCC14_GM001257	JCC8_GM000560	JCY1_GM001060	JCY4_GM002498	JCYB5_GM000675	JCYB8_GM002439	JCYX7_GM001653	JCYX9_GM000317	WP_002211347.1	WP_002211347.1	WP_002211347.1	WP_002211347.1	WP_002211347.1	WP_002211347.1	WP_002211347.1	WP_002211347.1	S47_GM000622
OG0000225	WP_002438716.1	WP_002438716.1	WP_002438716.1	CW1_GM004694	WP_002438716.1	JCC14_GM004691	JCC8_GM004694	JCY1_GM004303	JCY4_GM004843	JCYB5_GM004692	JCYB8_GM004879	JCYX7_GM004707	JCYX9_GM004701	WP_002438716.1	WP_002438716.1	WP_002438716.1	WP_002438716.1	WP_002438716.1	WP_002438716.1	WP_002438716.1	WP_002438716.1	S47_GM004461
OG0000226	WP_002919773.1	WP_002919773.1	WP_002919773.1	CW1_GM004692	WP_002919773.1	JCC14_GM004693	JCC8_GM004692	JCY1_GM004305	JCY4_GM004841	JCYB5_GM004690	JCYB8_GM004881	JCYX7_GM004709	JCYX9_GM004699	WP_002919773.1	WP_002919773.1	WP_002919773.1	WP_002919773.1	WP_002919773.1	WP_002919773.1	WP_002919773.1	WP_002919773.1	S47_GM004459
OG0000227	WP_003848088.1	WP_003848088.1	WP_003848088.1	CW1_GM004727	WP_003848088.1	JCC14_GM004721	JCC8_GM004727	JCY1_GM004333	JCY4_GM004893	JCYB5_GM004662	JCYB8_GM004910	JCYX7_GM004737	JCYX9_GM004751	WP_003848088.1	WP_003848088.1	WP_003848088.1	WP_003848088.1	WP_003848088.1	WP_003848088.1	WP_003848088.1	WP_003848088.1	S47_GM004493
OG0000228	WP_003848098.1	WP_003848098.1	WP_003848098.1	CW1_GM004730	WP_003848098.1	JCC14_GM004718	JCC8_GM004730	JCY1_GM004330	JCY4_GM004890	JCYB5_GM004665	JCYB8_GM004907	JCYX7_GM004734	JCYX9_GM004748	WP_003848098.1	WP_003848098.1	WP_003848098.1	WP_003848098.1	WP_003848098.1	WP_003848098.1	WP_003848098.1	WP_003848098.1	S47_GM004496
OG0000229	WP_003848537.1	WP_003848537.1	WP_003848537.1	CW1_GM002495	WP_003848537.1	JCC14_GM002681	JCC8_GM001748	JCY1_GM001650	JCY4_GM001147	JCYB5_GM003024	JCYB8_GM001253	JCYX7_GM002236	JCYX9_GM002491	WP_003848537.1	WP_003848537.1	WP_003848537.1	WP_003848537.1	WP_003848537.1	WP_003848537.1	WP_003848537.1	WP_003848537.1	S47_GM001642
OG0000230	WP_003848647.1	WP_003848647.1	WP_003848647.1	CW1_GM003320	WP_003848647.1	JCC14_GM000928	JCC8_GM003321	JCY1_GM000038	JCY4_GM003402	JCYB5_GM002553	JCYB8_GM003419	JCYX7_GM003061	JCYX9_GM003316	WP_003848647.1	WP_003848647.1	WP_003848647.1	WP_003848647.1	WP_003848647.1	WP_003848647.1	WP_003848647.1	WP_003848647.1	S47_GM000045
OG0000231	WP_003848684.1	WP_003848684.1	WP_003848684.1	CW1_GM003337	WP_003848684.1	JCC14_GM000911	JCC8_GM003338	JCY1_GM000055	JCY4_GM003385	JCYB5_GM002536	JCYB8_GM003402	JCYX7_GM003078	JCYX9_GM003333	WP_003848684.1	WP_003848684.1	WP_003848684.1	WP_003848684.1	WP_003848684.1	WP_003848684.1	WP_003848684.1	WP_003848684.1	S47_GM000062
OG0000232	WP_003848868.1	WP_003848868.1	WP_003848868.1	CW1_GM003438	WP_003848868.1	JCC14_GM000809	JCC8_GM003439	JCY1_GM000159	JCY4_GM003283	JCYB5_GM002435	JCYB8_GM003300	JCYX7_GM003179	JCYX9_GM003434	WP_003848868.1	WP_003848868.1	WP_003848868.1	WP_003848868.1	WP_003848868.1	WP_003848868.1	WP_003848868.1	WP_003848868.1	S47_GM000166
OG0000233	WP_003849360.1	WP_003849360.1	WP_003849360.1	CW1_GM000580	WP_003849360.1	JCC14_GM001237	JCC8_GM000580	JCY1_GM001040	JCY4_GM002518	JCYB5_GM000655	JCYB8_GM002419	JCYX7_GM001673	JCYX9_GM000297	WP_003849360.1	WP_003849360.1	WP_003849360.1	WP_003849360.1	WP_003849360.1	WP_003849360.1	WP_003849360.1	WP_003849360.1	S47_GM000642
OG0000234	WP_003849523.1	WP_003849523.1	WP_003849523.1	CW1_GM003803	WP_003849523.1	JCC14_GM003812	JCC8_GM003979	JCY1_GM003379	JCY4_GM004102	JCYB5_GM003599	JCYB8_GM003855	JCYX7_GM003802	JCYX9_GM003800	WP_003849523.1	WP_003849523.1	WP_003849523.1	WP_003849523.1	WP_003849523.1	WP_003849523.1	WP_003849523.1	WP_003849523.1	S47_GM003814
OG0000235	WP_003849865.1	WP_003849865.1	WP_003849865.1	CW1_GM000715	WP_003849865.1	JCC14_GM001100	JCC8_GM000715	JCY1_GM000905	JCY4_GM002654	JCYB5_GM000516	JCYB8_GM002283	JCYX7_GM001808	JCYX9_GM000162	WP_003849865.1	WP_003849865.1	WP_003849865.1	WP_003849865.1	WP_003849865.1	WP_003849865.1	WP_003849865.1	WP_003849865.1	S47_GM002716
OG0000236	WP_003850150.1	WP_003850150.1	WP_003850150.1	CW1_GM004698	WP_003850150.1	JCC14_GM004687	JCC8_GM004698	JCY1_GM004299	JCY4_GM004847	JCYB5_GM004696	JCYB8_GM004875	JCYX7_GM004703	JCYX9_GM004705	WP_003850150.1	WP_003850150.1	WP_003850150.1	WP_003850150.1	WP_003850150.1	WP_003850150.1	WP_003850150.1	WP_003850150.1	S47_GM004465
OG0000237	WP_003850180.1	WP_003850180.1	WP_003850180.1	CW1_GM004712	WP_003850180.1	JCC14_GM004673	JCC8_GM004712	JCY1_GM004285	JCY4_GM004861	JCYB5_GM004710	JCYB8_GM004861	JCYX7_GM004689	JCYX9_GM004719	WP_003850180.1	WP_003850180.1	WP_003850180.1	WP_003850180.1	WP_003850180.1	WP_003850180.1	WP_003850180.1	WP_003850180.1	S47_GM004479
OG0000238	WP_003851346.1	WP_003851346.1	WP_003851346.1	CW1_GM004312	WP_003851346.1	JCC14_GM004276	JCC8_GM004244	JCY1_GM004065	JCY4_GM004737	JCYB5_GM004362	JCYB8_GM004668	JCYX7_GM004242	JCYX9_GM004240	WP_003851346.1	WP_003851346.1	WP_003851346.1	WP_003851346.1	WP_003851346.1	WP_003851346.1	WP_003851346.1	WP_003851346.1	S47_GM004312
OG0000239	WP_003855228.1	WP_003855228.1	WP_003855228.1	CW1_GM002792	WP_003855228.1	JCC14_GM002966	JCC8_GM002045	JCY1_GM001358	JCY4_GM000852	JCYB5_GM002695	JCYB8_GM001548	JCYX7_GM002533	JCYX9_GM002788	WP_003855228.1	WP_003855228.1	WP_003855228.1	WP_003855228.1	WP_003855228.1	WP_003855228.1	WP_003855228.1	WP_003855228.1	S47_GM003279
OG0000240	WP_003855260.1	WP_003855260.1	WP_003855260.1	CW1_GM002781	WP_003855260.1	JCC14_GM002955	JCC8_GM002034	JCY1_GM001369	JCY4_GM000863	JCYB5_GM002706	JCYB8_GM001537	JCYX7_GM002522	JCYX9_GM002777	WP_003855260.1	WP_003855260.1	WP_003855260.1	WP_003855260.1	WP_003855260.1	WP_003855260.1	WP_003855260.1	WP_003855260.1	S47_GM003290
OG0000241	WP_003855513.1	WP_003855513.1	WP_003855513.1	CW1_GM002725	WP_003855513.1	JCC14_GM002901	JCC8_GM001978	JCY1_GM001424	JCY4_GM000918	JCYB5_GM002761	JCYB8_GM001482	JCYX7_GM002466	JCYX9_GM002721	WP_003855513.1	WP_003855513.1	WP_003855513.1	WP_003855513.1	WP_003855513.1	WP_003855513.1	WP_003855513.1	WP_003855513.1	S47_GM003346
OG0000242	WP_004157374.1	WP_004157374.1	WP_004157374.1	CW1_GM000949	WP_004157374.1	JCC14_GM003220	JCC8_GM003124	JCY1_GM002805	JCY4_GM000146	JCYB5_GM000256	JCYB8_GM000715	JCYX7_GM000071	JCYX9_GM000946	WP_004157374.1	WP_004157374.1	WP_004157374.1	WP_004157374.1	WP_004157374.1	WP_004157374.1	WP_004157374.1	WP_004157374.1	S47_GM002369
OG0000243	WP_004160563.1	WP_004160563.1	WP_004160563.1	CW1_GM004709	WP_004160563.1	JCC14_GM004676	JCC8_GM004709	JCY1_GM004288	JCY4_GM004858	JCYB5_GM004707	JCYB8_GM004864	JCYX7_GM004692	JCYX9_GM004716	WP_004160563.1	WP_004160563.1	WP_004160563.1	WP_004160563.1	WP_004160563.1	WP_004160563.1	WP_004160563.1	WP_004160563.1	S47_GM004476
OG0000244	WP_006117633.1	WP_006117633.1	WP_006117633.1	CW1_GM002071	WP_006117633.1	JCC14_GM002254	JCC8_GM001324	JCY1_GM003198	JCY4_GM001702	JCYB5_GM001833	JCYB8_GM001712	JCYX7_GM001194	JCYX9_GM002068	WP_006117633.1	WP_006117633.1	WP_006117633.1	WP_006117633.1	WP_006117633.1	WP_006117633.1	WP_006117633.1	WP_006117633.1	S47_GM001166
OG0000245	WP_006117681.1	WP_006117681.1	WP_006117681.1	CW1_GM002128	WP_006117681.1	JCC14_GM002311	JCC8_GM001381	JCY1_GM003256	JCY4_GM001645	JCYB5_GM001890	JCYB8_GM001655	JCYX7_GM001251	JCYX9_GM002125	WP_006117681.1	WP_013024617.1	WP_006117681.1	WP_006117681.1	WP_006117681.1	WP_006117681.1	WP_006117681.1	WP_006117681.1	S47_GM001224
OG0000246	WP_006117731.1	WP_174261900.1	WP_006117731.1	CW1_GM002177	WP_006117731.1	JCC14_GM002360	JCC8_GM001430	JCY1_GM003305	JCY4_GM001596	JCYB5_GM001940	JCYB8_GM001606	JCYX7_GM001299	JCYX9_GM002173	WP_006117731.1	WP_006117731.1	WP_006117731.1	WP_006117731.1	WP_006117731.1	WP_006117731.1	WP_006117731.1	WP_006117731.1	S47_GM001298
OG0000247	WP_006117754.1	WP_006117754.1	WP_006117754.1	CW1_GM002196	WP_006117754.1	JCC14_GM002379	JCC8_GM001449	JCY1_GM003324	JCY4_GM001577	JCYB5_GM001959	JCYB8_GM001587	JCYX7_GM001318	JCYX9_GM002192	WP_006117754.1	WP_006117754.1	WP_006117754.1	WP_006117754.1	WP_006117754.1	WP_006117754.1	WP_006117754.1	WP_006117754.1	S47_GM001317
OG0000248	WP_006117760.1	WP_006117760.1	WP_006117760.1	CW1_GM002202	WP_006117760.1	JCC14_GM002385	JCC8_GM001455	JCY1_GM003330	JCY4_GM001571	JCYB5_GM001965	JCYB8_GM001581	JCYX7_GM001324	JCYX9_GM002198	WP_006117760.1	WP_006117760.1	WP_006117760.1	WP_006117760.1	WP_006117760.1	WP_006117760.1	WP_006117760.1	WP_006117760.1	S47_GM001323
OG0000249	WP_006117769.1	WP_174261157.1	WP_006117769.1	CW1_GM002211	WP_006117769.1	JCC14_GM002394	JCC8_GM001464	JCY1_GM003339	JCY4_GM001562	JCYB5_GM001974	JCYB8_GM001572	JCYX7_GM001333	JCYX9_GM002207	WP_006117769.1	WP_006117769.1	WP_006117769.1	WP_174261157.1	WP_006117769.1	WP_006117769.1	WP_006117769.1	WP_006117769.1	S47_GM001332
OG0000250	WP_006117810.1	WP_006117810.1	WP_006117810.1	CW1_GM003426	WP_006117810.1	JCC14_GM000821	JCC8_GM003427	JCY1_GM000147	JCY4_GM003295	JCYB5_GM002447	JCYB8_GM003312	JCYX7_GM003167	JCYX9_GM003422	WP_006117810.1	WP_006117810.1	WP_006117810.1	WP_006117810.1	WP_006117810.1	WP_006117810.1	WP_006117810.1	WP_006117810.1	S47_GM000154
OG0000251	WP_006117959.1	WP_006117959.1	WP_006117959.1	CW1_GM000182	WP_006117959.1	JCC14_GM001623	JCC8_GM000182	JCY1_GM003886	JCY4_GM003997	JCYB5_GM001065	JCYB8_GM004546	JCYX7_GM003704	JCYX9_GM000694	WP_028723991.1	WP_006117959.1	WP_006117959.1	WP_006117959.1	WP_006117959.1	WP_006117959.1	WP_006117959.1	WP_006117959.1	S47_GM002566
OG0000252	WP_006117986.1	WP_006117986.1	WP_006117986.1	CW1_GM000155	WP_006117986.1	JCC14_GM001650	JCC8_GM000155	JCY1_GM003859	JCY4_GM003970	JCYB5_GM001092	JCYB8_GM004573	JCYX7_GM003677	JCYX9_GM000721	WP_006117986.1	WP_006117986.1	WP_006117986.1	WP_006117986.1	WP_006117986.1	WP_006117986.1	WP_006117986.1	WP_006117986.1	S47_GM002538
OG0000253	WP_006117993.1	WP_006117993.1	WP_006117993.1	CW1_GM000150	WP_006117993.1	JCC14_GM001655	JCC8_GM000150	JCY1_GM003854	JCY4_GM003965	JCYB5_GM001097	JCYB8_GM004578	JCYX7_GM003672	JCYX9_GM000726	WP_006117993.1	WP_006117993.1	WP_006117993.1	WP_006117993.1	WP_006117993.1	WP_006117993.1	WP_006117993.1	WP_006117993.1	S47_GM002533
OG0000254	WP_006118345.1	WP_006118345.1	WP_006118345.1	CW1_GM002715	WP_006118345.1	JCC14_GM002892	JCC8_GM001968	JCY1_GM001435	JCY4_GM000931	JCYB5_GM002770	JCYB8_GM001469	JCYX7_GM002456	JCYX9_GM002711	WP_006118345.1	WP_006118345.1	WP_006118345.1	WP_006118345.1	WP_006118345.1	WP_006118345.1	WP_006118345.1	WP_006118345.1	S47_GM003358
OG0000255	WP_006118399.1	WP_006118399.1	WP_006118399.1	CW1_GM000332	WP_006118399.1	JCC14_GM001489	JCC8_GM000332	JCY1_GM001288	JCY4_GM002267	JCYB5_GM000904	JCYB8_GM002670	JCYX7_GM001425	JCYX9_GM000545	WP_006118399.1	WP_006118399.1	WP_006118399.1	WP_006118399.1	WP_006118399.1	WP_006118399.1	WP_006118399.1	WP_006118399.1	S47_GM000393
OG0000256	WP_006118404.1	WP_006118404.1	WP_006118404.1	CW1_GM000338	WP_006118404.1	JCC14_GM001483	JCC8_GM000338	JCY1_GM001282	JCY4_GM002273	JCYB5_GM000898	JCYB8_GM002664	JCYX7_GM001431	JCYX9_GM000539	WP_006118404.1	WP_006118404.1	WP_006118404.1	WP_006118404.1	WP_006118404.1	WP_006118404.1	WP_006118404.1	WP_006118404.1	S47_GM000399
OG0000257	WP_006118603.1	WP_024470922.1	WP_006118603.1	CW1_GM000557	WP_006118603.1	JCC14_GM001260	JCC8_GM000557	JCY1_GM001063	JCY4_GM002495	JCYB5_GM000678	JCYB8_GM002442	JCYX7_GM001650	JCYX9_GM000320	WP_006118603.1	WP_024470922.1	WP_006118603.1	WP_024470922.1	WP_006118603.1	WP_006118603.1	WP_006118603.1	WP_006118603.1	S47_GM000619
OG0000258	WP_006118610.1	WP_006118610.1	WP_006118610.1	CW1_GM000565	WP_006118610.1	JCC14_GM001252	JCC8_GM000565	JCY1_GM001055	JCY4_GM002503	JCYB5_GM000670	JCYB8_GM002434	JCYX7_GM001658	JCYX9_GM000312	WP_006118610.1	WP_006118610.1	WP_006118610.1	WP_006118610.1	WP_006118610.1	WP_006118610.1	WP_006118610.1	WP_006118610.1	S47_GM000627
OG0000259	WP_006118899.1	WP_021509935.1	WP_006118899.1	CW1_GM000891	WP_006118899.1	JCC14_GM003278	JCC8_GM003182	JCY1_GM002747	JCY4_GM000088	JCYB5_GM000314	JCYB8_GM000773	JCYX7_GM000013	JCYX9_GM000888	WP_006118899.1	WP_006118899.1	WP_006118899.1	WP_021509935.1	WP_006118899.1	WP_006118899.1	WP_006118899.1	WP_006118899.1	S47_GM002311
OG0000260	WP_006118956.1	WP_006118956.1	WP_006118956.1	CW1_GM000950	WP_006118956.1	JCC14_GM003219	JCC8_GM003123	JCY1_GM002806	JCY4_GM000147	JCYB5_GM000255	JCYB8_GM000714	JCYX7_GM000072	JCYX9_GM000947	WP_006118956.1	WP_006118956.1	WP_006118956.1	WP_006118956.1	WP_006118956.1	WP_006118956.1	WP_006118956.1	WP_006118956.1	S47_GM002370
OG0000261	WP_006118960.1	WP_006118960.1	WP_006118960.1	CW1_GM000954	WP_006118960.1	JCC14_GM003215	JCC8_GM003119	JCY1_GM002810	JCY4_GM000151	JCYB5_GM000251	JCYB8_GM000710	JCYX7_GM000076	JCYX9_GM000951	WP_006118960.1	WP_006118960.1	WP_006118960.1	WP_006118960.1	WP_006118960.1	WP_006118960.1	WP_006118960.1	WP_006118960.1	S47_GM002374
OG0000262	WP_006118977.1	WP_006118977.1	WP_006118977.1	CW1_GM000975	WP_006118977.1	JCC14_GM003195	JCC8_GM003098	JCY1_GM002831	JCY4_GM000172	JCYB5_GM000230	JCYB8_GM000689	JCYX7_GM000097	JCYX9_GM000972	WP_006118977.1	WP_006118977.1	WP_006118977.1	WP_006118977.1	WP_006118977.1	WP_006118977.1	WP_006118977.1	WP_006118977.1	S47_GM002396
OG0000263	WP_006119000.1	WP_006119000.1	WP_006119000.1	CW1_GM001000	WP_006119000.1	JCC14_GM003170	JCC8_GM003073	JCY1_GM002856	JCY4_GM000197	JCYB5_GM000205	JCYB8_GM000664	JCYX7_GM000122	JCYX9_GM000997	WP_006119000.1	WP_006119000.1	WP_006119000.1	WP_006119000.1	WP_006119000.1	WP_006119000.1	WP_006119000.1	WP_006119000.1	S47_GM002421
OG0000264	WP_006119368.1	WP_006119368.1	WP_006119368.1	CW1_GM001377	WP_006119368.1	JCC14_GM000063	JCC8_GM002622	JCY1_GM002129	JCY4_GM000577	JCYB5_GM003347	JCYB8_GM000284	JCYX7_GM000499	JCYX9_GM001374	WP_006119368.1	WP_006119368.1	WP_006119368.1	WP_006119368.1	WP_006119368.1	WP_006119368.1	WP_006119368.1	WP_006119368.1	S47_GM000878
OG0000265	WP_006120026.1	WP_006120026.1	WP_006120026.1	CW1_GM003119	WP_006120026.1	JCC14_GM000671	JCC8_GM002371	JCY1_GM000340	JCY4_GM003082	JCYB5_GM002299	JCYB8_GM003099	JCYX7_GM002860	JCYX9_GM003115	WP_006120026.1	WP_006120026.1	WP_006120026.1	WP_006120026.1	WP_207806603.1	WP_006120026.1	WP_006120026.1	WP_006120026.1	S47_GM000319
OG0000266	WP_006120236.1	WP_006120236.1	WP_006120236.1	CW1_GM001538	WP_006120236.1	JCC14_GM000225	JCC8_GM002783	JCY1_GM001968	JCY4_GM000739	JCYB5_GM003523	JCYB8_GM000122	JCYX7_GM000660	JCYX9_GM001535	WP_006120236.1	WP_006120236.1	WP_006120236.1	WP_006120236.1	WP_006120236.1	WP_006120236.1	WP_006120236.1	WP_006120236.1	S47_GM000718
OG0000267	WP_006120567.1	WP_006120567.1	WP_006120567.1	CW1_GM004010	WP_110015640.1	JCC14_GM003844	JCC8_GM004011	JCY1_GM003585	JCY4_GM004304	JCYB5_GM003804	JCYB8_GM004057	JCYX7_GM004009	JCYX9_GM004007	WP_006120567.1	WP_006120567.1	WP_006120567.1	WP_006120567.1	WP_006120567.1	WP_006120567.1	WP_006120567.1	WP_006120567.1	S47_GM001362
OG0000268	WP_006120576.1	WP_006120576.1	WP_006120576.1	CW1_GM004001	WP_006120576.1	JCC14_GM003835	JCC8_GM004002	JCY1_GM003576	JCY4_GM004295	JCYB5_GM003795	JCYB8_GM004048	JCYX7_GM004000	JCYX9_GM003998	WP_006120576.1	WP_006120576.1	WP_006120576.1	WP_006120576.1	WP_006120576.1	WP_006120576.1	WP_006120576.1	WP_006120576.1	S47_GM001353
OG0000269	WP_006120582.1	WP_006120582.1	WP_006120582.1	CW1_GM004686	WP_006120582.1	JCC14_GM004699	JCC8_GM004686	JCY1_GM004311	JCY4_GM004835	JCYB5_GM004684	JCYB8_GM004887	JCYX7_GM004715	JCYX9_GM004693	WP_006120582.1	WP_006120582.1	WP_006120582.1	WP_006120582.1	WP_006120582.1	WP_006120582.1	WP_006120582.1	WP_006120582.1	S47_GM004453
OG0000270	WP_006120584.1	WP_006120584.1	WP_006120584.1	CW1_GM004688	WP_006120584.1	JCC14_GM004697	JCC8_GM004688	JCY1_GM004309	JCY4_GM004837	JCYB5_GM004686	JCYB8_GM004885	JCYX7_GM004713	JCYX9_GM004695	WP_006120584.1	WP_006120584.1	WP_006120584.1	WP_006120584.1	WP_006120584.1	WP_006120584.1	WP_006120584.1	WP_006120584.1	S47_GM004455
OG0000271	WP_006120585.1	WP_006120585.1	WP_006120585.1	CW1_GM004689	WP_006120585.1	JCC14_GM004696	JCC8_GM004689	JCY1_GM004308	JCY4_GM004838	JCYB5_GM004687	JCYB8_GM004884	JCYX7_GM004712	JCYX9_GM004696	WP_006120585.1	WP_006120585.1	WP_006120585.1	WP_006120585.1	WP_006120585.1	WP_006120585.1	WP_006120585.1	WP_006120585.1	S47_GM004456
OG0000272	WP_006120586.1	WP_006120586.1	WP_006120586.1	CW1_GM004690	WP_006120586.1	JCC14_GM004695	JCC8_GM004690	JCY1_GM004307	JCY4_GM004839	JCYB5_GM004688	JCYB8_GM004883	JCYX7_GM004711	JCYX9_GM004697	WP_006120586.1	WP_006120586.1	WP_006120586.1	WP_006120586.1	WP_006120586.1	WP_006120586.1	WP_006120586.1	WP_006120586.1	S47_GM004457
OG0000273	WP_006120588.1	WP_006120588.1	WP_006120588.1	CW1_GM004695	WP_006120588.1	JCC14_GM004690	JCC8_GM004695	JCY1_GM004302	JCY4_GM004844	JCYB5_GM004693	JCYB8_GM004878	JCYX7_GM004706	JCYX9_GM004702	WP_006120588.1	WP_006120588.1	WP_006120588.1	WP_006120588.1	WP_006120588.1	WP_006120588.1	WP_006120588.1	WP_006120588.1	S47_GM004462
OG0000274	WP_006120589.1	WP_174260984.1	WP_006120589.1	CW1_GM004696	WP_006120589.1	JCC14_GM004689	JCC8_GM004696	JCY1_GM004301	JCY4_GM004845	JCYB5_GM004694	JCYB8_GM004877	JCYX7_GM004705	JCYX9_GM004703	WP_006120589.1	WP_006120589.1	WP_006120589.1	WP_174260984.1	WP_006120589.1	WP_006120589.1	WP_006120589.1	WP_006120589.1	S47_GM004463
OG0000275	WP_006120590.1	WP_006120590.1	WP_006120590.1	CW1_GM004697	WP_006120590.1	JCC14_GM004688	JCC8_GM004697	JCY1_GM004300	JCY4_GM004846	JCYB5_GM004695	JCYB8_GM004876	JCYX7_GM004704	JCYX9_GM004704	WP_006120590.1	WP_006120590.1	WP_006120590.1	WP_006120590.1	WP_006120590.1	WP_006120590.1	WP_006120590.1	WP_006120590.1	S47_GM004464
OG0000276	WP_006120591.1	WP_006120591.1	WP_006120591.1	CW1_GM004699	WP_006120591.1	JCC14_GM004686	JCC8_GM004699	JCY1_GM004298	JCY4_GM004848	JCYB5_GM004697	JCYB8_GM004874	JCYX7_GM004702	JCYX9_GM004706	WP_006120591.1	WP_006120591.1	WP_006120591.1	WP_006120591.1	WP_006120591.1	WP_006120591.1	WP_006120591.1	WP_006120591.1	S47_GM004466
OG0000277	WP_006120592.1	WP_006120592.1	WP_006120592.1	CW1_GM004700	WP_006120592.1	JCC14_GM004685	JCC8_GM004700	JCY1_GM004297	JCY4_GM004849	JCYB5_GM004698	JCYB8_GM004873	JCYX7_GM004701	JCYX9_GM004707	WP_006120592.1	WP_006120592.1	WP_006120592.1	WP_006120592.1	WP_006120592.1	WP_006120592.1	WP_006120592.1	WP_006120592.1	S47_GM004467
OG0000278	WP_006120595.1	WP_006120595.1	WP_006120595.1	CW1_GM004704	WP_006120595.1	JCC14_GM004681	JCC8_GM004704	JCY1_GM004293	JCY4_GM004853	JCYB5_GM004702	JCYB8_GM004869	JCYX7_GM004697	JCYX9_GM004711	WP_006120595.1	WP_006120595.1	WP_006120595.1	WP_006120595.1	WP_006120595.1	WP_006120595.1	WP_006120595.1	WP_006120595.1	S47_GM004471
OG0000279	WP_006120718.1	WP_006120718.1	WP_006120718.1	CW1_GM002253	WP_006120718.1	JCC14_GM002438	JCC8_GM001506	JCY1_GM001891	JCY4_GM001519	JCYB5_GM003267	JCYB8_GM000882	JCYX7_GM001994	JCYX9_GM002249	WP_006120718.1	WP_006120718.1	WP_006120718.1	WP_006120718.1	WP_006120718.1	WP_006120718.1	WP_006120718.1	WP_006120718.1	S47_GM004423
OG0000280	WP_006120739.1	WP_006120739.1	WP_006120739.1	CW1_GM002275	WP_006120739.1	JCC14_GM002460	JCC8_GM001528	JCY1_GM001869	JCY4_GM001497	JCYB5_GM003245	JCYB8_GM000904	JCYX7_GM002016	JCYX9_GM002271	WP_006120739.1	WP_006120739.1	WP_006120739.1	WP_006120739.1	WP_006120739.1	WP_006120739.1	WP_006120739.1	WP_006120739.1	S47_GM001934
OG0000281	WP_006120976.1	WP_006120976.1	WP_006120976.1	CW1_GM002779	WP_006120976.1	JCC14_GM002953	JCC8_GM002032	JCY1_GM001371	JCY4_GM000865	JCYB5_GM002708	JCYB8_GM001535	JCYX7_GM002520	JCYX9_GM002775	WP_006120976.1	WP_006120976.1	WP_006120976.1	WP_006120976.1	WP_006120976.1	WP_006120976.1	WP_006120976.1	WP_006120976.1	S47_GM003292
OG0000282	WP_006121032.1	WP_006121032.1	WP_006121032.1	CW1_GM004077	WP_006121032.1	JCC14_GM003910	JCC8_GM004078	JCY1_GM003651	JCY4_GM004371	JCYB5_GM003870	JCYB8_GM004124	JCYX7_GM004076	JCYX9_GM004074	WP_006121032.1	WP_006121032.1	WP_006121032.1	WP_006121032.1	WP_006121032.1	WP_006121032.1	WP_006121032.1	WP_006121032.1	S47_GM001428
OG0000283	WP_006121163.1	WP_006121163.1	WP_006121163.1	CW1_GM004216	WP_006121163.1	JCC14_GM004048	JCC8_GM004217	JCY1_GM003790	JCY4_GM004508	JCYB5_GM004008	JCYB8_GM004261	JCYX7_GM004215	JCYX9_GM004213	WP_006121163.1	WP_006121163.1	WP_006121163.1	WP_006121163.1	WP_006121163.1	WP_006121163.1	WP_006121163.1	WP_006121163.1	S47_GM004602
OG0000284	WP_006121199.1	WP_006121199.1	WP_006121199.1	CW1_GM003805	WP_006121199.1	JCC14_GM003810	JCC8_GM003977	JCY1_GM003381	JCY4_GM004104	JCYB5_GM003601	JCYB8_GM003857	JCYX7_GM003804	JCYX9_GM003802	WP_194761880.1	WP_006121199.1	WP_006121199.1	WP_006121199.1	WP_006121199.1	WP_006121199.1	WP_006121199.1	WP_006121199.1	S47_GM003812
OG0000285	WP_006121201.1	WP_006121201.1	WP_006121201.1	CW1_GM003807	WP_006121201.1	JCC14_GM003808	JCC8_GM003975	JCY1_GM003383	JCY4_GM004106	JCYB5_GM003603	JCYB8_GM003859	JCYX7_GM003806	JCYX9_GM003804	WP_006121201.1	WP_006121201.1	WP_006121201.1	WP_006121201.1	WP_006121201.1	WP_006121201.1	WP_006121201.1	WP_006121201.1	S47_GM003810
OG0000286	WP_006121249.1	WP_006121249.1	WP_006121249.1	CW1_GM004292	WP_006121249.1	JCC14_GM004258	JCC8_GM004264	JCY1_GM004044	JCY4_GM004756	JCYB5_GM004381	JCYB8_GM004687	JCYX7_GM004262	JCYX9_GM004260	WP_006121249.1	WP_006121249.1	WP_006121249.1	WP_006121249.1	WP_006121249.1	WP_006121249.1	WP_006121249.1	WP_006121249.1	S47_GM003550
OG0000287	WP_006121288.1	WP_006121288.1	WP_006121288.1	CW1_GM004257	WP_006121288.1	JCC14_GM004223	JCC8_GM004299	JCY1_GM004009	JCY4_GM004791	JCYB5_GM004415	JCYB8_GM004722	JCYX7_GM004297	JCYX9_GM004295	WP_006121288.1	WP_006121288.1	WP_006121288.1	WP_006121288.1	WP_006121288.1	WP_006121288.1	WP_006121288.1	WP_006121288.1	S47_GM003584
OG0000288	WP_006121308.1	WP_006121308.1	WP_006121308.1	CW1_GM004238	WP_006121308.1	JCC14_GM004204	JCC8_GM004318	JCY1_GM003990	JCY4_GM004810	JCYB5_GM004434	JCYB8_GM004741	JCYX7_GM004316	JCYX9_GM004314	WP_006121308.1	WP_006121308.1	WP_006121308.1	WP_006121308.1	WP_006121308.1	WP_006121308.1	WP_006121308.1	WP_006121308.1	S47_GM003602
OG0000289	WP_006121430.1	WP_006121430.1	WP_006121430.1	CW1_GM003939	WP_006121430.1	JCC14_GM003676	JCC8_GM003843	JCY1_GM003515	JCY4_GM004234	JCYB5_GM003734	JCYB8_GM003987	JCYX7_GM003938	JCYX9_GM003936	WP_006121430.1	WP_006121430.1	WP_006121430.1	WP_006121430.1	WP_006121430.1	WP_006121430.1	WP_006121430.1	WP_006121430.1	S47_GM002985
OG0000290	WP_006121431.1	WP_006121431.1	WP_006121431.1	CW1_GM003940	WP_006121431.1	JCC14_GM003675	JCC8_GM003842	JCY1_GM003516	JCY4_GM004235	JCYB5_GM003735	JCYB8_GM003988	JCYX7_GM003939	JCYX9_GM003937	WP_006121431.1	WP_006121431.1	WP_006121431.1	WP_006121431.1	WP_006121431.1	WP_006121431.1	WP_006121431.1	WP_006121431.1	S47_GM002986
OG0000291	WP_006121495.1	WP_006121495.1	WP_006121495.1	CW1_GM004728	WP_006121495.1	JCC14_GM004720	JCC8_GM004728	JCY1_GM004332	JCY4_GM004892	JCYB5_GM004663	JCYB8_GM004909	JCYX7_GM004736	JCYX9_GM004750	WP_006121495.1	WP_006121495.1	WP_006121495.1	WP_006121495.1	WP_006121495.1	WP_006121495.1	WP_006121495.1	WP_006121495.1	S47_GM004494
OG0000292	WP_006121511.1	WP_006121511.1	WP_006121511.1	CW1_GM004742	WP_006121511.1	JCC14_GM004706	JCC8_GM004742	JCY1_GM004318	JCY4_GM004878	JCYB5_GM004677	JCYB8_GM004895	JCYX7_GM004722	JCYX9_GM004736	WP_006121511.1	WP_006121511.1	WP_006121511.1	WP_006121511.1	WP_006121511.1	WP_006121511.1	WP_006121511.1	WP_006121511.1	S47_GM004508
OG0000293	WP_006121720.1	WP_006121720.1	WP_006121720.1	CW1_GM001812	WP_006121720.1	JCC14_GM002000	JCC8_GM001065	JCY1_GM002430	JCY4_GM001967	JCYB5_GM001555	JCYB8_GM001977	JCYX7_GM000935	JCYX9_GM001809	WP_006121720.1	WP_006121720.1	WP_006121720.1	WP_006121720.1	WP_006121720.1	WP_006121720.1	WP_006121720.1	WP_006121720.1	S47_GM002916
OG0000294	WP_006121722.1	WP_006121722.1	WP_006121722.1	CW1_GM001814	WP_006121722.1	JCC14_GM002002	JCC8_GM001067	JCY1_GM002428	JCY4_GM001965	JCYB5_GM001557	JCYB8_GM001975	JCYX7_GM000937	JCYX9_GM001811	WP_006121722.1	WP_006121722.1	WP_006121722.1	WP_006121722.1	WP_006121722.1	WP_006121722.1	WP_006121722.1	WP_006121722.1	S47_GM002914
OG0000295	WP_006121723.1	WP_006121723.1	WP_006121723.1	CW1_GM001815	WP_006121723.1	JCC14_GM002003	JCC8_GM001068	JCY1_GM002427	JCY4_GM001964	JCYB5_GM001558	JCYB8_GM001974	JCYX7_GM000938	JCYX9_GM001812	WP_006121723.1	WP_006121723.1	WP_006121723.1	WP_006121723.1	WP_006121723.1	WP_006121723.1	WP_006121723.1	WP_006121723.1	S47_GM002913
OG0000296	WP_006121754.1	WP_006121754.1	WP_006121754.1	CW1_GM001850	WP_006121754.1	JCC14_GM002038	JCC8_GM001103	JCY1_GM002392	JCY4_GM001930	JCYB5_GM001592	JCYB8_GM001940	JCYX7_GM000973	JCYX9_GM001847	WP_006121754.1	WP_006121754.1	WP_006121754.1	WP_006121754.1	WP_006121754.1	WP_006121754.1	WP_006121754.1	WP_006121754.1	S47_GM002878
OG0000297	WP_006121761.1	WP_006121761.1	WP_006121761.1	CW1_GM001858	WP_006121761.1	JCC14_GM002046	JCC8_GM001111	JCY1_GM002384	JCY4_GM001922	JCYB5_GM001600	JCYB8_GM001932	JCYX7_GM000981	JCYX9_GM001855	WP_006121761.1	WP_006121761.1	WP_006121761.1	WP_006121761.1	WP_006121761.1	WP_006121761.1	WP_006121761.1	WP_006121761.1	S47_GM002870
OG0000298	WP_006121766.1	WP_006121766.1	WP_006121766.1	CW1_GM001863	WP_006121766.1	JCC14_GM002051	JCC8_GM001116	JCY1_GM002379	JCY4_GM001917	JCYB5_GM001605	JCYB8_GM001927	JCYX7_GM000986	JCYX9_GM001860	WP_006121766.1	WP_006121766.1	WP_006121766.1	WP_006121766.1	WP_006121766.1	WP_006121766.1	WP_006121766.1	WP_006121766.1	S47_GM002865
OG0000299	WP_006121820.1	WP_006121820.1	WP_006121820.1	CW1_GM001923	WP_006121820.1	JCC14_GM002111	JCC8_GM001176	JCY1_GM002318	JCY4_GM001854	JCYB5_GM001665	JCYB8_GM001864	JCYX7_GM001046	JCYX9_GM001920	WP_006121820.1	WP_006121820.1	WP_006121820.1	WP_006121820.1	WP_006121820.1	WP_006121820.1	WP_006121820.1	WP_006121820.1	S47_GM002802
OG0000300	WP_006121821.1	WP_006121821.1	WP_019106731.1	CW1_GM001924	WP_006121821.1	JCC14_GM002112	JCC8_GM001177	JCY1_GM002317	JCY4_GM001853	JCYB5_GM001666	JCYB8_GM001863	JCYX7_GM001047	JCYX9_GM001921	WP_006121821.1	WP_013024413.1	WP_019106731.1	WP_006121821.1	WP_019106731.1	WP_014606706.1	WP_013024413.1	WP_006121821.1	S47_GM002801
OG0000301	WP_007891688.1	WP_007891688.1	WP_007891688.1	CW1_GM004711	WP_007891688.1	JCC14_GM004674	JCC8_GM004711	JCY1_GM004286	JCY4_GM004860	JCYB5_GM004709	JCYB8_GM004862	JCYX7_GM004690	JCYX9_GM004718	WP_007891688.1	WP_007891688.1	WP_007891688.1	WP_007891688.1	WP_007891688.1	WP_007891688.1	WP_007891688.1	WP_007891688.1	S47_GM004478
OG0000302	WP_007893313.1	WP_007893313.1	WP_007893313.1	CW1_GM002244	WP_007893313.1	JCC14_GM002427	JCC8_GM001497	JCY1_GM001900	JCY4_GM001529	JCYB5_GM003277	JCYB8_GM000872	JCYX7_GM001985	JCYX9_GM002240	WP_007893313.1	WP_007893313.1	WP_007893313.1	WP_007893313.1	WP_007893313.1	WP_007893313.1	WP_007893313.1	WP_007893313.1	S47_GM004434
OG0000303	WP_008925876.1	WP_008925876.1	WP_008925876.1	CW1_GM000615	WP_008925876.1	JCC14_GM001201	JCC8_GM000615	JCY1_GM001005	JCY4_GM002554	JCYB5_GM000620	JCYB8_GM002383	JCYX7_GM001708	JCYX9_GM000262	WP_200286572.1	WP_008925876.1	WP_008925876.1	WP_008925876.1	WP_008925876.1	WP_008925876.1	WP_029569849.1	WP_008925876.1	S47_GM000678
OG0000304	WP_009087579.1	WP_009087579.1	WP_009087579.1	CW1_GM004706	WP_009087579.1	JCC14_GM004679	JCC8_GM004706	JCY1_GM004291	JCY4_GM004855	JCYB5_GM004704	JCYB8_GM004867	JCYX7_GM004695	JCYX9_GM004713	WP_009087579.1	WP_009087579.1	WP_009087579.1	WP_009087579.1	WP_009087579.1	WP_009087579.1	WP_009087579.1	WP_009087579.1	S47_GM004473
OG0000305	WP_009091867.1	WP_009091867.1	WP_009091867.1	CW1_GM000096	WP_009091867.1	JCC14_GM001710	JCC8_GM000096	JCY1_GM003799	JCY4_GM003909	JCYB5_GM001152	JCYB8_GM004634	JCYX7_GM003618	JCYX9_GM000780	WP_009091867.1	WP_009091867.1	WP_009091867.1	WP_009091867.1	WP_009091867.1	WP_009091867.1	WP_009091867.1	WP_009091867.1	S47_GM002479
OG0000306	WP_009092448.1	WP_009092448.1	WP_009092448.1	CW1_GM001844	WP_009092448.1	JCC14_GM002032	JCC8_GM001097	JCY1_GM002398	JCY4_GM001935	JCYB5_GM001587	JCYB8_GM001945	JCYX7_GM000967	JCYX9_GM001841	WP_009092448.1	WP_009092448.1	WP_009092448.1	WP_009092448.1	WP_009092448.1	WP_009092448.1	WP_009092448.1	WP_009092448.1	S47_GM002884
OG0000307	WP_009092660.1	WP_009092660.1	WP_009092660.1	CW1_GM004731	WP_009092660.1	JCC14_GM004717	JCC8_GM004731	JCY1_GM004329	JCY4_GM004889	JCYB5_GM004666	JCYB8_GM004906	JCYX7_GM004733	JCYX9_GM004747	WP_009092660.1	WP_009092660.1	WP_009092660.1	WP_009092660.1	WP_009092660.1	WP_009092660.1	WP_009092660.1	WP_009092660.1	S47_GM004497
OG0000308	WP_010251880.1	WP_010251880.1	WP_010251880.1	CW1_GM001838	WP_010251880.1	JCC14_GM002026	JCC8_GM001091	JCY1_GM002404	JCY4_GM001941	JCYB5_GM001581	JCYB8_GM001951	JCYX7_GM000961	JCYX9_GM001835	WP_010251880.1	WP_010251880.1	WP_010251880.1	WP_010251880.1	WP_010251880.1	WP_010251880.1	WP_010251880.1	WP_010251880.1	S47_GM002890
OG0000309	WP_010616394.1	WP_010616394.1	WP_010616394.1	CW1_GM001431	WP_010616394.1	JCC14_GM000117	JCC8_GM002676	JCY1_GM002075	JCY4_GM000631	JCYB5_GM003401	JCYB8_GM000230	JCYX7_GM000553	JCYX9_GM001428	WP_010616394.1	WP_041457669.1	WP_010616394.1	WP_010616394.1	WP_010616394.1	WP_010616394.1	WP_010616394.1	WP_010616394.1	S47_GM000823
OG0000310	WP_013023912.1	WP_013023912.1	WP_013023912.1	CW1_GM003782	WP_013023912.1	JCC14_GM003833	JCC8_GM004000	JCY1_GM003359	JCY4_GM004081	JCYB5_GM003578	JCYB8_GM003834	JCYX7_GM003781	JCYX9_GM003779	WP_013023912.1	WP_013023912.1	WP_013023912.1	WP_013023912.1	WP_013023912.1	WP_013023912.1	WP_013023912.1	WP_013023912.1	S47_GM003834
OG0000311	WP_013023916.1	WP_013023916.1	WP_029569296.1	CW1_GM003786	WP_013023916.1	JCC14_GM003829	JCC8_GM003996	JCY1_GM003363	JCY4_GM004085	JCYB5_GM003582	JCYB8_GM003838	JCYX7_GM003785	JCYX9_GM003783	WP_013023916.1	WP_013023916.1	WP_013023916.1	WP_013023916.1	WP_013023916.1	WP_013023916.1	WP_013023916.1	WP_013023916.1	S47_GM003830
OG0000312	WP_013023927.1	WP_013023927.1	WP_013023927.1	CW1_GM003796	WP_013023927.1	JCC14_GM003819	JCC8_GM003986	JCY1_GM003373	JCY4_GM004095	JCYB5_GM003592	JCYB8_GM003848	JCYX7_GM003795	JCYX9_GM003793	WP_013023927.1	WP_013023927.1	WP_013023927.1	WP_013023927.1	WP_013023927.1	WP_013023927.1	WP_013023927.1	WP_013023927.1	S47_GM003820
OG0000313	WP_013023928.1	WP_013023928.1	WP_013023928.1	CW1_GM003797	WP_013023928.1	JCC14_GM003818	JCC8_GM003985	JCY1_GM003374	JCY4_GM004096	JCYB5_GM003593	JCYB8_GM003849	JCYX7_GM003796	JCYX9_GM003794	WP_014594931.1	WP_013023928.1	WP_013023928.1	WP_013023928.1	WP_207806472.1	WP_014604725.1	WP_013023928.1	WP_014594931.1	S47_GM003819
OG0000314	WP_013023932.1	WP_013023932.1	WP_013023932.1	CW1_GM003802	WP_013023932.1	JCC14_GM003813	JCC8_GM003980	JCY1_GM003378	JCY4_GM004101	JCYB5_GM003598	JCYB8_GM003854	JCYX7_GM003801	JCYX9_GM003799	WP_013023932.1	WP_013023932.1	WP_013023932.1	WP_013023932.1	WP_013023932.1	WP_013023932.1	WP_013023932.1	WP_013023932.1	S47_GM003815
OG0000315	WP_013023933.1	WP_191091221.1	WP_013023933.1	CW1_GM003804	WP_013023933.1	JCC14_GM003811	JCC8_GM003978	JCY1_GM003380	JCY4_GM004103	JCYB5_GM003600	JCYB8_GM003856	JCYX7_GM003803	JCYX9_GM003801	WP_013023933.1	WP_013023933.1	WP_013023933.1	WP_191091221.1	WP_013023933.1	WP_013023933.1	WP_013023933.1	WP_013023933.1	S47_GM003813
OG0000316	WP_013023934.1	WP_013023934.1	WP_013023934.1	CW1_GM003806	WP_013023934.1	JCC14_GM003809	JCC8_GM003976	JCY1_GM003382	JCY4_GM004105	JCYB5_GM003602	JCYB8_GM003858	JCYX7_GM003805	JCYX9_GM003803	WP_013023934.1	WP_013023934.1	WP_013023934.1	WP_013023934.1	WP_013023934.1	WP_013023934.1	WP_013023934.1	WP_013023934.1	S47_GM003811
OG0000317	WP_013023936.1	WP_013023936.1	WP_013023936.1	CW1_GM003809	WP_013023936.1	JCC14_GM003806	JCC8_GM003973	JCY1_GM003385	JCY4_GM004108	JCYB5_GM003605	JCYB8_GM003861	JCYX7_GM003808	JCYX9_GM003806	WP_013023936.1	WP_013023936.1	WP_013023936.1	WP_013023936.1	WP_013023936.1	WP_013023936.1	WP_013023936.1	WP_013023936.1	S47_GM003808
OG0000318	WP_013023938.1	WP_013023938.1	WP_014332965.1	CW1_GM003811	WP_013023938.1	JCC14_GM003804	JCC8_GM003971	JCY1_GM003387	JCY4_GM004110	JCYB5_GM003607	JCYB8_GM003863	JCYX7_GM003810	JCYX9_GM003808	WP_013023938.1	WP_013023938.1	WP_013023938.1	WP_013023938.1	WP_013023938.1	WP_013023938.1	WP_013023938.1	WP_013023938.1	S47_GM003806
OG0000319	WP_013023940.1	WP_014332963.1	WP_014332963.1	CW1_GM003813	WP_014332963.1	JCC14_GM003802	JCC8_GM003969	JCY1_GM003389	JCY4_GM004112	JCYB5_GM003609	JCYB8_GM003865	JCYX7_GM003812	JCYX9_GM003810	WP_014332963.1	WP_013023940.1	WP_014332963.1	WP_014332963.1	WP_013023940.1	WP_014332963.1	WP_013023940.1	WP_014332963.1	S47_GM003804
OG0000320	WP_013023941.1	WP_013023941.1	WP_013023941.1	CW1_GM003814	WP_013023941.1	JCC14_GM003801	JCC8_GM003968	JCY1_GM003390	JCY4_GM004113	JCYB5_GM003610	JCYB8_GM003866	JCYX7_GM003813	JCYX9_GM003811	WP_013023941.1	WP_013023941.1	WP_013023941.1	WP_013023941.1	WP_013023941.1	WP_013023941.1	WP_013023941.1	WP_013023941.1	S47_GM003803
OG0000321	WP_013023942.1	WP_013023942.1	WP_013023942.1	CW1_GM003815	WP_013023942.1	JCC14_GM003800	JCC8_GM003967	JCY1_GM003391	JCY4_GM004114	JCYB5_GM003611	JCYB8_GM003867	JCYX7_GM003814	JCYX9_GM003812	WP_013023942.1	WP_013023942.1	WP_013023942.1	WP_013023942.1	WP_013023942.1	WP_013023942.1	WP_013023942.1	WP_013023942.1	S47_GM003802
OG0000322	WP_013023944.1	WP_013023944.1	WP_013023944.1	CW1_GM003817	WP_013023944.1	JCC14_GM003798	JCC8_GM003965	JCY1_GM003393	JCY4_GM004116	JCYB5_GM003613	JCYB8_GM003869	JCYX7_GM003816	JCYX9_GM003814	WP_013023944.1	WP_013023944.1	WP_013023944.1	WP_013023944.1	WP_013023944.1	WP_013023944.1	WP_013023944.1	WP_013023944.1	S47_GM003800
OG0000323	WP_013023962.1	WP_013023962.1	WP_013023962.1	CW1_GM003839	WP_013023962.1	JCC14_GM003776	JCC8_GM003943	JCY1_GM003415	JCY4_GM004135	JCYB5_GM003635	JCYB8_GM003888	JCYX7_GM003838	JCYX9_GM003836	WP_013023962.1	WP_013023962.1	WP_013023962.1	WP_013023962.1	WP_013023962.1	WP_013023962.1	WP_013023962.1	WP_013023962.1	S47_GM003890
OG0000324	WP_013023968.1	WP_014594948.1	WP_019104659.1	CW1_GM003844	WP_014594948.1	JCC14_GM003771	JCC8_GM003938	JCY1_GM003420	JCY4_GM004140	JCYB5_GM003640	JCYB8_GM003893	JCYX7_GM003843	JCYX9_GM003841	WP_013023968.1	WP_013023968.1	WP_014594948.1	WP_014594948.1	WP_014594948.1	WP_014604712.1	WP_019104659.1	WP_013023968.1	S47_GM003885
OG0000325	WP_013023971.1	WP_013023971.1	WP_013023971.1	CW1_GM003847	WP_013023971.1	JCC14_GM003768	JCC8_GM003935	JCY1_GM003423	JCY4_GM004143	JCYB5_GM003643	JCYB8_GM003896	JCYX7_GM003846	JCYX9_GM003844	WP_013023971.1	WP_013023971.1	WP_013023971.1	WP_013023971.1	WP_207806469.1	WP_013023971.1	WP_013023971.1	WP_013023971.1	S47_GM003882
OG0000326	WP_013023972.1	WP_013023972.1	WP_013023972.1	CW1_GM003848	WP_013023972.1	JCC14_GM003767	JCC8_GM003934	JCY1_GM003424	JCY4_GM004144	JCYB5_GM003644	JCYB8_GM003897	JCYX7_GM003847	JCYX9_GM003845	WP_013023972.1	WP_013023972.1	WP_013023972.1	WP_013023972.1	WP_013023972.1	WP_013023972.1	WP_013023972.1	WP_013023972.1	S47_GM003881
OG0000327	WP_013023974.1	WP_013023974.1	WP_013023974.1	CW1_GM003850	WP_013023974.1	JCC14_GM003765	JCC8_GM003932	JCY1_GM003426	JCY4_GM004146	JCYB5_GM003646	JCYB8_GM003899	JCYX7_GM003849	JCYX9_GM003847	WP_019104662.1	WP_013023974.1	WP_019104662.1	WP_013023974.1	WP_013023974.1	WP_013023974.1	WP_013023974.1	WP_019104662.1	S47_GM003879
OG0000328	WP_013023975.1	WP_013023975.1	WP_013023975.1	CW1_GM003851	WP_013023975.1	JCC14_GM003764	JCC8_GM003931	JCY1_GM003427	JCY4_GM004147	JCYB5_GM003647	JCYB8_GM003900	JCYX7_GM003850	JCYX9_GM003848	WP_013023975.1	WP_013023975.1	WP_013023975.1	WP_013023975.1	WP_013023975.1	WP_014604709.1	WP_013023975.1	WP_013023975.1	S47_GM003878
OG0000329	WP_013023981.1	WP_013023981.1	WP_013023981.1	CW1_GM003857	WP_022623745.1	JCC14_GM003758	JCC8_GM003925	JCY1_GM003433	JCY4_GM004153	JCYB5_GM003653	JCYB8_GM003906	JCYX7_GM003856	JCYX9_GM003854	WP_028716108.1	WP_013023981.1	WP_028716108.1	WP_013023981.1	WP_013023981.1	WP_013023981.1	WP_028716108.1	WP_028716108.1	S47_GM003872
OG0000330	WP_013023983.1	WP_013023983.1	WP_013023983.1	CW1_GM003859	WP_013023983.1	JCC14_GM003756	JCC8_GM003923	JCY1_GM003435	JCY4_GM004155	JCYB5_GM003655	JCYB8_GM003908	JCYX7_GM003858	JCYX9_GM003856	WP_028716109.1	WP_013023983.1	WP_028716109.1	WP_013023983.1	WP_013023983.1	WP_013023983.1	WP_028716109.1	WP_028716109.1	S47_GM003870
OG0000331	WP_013023984.1	WP_013023984.1	WP_029569311.1	CW1_GM003860	WP_013023984.1	JCC14_GM003755	JCC8_GM003922	JCY1_GM003436	JCY4_GM004156	JCYB5_GM003656	JCYB8_GM003909	JCYX7_GM003859	JCYX9_GM003857	WP_013023984.1	WP_013023984.1	WP_013023984.1	WP_013023984.1	WP_013023984.1	WP_014604705.1	WP_013023984.1	WP_013023984.1	S47_GM003869
OG0000332	WP_013023986.1	WP_013023986.1	WP_029569312.1	CW1_GM003862	WP_126843302.1	JCC14_GM003753	JCC8_GM003920	JCY1_GM003438	JCY4_GM004158	JCYB5_GM003658	JCYB8_GM003911	JCYX7_GM003861	JCYX9_GM003859	WP_013023986.1	WP_013023986.1	WP_028716110.1	WP_013023986.1	WP_013023986.1	WP_013023986.1	WP_013023986.1	WP_013023986.1	S47_GM003867
OG0000333	WP_013023991.1	WP_013023991.1	WP_013023991.1	CW1_GM003867	WP_013023991.1	JCC14_GM003748	JCC8_GM003915	JCY1_GM003443	JCY4_GM004163	JCYB5_GM003663	JCYB8_GM003916	JCYX7_GM003866	JCYX9_GM003864	WP_013023991.1	WP_013023991.1	WP_013023991.1	WP_013023991.1	WP_013023991.1	WP_013023991.1	WP_013023991.1	WP_013023991.1	S47_GM003862
OG0000334	WP_013023996.1	WP_174261472.1	WP_013023996.1	CW1_GM003871	WP_014332921.1	JCC14_GM003744	JCC8_GM003911	JCY1_GM003447	JCY4_GM004167	JCYB5_GM003667	JCYB8_GM003920	JCYX7_GM003870	JCYX9_GM003868	WP_013023996.1	WP_013023996.1	WP_014332921.1	WP_174261472.1	WP_014332921.1	WP_014332921.1	WP_014332921.1	WP_013023996.1	S47_GM003858
OG0000335	WP_013023999.1	WP_013023999.1	WP_013023999.1	CW1_GM003877	WP_013023999.1	JCC14_GM003738	JCC8_GM003905	JCY1_GM003453	JCY4_GM004172	JCYB5_GM003673	JCYB8_GM003925	JCYX7_GM003876	JCYX9_GM003874	WP_013023999.1	WP_013023999.1	WP_013023999.1	WP_013023999.1	WP_013023999.1	WP_013023999.1	WP_013023999.1	WP_013023999.1	S47_GM003852
OG0000336	WP_013024007.1	WP_013024007.1	WP_013024007.1	CW1_GM003887	WP_013024007.1	JCC14_GM003728	JCC8_GM003895	JCY1_GM003463	JCY4_GM004182	JCYB5_GM003683	JCYB8_GM003935	JCYX7_GM003886	JCYX9_GM003884	WP_013024007.1	WP_013024007.1	WP_028716120.1	WP_013024007.1	WP_013024007.1	WP_013024007.1	WP_013024007.1	WP_013024007.1	S47_GM003842
OG0000337	WP_013024016.1	WP_013024016.1	WP_013024016.1	CW1_GM003898	WP_014607021.1	JCC14_GM003717	JCC8_GM003884	JCY1_GM003474	JCY4_GM004193	JCYB5_GM003694	JCYB8_GM003946	JCYX7_GM003897	JCYX9_GM003895	WP_013024016.1	WP_013024016.1	WP_013024016.1	WP_013024016.1	WP_013024016.1	WP_014607021.1	WP_013024016.1	WP_013024016.1	S47_GM002942
OG0000338	WP_013024024.1	WP_174261470.1	WP_013024024.1	CW1_GM003908	WP_013024024.1	JCC14_GM003706	JCC8_GM003874	JCY1_GM003485	JCY4_GM004203	JCYB5_GM003703	JCYB8_GM003956	JCYX7_GM003907	JCYX9_GM003905	WP_013024024.1	WP_013024024.1	WP_013024024.1	WP_174261470.1	WP_013024024.1	WP_013024024.1	WP_029570829.1	WP_013024024.1	S47_GM002953
OG0000339	WP_013024026.1	WP_013024026.1	WP_029569322.1	CW1_GM003910	WP_013024026.1	JCC14_GM003704	JCC8_GM003872	JCY1_GM003487	JCY4_GM004205	JCYB5_GM003705	JCYB8_GM003958	JCYX7_GM003909	JCYX9_GM003907	WP_013024026.1	WP_013024026.1	WP_013024026.1	WP_013024026.1	WP_013024026.1	WP_013024026.1	WP_013024026.1	WP_013024026.1	S47_GM002955
OG0000340	WP_013024030.1	WP_013024030.1	WP_013024030.1	CW1_GM003914	WP_013024030.1	JCC14_GM003700	JCC8_GM003868	JCY1_GM003491	JCY4_GM004209	JCYB5_GM003709	JCYB8_GM003962	JCYX7_GM003913	JCYX9_GM003911	WP_013024030.1	WP_013024030.1	WP_013024030.1	WP_013024030.1	WP_013024030.1	WP_013024030.1	WP_013024030.1	WP_013024030.1	S47_GM002959
OG0000341	WP_013024031.1	WP_013024031.1	WP_013024031.1	CW1_GM003915	WP_013024031.1	JCC14_GM003699	JCC8_GM003867	JCY1_GM003492	JCY4_GM004210	JCYB5_GM003710	JCYB8_GM003963	JCYX7_GM003914	JCYX9_GM003912	WP_013024031.1	WP_013024031.1	WP_013024031.1	WP_013024031.1	WP_013024031.1	WP_013024031.1	WP_013024031.1	WP_013024031.1	S47_GM002960
OG0000342	WP_013024034.1	WP_013024034.1	WP_013024034.1	CW1_GM003919	WP_013024034.1	JCC14_GM003696	JCC8_GM003863	JCY1_GM003495	JCY4_GM004214	JCYB5_GM003714	JCYB8_GM003967	JCYX7_GM003918	JCYX9_GM003916	WP_013024034.1	WP_013024034.1	WP_014594990.1	WP_013024034.1	WP_014594990.1	WP_013024034.1	WP_013024034.1	WP_013024034.1	S47_GM002965
OG0000343	WP_013024038.1	WP_028725412.1	WP_013024038.1	CW1_GM003923	WP_013024038.1	JCC14_GM003692	JCC8_GM003859	JCY1_GM003499	JCY4_GM004218	JCYB5_GM003718	JCYB8_GM003971	JCYX7_GM003922	JCYX9_GM003920	WP_013024038.1	WP_013024038.1	WP_013024038.1	WP_028725412.1	WP_013024038.1	WP_013024038.1	WP_242638495.1	WP_013024038.1	S47_GM002969
OG0000344	WP_013024042.1	WP_013024042.1	WP_029569328.1	CW1_GM003928	WP_013024042.1	JCC14_GM003687	JCC8_GM003854	JCY1_GM003504	JCY4_GM004223	JCYB5_GM003723	JCYB8_GM003976	JCYX7_GM003927	JCYX9_GM003925	WP_013024042.1	WP_013024042.1	WP_013024042.1	WP_013024042.1	WP_013024042.1	WP_013024042.1	WP_013024042.1	WP_013024042.1	S47_GM002974
OG0000345	WP_013024048.1	WP_013024048.1	WP_013024048.1	CW1_GM003935	WP_013024048.1	JCC14_GM003680	JCC8_GM003847	JCY1_GM003511	JCY4_GM004230	JCYB5_GM003730	JCYB8_GM003983	JCYX7_GM003934	JCYX9_GM003932	WP_013024048.1	WP_013024048.1	WP_013024048.1	WP_013024048.1	WP_013024048.1	WP_013024048.1	WP_029570839.1	WP_013024048.1	S47_GM002981
OG0000346	WP_013024051.1	WP_013024051.1	WP_013024051.1	CW1_GM003938	WP_013024051.1	JCC14_GM003677	JCC8_GM003844	JCY1_GM003514	JCY4_GM004233	JCYB5_GM003733	JCYB8_GM003986	JCYX7_GM003937	JCYX9_GM003935	WP_013024051.1	WP_013024051.1	WP_013024051.1	WP_013024051.1	WP_013024051.1	WP_013024051.1	WP_013024051.1	WP_013024051.1	S47_GM002984
OG0000347	WP_013024068.1	WP_013024068.1	WP_013024068.1	CW1_GM003958	WP_013024068.1	JCC14_GM003660	JCC8_GM003824	JCY1_GM003533	JCY4_GM004250	JCYB5_GM003752	JCYB8_GM004003	JCYX7_GM003957	JCYX9_GM003955	WP_019106245.1	WP_013024068.1	WP_019106245.1	WP_013024068.1	WP_019106245.1	WP_014606989.1	WP_013024068.1	WP_013024068.1	S47_GM003003
OG0000348	WP_013024071.1	WP_013024071.1	WP_013024071.1	CW1_GM003960	WP_013024071.1	JCC14_GM003658	JCC8_GM003822	JCY1_GM003535	JCY4_GM004252	JCYB5_GM003754	JCYB8_GM004005	JCYX7_GM003959	JCYX9_GM003957	WP_013024071.1	WP_013024071.1	WP_013024071.1	WP_013024071.1	WP_013024071.1	WP_013024071.1	WP_013024071.1	WP_013024071.1	S47_GM003005
OG0000349	WP_013024083.1	WP_013024083.1	WP_013024083.1	CW1_GM003972	WP_013024083.1	JCC14_GM003646	JCC8_GM003810	JCY1_GM003547	JCY4_GM004264	JCYB5_GM003766	JCYB8_GM004017	JCYX7_GM003971	JCYX9_GM003969	WP_013024083.1	WP_013024083.1	WP_013024083.1	WP_013024083.1	WP_013024083.1	WP_013024083.1	WP_013024083.1	WP_013024083.1	S47_GM003017
OG0000350	WP_013024084.1	WP_013024084.1	WP_013024084.1	CW1_GM003973	WP_013024084.1	JCC14_GM003645	JCC8_GM003809	JCY1_GM003548	JCY4_GM004265	JCYB5_GM003767	JCYB8_GM004018	JCYX7_GM003972	JCYX9_GM003970	WP_013024084.1	WP_013024084.1	WP_013024084.1	WP_013024084.1	WP_013024084.1	WP_014606981.1	WP_013024084.1	WP_013024084.1	S47_GM003018
OG0000351	WP_013024086.1	WP_013024086.1	WP_013024086.1	CW1_GM003975	WP_013024086.1	JCC14_GM003643	JCC8_GM003807	JCY1_GM003550	JCY4_GM004267	JCYB5_GM003769	JCYB8_GM004020	JCYX7_GM003974	JCYX9_GM003972	WP_013024086.1	WP_013024086.1	WP_013024086.1	WP_013024086.1	WP_013024086.1	WP_013024086.1	WP_013024086.1	WP_013024086.1	S47_GM003020
OG0000352	WP_013024087.1	WP_133345143.1	WP_029569337.1	CW1_GM003976	WP_078829275.1	JCC14_GM003642	JCC8_GM003806	JCY1_GM003551	JCY4_GM004268	JCYB5_GM003770	JCYB8_GM004021	JCYX7_GM003975	JCYX9_GM003973	WP_013024087.1	WP_013024087.1	WP_013024087.1	WP_133345143.1	WP_013024087.1	WP_013024087.1	WP_013024087.1	WP_013024087.1	S47_GM003021
OG0000353	WP_013024088.1	WP_202631193.1	WP_029569338.1	CW1_GM003977	WP_013024088.1	JCC14_GM003640	JCC8_GM003805	JCY1_GM003552	JCY4_GM004270	JCYB5_GM003771	JCYB8_GM004023	JCYX7_GM003976	JCYX9_GM003974	WP_013024088.1	WP_013024088.1	WP_013024088.1	WP_202631193.1	WP_013024088.1	WP_013024088.1	WP_013024088.1	WP_013024088.1	S47_GM003023
OG0000354	WP_013024089.1	WP_013024089.1	WP_013024089.1	CW1_GM003978	WP_013024089.1	JCC14_GM003639	JCC8_GM003804	JCY1_GM003553	JCY4_GM004271	JCYB5_GM003772	JCYB8_GM004024	JCYX7_GM003977	JCYX9_GM003975	WP_013024089.1	WP_013024089.1	WP_013024089.1	WP_013024089.1	WP_013024089.1	WP_013024089.1	WP_013024089.1	WP_072137738.1	S47_GM003024
OG0000355	WP_013024098.1	WP_013024098.1	WP_013024098.1	CW1_GM003987	WP_013024098.1	JCC14_GM003630	JCC8_GM003795	JCY1_GM003562	JCY4_GM004281	JCYB5_GM003781	JCYB8_GM004034	JCYX7_GM003986	JCYX9_GM003984	WP_013024098.1	WP_013024098.1	WP_013024098.1	WP_013024098.1	WP_013024098.1	WP_013024098.1	WP_013024098.1	WP_013024098.1	S47_GM003033
OG0000356	WP_013024100.1	WP_013024100.1	WP_013024100.1	CW1_GM003989	WP_013024100.1	JCC14_GM003628	JCC8_GM003793	JCY1_GM003564	JCY4_GM004283	JCYB5_GM003783	JCYB8_GM004036	JCYX7_GM003988	JCYX9_GM003986	WP_013024100.1	WP_013024100.1	WP_013024100.1	WP_013024100.1	WP_013024100.1	WP_013024100.1	WP_013024100.1	WP_013024100.1	S47_GM003035
OG0000357	WP_013024103.1	WP_105077689.1	WP_013024103.1	CW1_GM003992	WP_013024103.1	JCC14_GM003625	JCC8_GM003790	JCY1_GM003567	JCY4_GM004286	JCYB5_GM003786	JCYB8_GM004039	JCYX7_GM003991	JCYX9_GM003989	WP_013024103.1	WP_013024103.1	WP_013024103.1	WP_105077689.1	WP_013024103.1	WP_013024103.1	WP_013024103.1	WP_104933011.1	S47_GM003038
OG0000358	WP_013024107.1	WP_013024107.1	WP_013024107.1	CW1_GM003996	WP_126843287.1	JCC14_GM003621	JCC8_GM003786	JCY1_GM003571	JCY4_GM004290	JCYB5_GM003790	JCYB8_GM004043	JCYX7_GM003995	JCYX9_GM003993	WP_013024107.1	WP_013024107.1	WP_013024107.1	WP_013024107.1	WP_013024107.1	WP_013024107.1	WP_013024107.1	WP_013024107.1	S47_GM003042
OG0000359	WP_013024108.1	WP_013024108.1	WP_013024108.1	CW1_GM003997	WP_013024108.1	JCC14_GM003620	JCC8_GM003785	JCY1_GM003572	JCY4_GM004291	JCYB5_GM003791	JCYB8_GM004044	JCYX7_GM003996	JCYX9_GM003994	WP_013024108.1	WP_013024108.1	WP_013024108.1	WP_013024108.1	WP_013024108.1	WP_014606971.1	WP_013024108.1	WP_013024108.1	S47_GM003043
OG0000360	WP_013024109.1	WP_013024109.1	WP_013024109.1	CW1_GM003998	WP_013024109.1	JCC14_GM003619	JCC8_GM003784	JCY1_GM003573	JCY4_GM004292	JCYB5_GM003792	JCYB8_GM004045	JCYX7_GM003997	JCYX9_GM003995	WP_013024109.1	WP_013024109.1	WP_013024109.1	WP_013024109.1	WP_013024109.1	WP_013024109.1	WP_013024109.1	WP_013024109.1	S47_GM003044
OG0000361	WP_013024113.1	WP_013024113.1	WP_013024113.1	CW1_GM004748	WP_013024113.1	JCC14_GM004725	JCC8_GM004755	JCY1_GM004378	JCY4_GM004984	JCYB5_GM004732	JCYB8_GM004978	JCYX7_GM004741	JCYX9_GM004755	WP_013024113.1	WP_013024113.1	WP_013024113.1	WP_013024113.1	WP_013024113.1	WP_013024113.1	WP_013024113.1	WP_013024113.1	S47_GM004699
OG0000362	WP_013024115.1	WP_013024115.1	WP_013024115.1	CW1_GM004729	WP_013024115.1	JCC14_GM004719	JCC8_GM004729	JCY1_GM004331	JCY4_GM004891	JCYB5_GM004664	JCYB8_GM004908	JCYX7_GM004735	JCYX9_GM004749	WP_013024115.1	WP_013024115.1	WP_013024115.1	WP_013024115.1	WP_013024115.1	WP_013024115.1	WP_013024115.1	WP_013024115.1	S47_GM004495
OG0000363	WP_013024116.1	WP_089517707.1	WP_013024116.1	CW1_GM004732	WP_013024116.1	JCC14_GM004716	JCC8_GM004732	JCY1_GM004328	JCY4_GM004888	JCYB5_GM004667	JCYB8_GM004905	JCYX7_GM004732	JCYX9_GM004746	WP_013024116.1	WP_013024116.1	WP_013024116.1	WP_013024116.1	WP_013024116.1	WP_013024116.1	WP_013024116.1	WP_089517707.1	S47_GM004498
OG0000364	WP_013024121.1	WP_013024121.1	WP_013024121.1	CW1_GM004737	WP_013024121.1	JCC14_GM004711	JCC8_GM004737	JCY1_GM004323	JCY4_GM004883	JCYB5_GM004672	JCYB8_GM004900	JCYX7_GM004727	JCYX9_GM004741	WP_013024121.1	WP_013024121.1	WP_013024121.1	WP_013024121.1	WP_013024121.1	WP_013024121.1	WP_013024121.1	WP_013024121.1	S47_GM004503
OG0000365	WP_013024122.1	WP_013024122.1	WP_029569349.1	CW1_GM004738	WP_013024122.1	JCC14_GM004710	JCC8_GM004738	JCY1_GM004322	JCY4_GM004882	JCYB5_GM004673	JCYB8_GM004899	JCYX7_GM004726	JCYX9_GM004740	WP_022622900.1	WP_013024122.1	WP_014606963.1	WP_013024122.1	WP_013024122.1	WP_014606963.1	WP_013024122.1	WP_013024122.1	S47_GM004504
OG0000366	WP_013024123.1	WP_013024123.1	WP_013024123.1	CW1_GM004739	WP_013024123.1	JCC14_GM004709	JCC8_GM004739	JCY1_GM004321	JCY4_GM004881	JCYB5_GM004674	JCYB8_GM004898	JCYX7_GM004725	JCYX9_GM004739	WP_013024123.1	WP_013024123.1	WP_013024123.1	WP_013024123.1	WP_013024123.1	WP_013024123.1	WP_013024123.1	WP_013024123.1	S47_GM004505
OG0000367	WP_013024128.1	WP_013024128.1	WP_013024128.1	CW1_GM004745	WP_013024128.1	JCC14_GM004703	JCC8_GM004745	JCY1_GM004315	JCY4_GM004875	JCYB5_GM004680	JCYB8_GM004892	JCYX7_GM004719	JCYX9_GM004733	WP_116198044.1	WP_013024128.1	WP_013024128.1	WP_013024128.1	WP_013024128.1	WP_013024128.1	WP_013024128.1	WP_013024128.1	S47_GM004511
OG0000368	WP_013024132.1	WP_013024132.1	WP_013024132.1	CW1_GM001630	WP_013024132.1	JCC14_GM001817	JCC8_GM000883	JCY1_GM002696	JCY4_GM002145	JCYB5_GM001249	JCYB8_GM002155	JCYX7_GM000753	JCYX9_GM001627	WP_013024132.1	WP_013024132.1	WP_013024132.1	WP_013024132.1	WP_013024132.1	WP_013024132.1	WP_013024132.1	WP_013024132.1	S47_GM001955
OG0000369	WP_013024137.1	WP_013024137.1	WP_013024137.1	CW1_GM001635	WP_013024137.1	JCC14_GM001823	JCC8_GM000888	JCY1_GM002691	JCY4_GM002140	JCYB5_GM001254	JCYB8_GM002150	JCYX7_GM000758	JCYX9_GM001632	WP_022622115.1	WP_013024137.1	WP_013024137.1	WP_013024137.1	WP_013024137.1	WP_014606956.1	WP_022622115.1	WP_024472495.1	S47_GM001960
OG0000370	WP_013024148.1	WP_013024148.1	WP_013024148.1	CW1_GM001646	WP_013024148.1	JCC14_GM001834	JCC8_GM000899	JCY1_GM002680	JCY4_GM002129	JCYB5_GM001265	JCYB8_GM002139	JCYX7_GM000769	JCYX9_GM001643	WP_013024148.1	WP_013024148.1	WP_013024148.1	WP_013024148.1	WP_013024148.1	WP_013024148.1	WP_013024148.1	WP_104933018.1	S47_GM001971
OG0000371	WP_013024151.1	WP_013024151.1	WP_013024151.1	CW1_GM001651	WP_013024151.1	JCC14_GM001837	JCC8_GM000904	JCY1_GM002677	JCY4_GM002125	JCYB5_GM001268	JCYB8_GM002135	JCYX7_GM000774	JCYX9_GM001648	WP_013024151.1	WP_013024151.1	WP_013024151.1	WP_013024151.1	WP_013024151.1	WP_013024151.1	WP_013024151.1	WP_013024151.1	S47_GM001974
OG0000372	WP_013024153.1	WP_217267932.1	WP_029569358.1	CW1_GM001653	WP_029569358.1	JCC14_GM001839	JCC8_GM000906	JCY1_GM002675	JCY4_GM002123	JCYB5_GM001270	JCYB8_GM002133	JCYX7_GM000776	JCYX9_GM001650	WP_029569358.1	WP_013024153.1	WP_013024153.1	WP_217268066.1	WP_029569358.1	WP_014606947.1	WP_029570861.1	WP_029569358.1	S47_GM001976
OG0000373	WP_013024155.1	WP_013024155.1	WP_013024155.1	CW1_GM001655	WP_013024155.1	JCC14_GM001841	JCC8_GM000908	JCY1_GM002673	JCY4_GM002121	JCYB5_GM001272	JCYB8_GM002131	JCYX7_GM000778	JCYX9_GM001652	WP_013024155.1	WP_013024155.1	WP_013024155.1	WP_013024155.1	WP_013024155.1	WP_013024155.1	WP_013024155.1	WP_013024155.1	S47_GM001978
OG0000374	WP_013024159.1	WP_072136294.1	WP_013024159.1	CW1_GM001659	WP_013024159.1	JCC14_GM001845	JCC8_GM000912	JCY1_GM002669	JCY4_GM002117	JCYB5_GM001276	JCYB8_GM002127	JCYX7_GM000782	JCYX9_GM001656	WP_013024159.1	WP_013024159.1	WP_028715928.1	WP_072136294.1	WP_207806458.1	WP_014606943.1	WP_013024159.1	WP_013024159.1	S47_GM001982
OG0000375	WP_013024160.1	WP_013024160.1	WP_013024160.1	CW1_GM001660	WP_013024160.1	JCC14_GM001846	JCC8_GM000913	JCY1_GM002668	JCY4_GM002116	JCYB5_GM001277	JCYB8_GM002126	JCYX7_GM000783	JCYX9_GM001657	WP_013024160.1	WP_013024160.1	WP_013024160.1	WP_013024160.1	WP_013024160.1	WP_013024160.1	WP_013024160.1	WP_013024160.1	S47_GM001983
OG0000376	WP_013024164.1	WP_013024164.1	WP_013024164.1	CW1_GM001664	WP_013024164.1	JCC14_GM001850	JCC8_GM000917	JCY1_GM002664	JCY4_GM002112	JCYB5_GM001281	JCYB8_GM002122	JCYX7_GM000787	JCYX9_GM001661	WP_013024164.1	WP_013024164.1	WP_013024164.1	WP_013024164.1	WP_013024164.1	WP_013024164.1	WP_013024164.1	WP_013024164.1	S47_GM001987
OG0000377	WP_013024165.1	WP_013024165.1	WP_013024165.1	CW1_GM001665	WP_013024165.1	JCC14_GM001851	JCC8_GM000918	JCY1_GM002663	JCY4_GM002111	JCYB5_GM001282	JCYB8_GM002121	JCYX7_GM000788	JCYX9_GM001662	WP_013024165.1	WP_013024165.1	WP_013024165.1	WP_013024165.1	WP_013024165.1	WP_013024165.1	WP_013024165.1	WP_013024165.1	S47_GM001988
OG0000378	WP_013024166.1	WP_013024166.1	WP_013024166.1	CW1_GM001666	WP_126843280.1	JCC14_GM001852	JCC8_GM000919	JCY1_GM002662	JCY4_GM002110	JCYB5_GM001283	JCYB8_GM002120	JCYX7_GM000789	JCYX9_GM001663	WP_013024166.1	WP_013024166.1	WP_013024166.1	WP_013024166.1	WP_013024166.1	WP_013024166.1	WP_013024166.1	WP_104933021.1	S47_GM001989
OG0000379	WP_013024173.1	WP_013024173.1	WP_013024173.1	CW1_GM001673	WP_013024173.1	JCC14_GM001859	JCC8_GM000926	JCY1_GM002655	JCY4_GM002103	JCYB5_GM001290	JCYB8_GM002113	JCYX7_GM000796	JCYX9_GM001670	WP_013024173.1	WP_013024173.1	WP_013024173.1	WP_013024173.1	WP_013024173.1	WP_013024173.1	WP_013024173.1	WP_013024173.1	S47_GM001996
OG0000380	WP_013024178.1	WP_013024178.1	WP_013024178.1	CW1_GM001679	WP_105079519.1	JCC14_GM001865	JCC8_GM000932	JCY1_GM002650	JCY4_GM002098	JCYB5_GM001296	JCYB8_GM002108	JCYX7_GM000802	JCYX9_GM001676	WP_013024178.1	WP_013024178.1	WP_013024178.1	WP_013024178.1	WP_013024178.1	WP_013024178.1	WP_013024178.1	WP_013024178.1	S47_GM002002
OG0000381	WP_013024181.1	WP_013024181.1	WP_013024181.1	CW1_GM001682	WP_013024181.1	JCC14_GM001868	JCC8_GM000935	JCY1_GM002647	JCY4_GM002095	JCYB5_GM001299	JCYB8_GM002105	JCYX7_GM000805	JCYX9_GM001679	WP_013024181.1	WP_013024181.1	WP_013024181.1	WP_013024181.1	WP_013024181.1	WP_013024181.1	WP_013024181.1	WP_013024181.1	S47_GM002005
OG0000382	WP_013024185.1	WP_013024185.1	WP_013024185.1	CW1_GM001686	WP_013024185.1	JCC14_GM001873	JCC8_GM000939	JCY1_GM002642	JCY4_GM002091	JCYB5_GM001303	JCYB8_GM002101	JCYX7_GM000809	JCYX9_GM001683	WP_013024185.1	WP_013024185.1	WP_013024185.1	WP_013024185.1	WP_013024185.1	WP_013024185.1	WP_013024185.1	WP_013024185.1	S47_GM002010
OG0000383	WP_013024186.1	WP_013024186.1	WP_013024186.1	CW1_GM001687	WP_126843278.1	JCC14_GM001874	JCC8_GM000940	JCY1_GM002641	JCY4_GM002090	JCYB5_GM001304	JCYB8_GM002100	JCYX7_GM000810	JCYX9_GM001684	WP_013024186.1	WP_013024186.1	WP_013024186.1	WP_013024186.1	WP_013024186.1	WP_013024186.1	WP_013024186.1	WP_013024186.1	S47_GM002011
OG0000384	WP_013024187.1	WP_013024187.1	WP_013024187.1	CW1_GM001688	WP_126843277.1	JCC14_GM001875	JCC8_GM000941	JCY1_GM002640	JCY4_GM002089	JCYB5_GM001305	JCYB8_GM002099	JCYX7_GM000811	JCYX9_GM001685	WP_015701251.1	WP_013024187.1	WP_015701251.1	WP_013024187.1	WP_014595072.1	WP_013024187.1	WP_029570867.1	WP_015701251.1	S47_GM002012
OG0000385	WP_013024188.1	WP_013024188.1	WP_013024188.1	CW1_GM001689	WP_013024188.1	JCC14_GM001876	JCC8_GM000942	JCY1_GM002639	JCY4_GM002088	JCYB5_GM001306	JCYB8_GM002098	JCYX7_GM000812	JCYX9_GM001686	WP_013024188.1	WP_013024188.1	WP_013024188.1	WP_013024188.1	WP_013024188.1	WP_013024188.1	WP_013024188.1	WP_019105652.1	S47_GM002013
OG0000386	WP_013024196.1	WP_014595079.1	WP_013024196.1	CW1_GM001697	WP_013024196.1	JCC14_GM001884	JCC8_GM000950	JCY1_GM002631	JCY4_GM002080	JCYB5_GM001314	JCYB8_GM002090	JCYX7_GM000820	JCYX9_GM001694	WP_014595079.1	WP_013024196.1	WP_028715933.1	WP_014595079.1	WP_014595079.1	WP_014595079.1	WP_014595079.1	WP_014595079.1	S47_GM002021
OG0000387	WP_013024203.1	WP_174260857.1	WP_014606919.1	CW1_GM001706	WP_014606919.1	JCC14_GM001894	JCC8_GM000959	JCY1_GM002622	JCY4_GM002070	JCYB5_GM001323	JCYB8_GM002080	JCYX7_GM000829	JCYX9_GM001703	WP_014606919.1	WP_013024203.1	WP_013024203.1	WP_174260857.1	WP_013024203.1	WP_014606919.1	WP_013024203.1	WP_013024203.1	S47_GM002030
OG0000388	WP_013024205.1	WP_013024205.1	WP_029569371.1	CW1_GM001709	WP_013024205.1	JCC14_GM001897	JCC8_GM000962	JCY1_GM002619	JCY4_GM002067	JCYB5_GM001326	JCYB8_GM002077	JCYX7_GM000832	JCYX9_GM001706	WP_022622130.1	WP_013024205.1	WP_013024205.1	WP_013024205.1	WP_022622130.1	WP_014606917.1	WP_013024205.1	WP_013024205.1	S47_GM002033
OG0000389	WP_013024213.1	WP_029569374.1	WP_029569374.1	CW1_GM001717	WP_013024213.1	JCC14_GM001905	JCC8_GM000970	JCY1_GM002611	JCY4_GM002059	JCYB5_GM001334	JCYB8_GM002069	JCYX7_GM000840	JCYX9_GM001714	WP_013024213.1	WP_013024213.1	WP_028715938.1	WP_029569374.1	WP_110286573.1	WP_014606911.1	WP_013024213.1	WP_013024213.1	S47_GM002042
OG0000390	WP_013024216.1	WP_064372965.1	WP_013024216.1	CW1_GM001720	WP_013024216.1	JCC14_GM001908	JCC8_GM000973	JCY1_GM002608	JCY4_GM002056	JCYB5_GM001337	JCYB8_GM002066	JCYX7_GM000843	JCYX9_GM001717	WP_015701237.1	WP_013024216.1	WP_013024216.1	WP_064372965.1	WP_064372965.1	WP_014606909.1	WP_015701237.1	WP_013024216.1	S47_GM002045
OG0000391	WP_013024224.1	WP_013024224.1	WP_013024224.1	CW1_GM001726	WP_064372967.1	JCC14_GM001915	JCC8_GM000979	JCY1_GM002601	JCY4_GM002049	JCYB5_GM001343	JCYB8_GM002059	JCYX7_GM000849	JCYX9_GM001723	WP_013024224.1	WP_013024224.1	WP_028715941.1	WP_013024224.1	WP_072404322.1	WP_013024224.1	WP_013024224.1	WP_013024224.1	S47_GM002052
OG0000392	WP_013024226.1	WP_174260853.1	WP_014595102.1	CW1_GM001728	WP_013024226.1	JCC14_GM001917	JCC8_GM000981	JCY1_GM002599	JCY4_GM002047	JCYB5_GM001345	JCYB8_GM002057	JCYX7_GM000851	JCYX9_GM001725	WP_019105641.1	WP_013024226.1	WP_028715942.1	WP_174260853.1	WP_014595102.1	WP_013024226.1	WP_014595102.1	WP_013024226.1	S47_GM002054
OG0000393	WP_013024228.1	WP_013024228.1	WP_013024228.1	CW1_GM001730	WP_013024228.1	JCC14_GM001919	JCC8_GM000983	JCY1_GM002597	JCY4_GM002045	JCYB5_GM001347	JCYB8_GM002055	JCYX7_GM000853	JCYX9_GM001727	WP_013024228.1	WP_013024228.1	WP_013024228.1	WP_013024228.1	WP_013024228.1	WP_013024228.1	WP_013024228.1	WP_013024228.1	S47_GM002056
OG0000394	WP_013024229.1	WP_042676616.1	WP_013024229.1	CW1_GM001731	WP_042676616.1	JCC14_GM001920	JCC8_GM000984	JCY1_GM002596	JCY4_GM002044	JCYB5_GM001348	JCYB8_GM002054	JCYX7_GM000854	JCYX9_GM001728	WP_042676616.1	WP_013024229.1	WP_013024229.1	WP_042676616.1	WP_042676616.1	WP_013024229.1	WP_029570876.1	WP_013024229.1	S47_GM002057
OG0000395	WP_013024230.1	WP_105077046.1	WP_029569379.1	CW1_GM001732	WP_126843273.1	JCC14_GM001921	JCC8_GM000985	JCY1_GM002595	JCY4_GM002043	JCYB5_GM001349	JCYB8_GM002053	JCYX7_GM000855	JCYX9_GM001729	WP_116219975.1	WP_013024230.1	WP_013024230.1	WP_105077046.1	WP_110286571.1	WP_013024230.1	WP_029570877.1	WP_013024230.1	S47_GM002058
OG0000396	WP_013024237.1	WP_014595108.1	WP_029569385.1	CW1_GM001739	WP_064352954.1	JCC14_GM001928	JCC8_GM000992	JCY1_GM002588	JCY4_GM002036	JCYB5_GM001357	JCYB8_GM002046	JCYX7_GM000862	JCYX9_GM001736	WP_116219978.1	WP_013024237.1	WP_013024237.1	WP_014595108.1	WP_013024237.1	WP_014606897.1	WP_029570880.1	WP_104933029.1	S47_GM002065
OG0000397	WP_013024253.1	WP_013024253.1	WP_014606884.1	CW1_GM001754	WP_013024253.1	JCC14_GM001943	JCC8_GM001007	JCY1_GM002572	JCY4_GM002020	JCYB5_GM001372	JCYB8_GM002030	JCYX7_GM000877	JCYX9_GM001751	WP_013024253.1	WP_013024253.1	WP_013024253.1	WP_013024253.1	WP_013024253.1	WP_014606884.1	WP_013024253.1	WP_013024253.1	S47_GM002080
OG0000398	WP_013024267.1	WP_013024267.1	WP_013024267.1	CW1_GM001768	WP_013024267.1	JCC14_GM001956	JCC8_GM001021	JCY1_GM002559	JCY4_GM002006	JCYB5_GM001386	JCYB8_GM002016	JCYX7_GM000891	JCYX9_GM001765	WP_013024267.1	WP_013024267.1	WP_013024267.1	WP_013024267.1	WP_207806447.1	WP_013024267.1	WP_029570891.1	WP_013024267.1	S47_GM002094
OG0000399	WP_013024274.1	WP_013024274.1	WP_013024274.1	CW1_GM001775	WP_013024274.1	JCC14_GM001963	JCC8_GM001028	JCY1_GM002552	JCY4_GM001999	JCYB5_GM001393	JCYB8_GM002009	JCYX7_GM000898	JCYX9_GM001772	WP_013024274.1	WP_013024274.1	WP_013024274.1	WP_013024274.1	WP_031283312.1	WP_014595132.1	WP_029570893.1	WP_072404338.1	S47_GM002101
OG0000400	WP_013024275.1	WP_013024275.1	WP_013024275.1	CW1_GM001776	WP_013024275.1	JCC14_GM001964	JCC8_GM001029	JCY1_GM002551	JCY4_GM001998	JCYB5_GM001394	JCYB8_GM002008	JCYX7_GM000899	JCYX9_GM001773	WP_013024275.1	WP_013024275.1	WP_013024275.1	WP_013024275.1	WP_013024275.1	WP_013024275.1	WP_013024275.1	WP_013024275.1	S47_GM002102
OG0000401	WP_013024281.1	WP_174260847.1	WP_013024281.1	CW1_GM001782	WP_013024281.1	JCC14_GM001970	JCC8_GM001035	JCY1_GM002545	JCY4_GM001996	JCYB5_GM001400	JCYB8_GM002006	JCYX7_GM000905	JCYX9_GM001779	WP_013024281.1	WP_013024281.1	WP_013024281.1	WP_174260847.1	WP_072137756.1	WP_014606873.1	WP_029570895.1	WP_013024281.1	S47_GM002104
OG0000402	WP_013024283.1	WP_013024283.1	WP_013024283.1	CW1_GM001784	WP_013024283.1	JCC14_GM001972	JCC8_GM001037	JCY1_GM002543	JCY4_GM001994	JCYB5_GM001403	JCYB8_GM002004	JCYX7_GM000907	JCYX9_GM001781	WP_013024283.1	WP_013024283.1	WP_013024283.1	WP_013024283.1	WP_013024283.1	WP_013024283.1	WP_013024283.1	WP_013024283.1	S47_GM002106
OG0000403	WP_013024296.1	WP_013024296.1	WP_033774716.1	CW1_GM001797	WP_013024296.1	JCC14_GM001985	JCC8_GM001050	JCY1_GM002445	JCY4_GM001982	JCYB5_GM001540	JCYB8_GM001992	JCYX7_GM000920	JCYX9_GM001794	WP_029570902.1	WP_013024296.1	WP_013024296.1	WP_013024296.1	WP_013024296.1	WP_013024296.1	WP_029570902.1	WP_013024296.1	S47_GM002931
OG0000404	WP_013024301.1	WP_013024301.1	WP_013024301.1	CW1_GM001802	WP_013024301.1	JCC14_GM001990	JCC8_GM001055	JCY1_GM002440	JCY4_GM001977	JCYB5_GM001545	JCYB8_GM001987	JCYX7_GM000925	JCYX9_GM001799	WP_013024301.1	WP_013024301.1	WP_013024301.1	WP_013024301.1	WP_013024301.1	WP_013024301.1	WP_013024301.1	WP_013024301.1	S47_GM002926
OG0000405	WP_013024303.1	WP_014595146.1	WP_013024303.1	CW1_GM001804	WP_014595146.1	JCC14_GM001992	JCC8_GM001057	JCY1_GM002438	JCY4_GM001975	JCYB5_GM001547	JCYB8_GM001985	JCYX7_GM000927	JCYX9_GM001801	WP_013024303.1	WP_013024303.1	WP_013024303.1	WP_014595146.1	WP_014595146.1	WP_014595146.1	WP_014595146.1	WP_014595146.1	S47_GM002924
OG0000406	WP_013024304.1	WP_013024304.1	WP_013024304.1	CW1_GM001805	WP_013024304.1	JCC14_GM001993	JCC8_GM001058	JCY1_GM002437	JCY4_GM001974	JCYB5_GM001548	JCYB8_GM001984	JCYX7_GM000928	JCYX9_GM001802	WP_013024304.1	WP_013024304.1	WP_013024304.1	WP_013024304.1	WP_013024304.1	WP_013024304.1	WP_013024304.1	WP_013024304.1	S47_GM002923
OG0000407	WP_013024309.1	WP_013024309.1	WP_013024309.1	CW1_GM001810	WP_013024309.1	JCC14_GM001998	JCC8_GM001063	JCY1_GM002432	JCY4_GM001969	JCYB5_GM001553	JCYB8_GM001979	JCYX7_GM000933	JCYX9_GM001807	WP_013024309.1	WP_013024309.1	WP_013024309.1	WP_013024309.1	WP_013024309.1	WP_013024309.1	WP_013024309.1	WP_013024309.1	S47_GM002918
OG0000408	WP_013024313.1	WP_013024313.1	WP_013024313.1	CW1_GM001816	WP_013024313.1	JCC14_GM002004	JCC8_GM001069	JCY1_GM002426	JCY4_GM001963	JCYB5_GM001559	JCYB8_GM001973	JCYX7_GM000939	JCYX9_GM001813	WP_013024313.1	WP_013024313.1	WP_013024313.1	WP_013024313.1	WP_013024313.1	WP_013024313.1	WP_013024313.1	WP_013024313.1	S47_GM002912
OG0000409	WP_013024315.1	WP_013024315.1	WP_013024315.1	CW1_GM001818	WP_013024315.1	JCC14_GM002006	JCC8_GM001071	JCY1_GM002424	JCY4_GM001961	JCYB5_GM001561	JCYB8_GM001971	JCYX7_GM000941	JCYX9_GM001815	WP_013024315.1	WP_013024315.1	WP_013024315.1	WP_013024315.1	WP_013024315.1	WP_013024315.1	WP_013024315.1	WP_013024315.1	S47_GM002910
OG0000410	WP_013024318.1	WP_013024318.1	WP_013024318.1	CW1_GM001821	WP_013024318.1	JCC14_GM002009	JCC8_GM001074	JCY1_GM002421	JCY4_GM001958	JCYB5_GM001564	JCYB8_GM001968	JCYX7_GM000944	JCYX9_GM001818	WP_013024318.1	WP_013024318.1	WP_013024318.1	WP_013024318.1	WP_013024318.1	WP_013024318.1	WP_013024318.1	WP_013024318.1	S47_GM002907
OG0000411	WP_013024319.1	WP_013024319.1	WP_013024319.1	CW1_GM001822	WP_013024319.1	JCC14_GM002010	JCC8_GM001075	JCY1_GM002420	JCY4_GM001957	JCYB5_GM001565	JCYB8_GM001967	JCYX7_GM000945	JCYX9_GM001819	WP_013024319.1	WP_013024319.1	WP_013024319.1	WP_013024319.1	WP_013024319.1	WP_013024319.1	WP_013024319.1	WP_013024319.1	S47_GM002906
OG0000412	WP_013024320.1	WP_013024320.1	WP_013024320.1	CW1_GM001823	WP_013024320.1	JCC14_GM002011	JCC8_GM001076	JCY1_GM002419	JCY4_GM001956	JCYB5_GM001566	JCYB8_GM001966	JCYX7_GM000946	JCYX9_GM001820	WP_013024320.1	WP_013024320.1	WP_013024320.1	WP_013024320.1	WP_013024320.1	WP_013024320.1	WP_013024320.1	WP_013024320.1	S47_GM002905
OG0000413	WP_013024321.1	WP_013024321.1	WP_013024321.1	CW1_GM001824	WP_013024321.1	JCC14_GM002012	JCC8_GM001077	JCY1_GM002418	JCY4_GM001955	JCYB5_GM001567	JCYB8_GM001965	JCYX7_GM000947	JCYX9_GM001821	WP_013024321.1	WP_013024321.1	WP_013024321.1	WP_013024321.1	WP_013024321.1	WP_013024321.1	WP_013024321.1	WP_013024321.1	S47_GM002904
OG0000414	WP_013024322.1	WP_013024322.1	WP_013024322.1	CW1_GM001825	WP_013024322.1	JCC14_GM002013	JCC8_GM001078	JCY1_GM002417	JCY4_GM001954	JCYB5_GM001568	JCYB8_GM001964	JCYX7_GM000948	JCYX9_GM001822	WP_013024322.1	WP_013024322.1	WP_013024322.1	WP_013024322.1	WP_013024322.1	WP_013024322.1	WP_013024322.1	WP_013024322.1	S47_GM002903
OG0000415	WP_013024323.1	WP_013024323.1	WP_013024323.1	CW1_GM001826	WP_013024323.1	JCC14_GM002014	JCC8_GM001079	JCY1_GM002416	JCY4_GM001953	JCYB5_GM001569	JCYB8_GM001963	JCYX7_GM000949	JCYX9_GM001823	WP_013024323.1	WP_013024323.1	WP_013024323.1	WP_013024323.1	WP_013024323.1	WP_013024323.1	WP_013024323.1	WP_013024323.1	S47_GM002902
OG0000416	WP_013024324.1	WP_013024324.1	WP_013024324.1	CW1_GM001827	WP_013024324.1	JCC14_GM002015	JCC8_GM001080	JCY1_GM002415	JCY4_GM001952	JCYB5_GM001570	JCYB8_GM001962	JCYX7_GM000950	JCYX9_GM001824	WP_013024324.1	WP_013024324.1	WP_028715963.1	WP_013024324.1	WP_013024324.1	WP_013024324.1	WP_013024324.1	WP_013024324.1	S47_GM002901
OG0000417	WP_013024327.1	WP_013024327.1	WP_013024327.1	CW1_GM001830	WP_013024327.1	JCC14_GM002018	JCC8_GM001083	JCY1_GM002412	JCY4_GM001949	JCYB5_GM001573	JCYB8_GM001959	JCYX7_GM000953	JCYX9_GM001827	WP_013024327.1	WP_013024327.1	WP_013024327.1	WP_013024327.1	WP_013024327.1	WP_013024327.1	WP_029570907.1	WP_013024327.1	S47_GM002898
OG0000418	WP_013024328.1	WP_013024328.1	WP_029569500.1	CW1_GM001831	WP_013024328.1	JCC14_GM002019	JCC8_GM001084	JCY1_GM002411	JCY4_GM001948	JCYB5_GM001574	JCYB8_GM001958	JCYX7_GM000954	JCYX9_GM001828	WP_116219990.1	WP_013024328.1	WP_013024328.1	WP_013024328.1	WP_013024328.1	WP_013024328.1	WP_013024328.1	WP_013024328.1	S47_GM002897
OG0000419	WP_013024329.1	WP_013024329.1	WP_029569501.1	CW1_GM001832	WP_013024329.1	JCC14_GM002020	JCC8_GM001085	JCY1_GM002410	JCY4_GM001947	JCYB5_GM001575	JCYB8_GM001957	JCYX7_GM000955	JCYX9_GM001829	WP_013024329.1	WP_013024329.1	WP_013024329.1	WP_013024329.1	WP_013024329.1	WP_013024329.1	WP_013024329.1	WP_013024329.1	S47_GM002896
OG0000420	WP_013024331.1	WP_013024331.1	WP_013024331.1	CW1_GM001834	WP_013024331.1	JCC14_GM002022	JCC8_GM001087	JCY1_GM002408	JCY4_GM001945	JCYB5_GM001577	JCYB8_GM001955	JCYX7_GM000957	JCYX9_GM001831	WP_013024331.1	WP_013024331.1	WP_013024331.1	WP_013024331.1	WP_013024331.1	WP_013024331.1	WP_013024331.1	WP_104933096.1	S47_GM002894
OG0000421	WP_013024334.1	WP_013024334.1	WP_013024334.1	CW1_GM001837	WP_013024334.1	JCC14_GM002025	JCC8_GM001090	JCY1_GM002405	JCY4_GM001942	JCYB5_GM001580	JCYB8_GM001952	JCYX7_GM000960	JCYX9_GM001834	WP_013024334.1	WP_013024334.1	WP_013024334.1	WP_013024334.1	WP_013024334.1	WP_013024334.1	WP_013024334.1	WP_013024334.1	S47_GM002891
OG0000422	WP_013024338.1	WP_013024338.1	WP_013024338.1	CW1_GM001841	WP_013024338.1	JCC14_GM002029	JCC8_GM001094	JCY1_GM002401	JCY4_GM001938	JCYB5_GM001584	JCYB8_GM001948	JCYX7_GM000964	JCYX9_GM001838	WP_013024338.1	WP_013024338.1	WP_013024338.1	WP_013024338.1	WP_013024338.1	WP_014606754.1	WP_013024338.1	WP_013024338.1	S47_GM002887
OG0000423	WP_013024339.1	WP_013024339.1	WP_013024339.1	CW1_GM001843	WP_013024339.1	JCC14_GM002031	JCC8_GM001096	JCY1_GM002399	JCY4_GM001936	JCYB5_GM001586	JCYB8_GM001946	JCYX7_GM000966	JCYX9_GM001840	WP_013024339.1	WP_013024339.1	WP_013024339.1	WP_013024339.1	WP_013024339.1	WP_013024339.1	WP_013024339.1	WP_013024339.1	S47_GM002885
OG0000424	WP_013024341.1	WP_013024341.1	WP_013024341.1	CW1_GM001846	WP_013024341.1	JCC14_GM002034	JCC8_GM001099	JCY1_GM002396	JCY4_GM001933	JCYB5_GM001589	JCYB8_GM001943	JCYX7_GM000969	JCYX9_GM001843	WP_013024341.1	WP_013024341.1	WP_013024341.1	WP_013024341.1	WP_013024341.1	WP_013024341.1	WP_013024341.1	WP_104933097.1	S47_GM002882
OG0000425	WP_013024345.1	WP_013024345.1	WP_013024345.1	CW1_GM001851	WP_013024345.1	JCC14_GM002039	JCC8_GM001104	JCY1_GM002391	JCY4_GM001929	JCYB5_GM001593	JCYB8_GM001939	JCYX7_GM000974	JCYX9_GM001848	WP_013024345.1	WP_013024345.1	WP_013024345.1	WP_013024345.1	WP_013024345.1	WP_013024345.1	WP_013024345.1	WP_013024345.1	S47_GM002877
OG0000426	WP_013024353.1	WP_013024353.1	WP_013024353.1	CW1_GM001860	WP_013024353.1	JCC14_GM002048	JCC8_GM001113	JCY1_GM002382	JCY4_GM001920	JCYB5_GM001602	JCYB8_GM001930	JCYX7_GM000983	JCYX9_GM001857	WP_013024353.1	WP_013024353.1	WP_013024353.1	WP_013024353.1	WP_013024353.1	WP_013024353.1	WP_013024353.1	WP_013024353.1	S47_GM002868
OG0000427	WP_013024357.1	WP_013024357.1	WP_013024357.1	CW1_GM001865	WP_013024357.1	JCC14_GM002053	JCC8_GM001118	JCY1_GM002377	JCY4_GM001915	JCYB5_GM001607	JCYB8_GM001925	JCYX7_GM000988	JCYX9_GM001862	WP_013024357.1	WP_013024357.1	WP_013024357.1	WP_013024357.1	WP_013024357.1	WP_013024357.1	WP_013024357.1	WP_013024357.1	S47_GM002863
OG0000428	WP_013024360.1	WP_088900612.1	WP_013024360.1	CW1_GM001868	WP_013024360.1	JCC14_GM002056	JCC8_GM001121	JCY1_GM002374	JCY4_GM001912	JCYB5_GM001610	JCYB8_GM001922	JCYX7_GM000991	JCYX9_GM001865	WP_104933099.1	WP_013024360.1	WP_028715966.1	WP_088900612.1	WP_014606745.1	WP_014606745.1	WP_029570909.1	WP_104933099.1	S47_GM002860
OG0000429	WP_013024366.1	WP_013024366.1	WP_013024366.1	CW1_GM001874	WP_013024366.1	JCC14_GM002062	JCC8_GM001127	JCY1_GM002368	JCY4_GM001906	JCYB5_GM001616	JCYB8_GM001916	JCYX7_GM000997	JCYX9_GM001871	WP_013024366.1	WP_013024366.1	WP_028715968.1	WP_013024366.1	WP_013024366.1	WP_013024366.1	WP_029570913.1	WP_013024366.1	S47_GM002854
OG0000430	WP_013024371.1	WP_013024371.1	WP_013024371.1	CW1_GM001881	WP_042676833.1	JCC14_GM002070	JCC8_GM001134	JCY1_GM002362	JCY4_GM001899	JCYB5_GM001623	JCYB8_GM001909	JCYX7_GM001004	JCYX9_GM001878	WP_013024371.1	WP_013024371.1	WP_013024371.1	WP_013024371.1	WP_013024371.1	WP_013024371.1	WP_013024371.1	WP_013024371.1	S47_GM002844
OG0000431	WP_013024382.1	WP_013024382.1	WP_013024382.1	CW1_GM001893	WP_013024382.1	JCC14_GM002082	JCC8_GM001146	JCY1_GM002350	JCY4_GM001886	JCYB5_GM001635	JCYB8_GM001896	JCYX7_GM001016	JCYX9_GM001890	WP_013024382.1	WP_013024382.1	WP_013024382.1	WP_013024382.1	WP_013024382.1	WP_013024382.1	WP_013024382.1	WP_104933105.1	S47_GM002832
OG0000432	WP_013024383.1	WP_013024383.1	WP_013024383.1	CW1_GM001894	WP_104933106.1	JCC14_GM002083	JCC8_GM001147	JCY1_GM002349	JCY4_GM001885	JCYB5_GM001636	JCYB8_GM001895	JCYX7_GM001017	JCYX9_GM001891	WP_013024383.1	WP_013024383.1	WP_013024383.1	WP_013024383.1	WP_013024383.1	WP_013024383.1	WP_013024383.1	WP_104933106.1	S47_GM002831
OG0000433	WP_013024385.1	WP_013024385.1	WP_013024385.1	CW1_GM001896	WP_013024385.1	JCC14_GM002085	JCC8_GM001149	JCY1_GM002347	JCY4_GM001883	JCYB5_GM001638	JCYB8_GM001893	JCYX7_GM001019	JCYX9_GM001893	WP_013024385.1	WP_013024385.1	WP_028715976.1	WP_013024385.1	WP_013024385.1	WP_013024385.1	WP_013024385.1	WP_104933108.1	S47_GM002829
OG0000434	WP_013024391.1	WP_013024391.1	WP_013024391.1	CW1_GM001901	WP_013024391.1	JCC14_GM002090	JCC8_GM001154	JCY1_GM002342	JCY4_GM001878	JCYB5_GM001643	JCYB8_GM001888	JCYX7_GM001024	JCYX9_GM001898	WP_013024391.1	WP_013024391.1	WP_013024391.1	WP_013024391.1	WP_013024391.1	WP_013024391.1	WP_013024391.1	WP_013024391.1	S47_GM002824
OG0000435	WP_013024392.1	WP_013024392.1	WP_013024392.1	CW1_GM001902	WP_013024392.1	JCC14_GM002091	JCC8_GM001155	JCY1_GM002341	JCY4_GM001877	JCYB5_GM001644	JCYB8_GM001887	JCYX7_GM001025	JCYX9_GM001899	WP_013024392.1	WP_013024392.1	WP_013024392.1	WP_013024392.1	WP_013024392.1	WP_013024392.1	WP_029570923.1	WP_013024392.1	S47_GM002823
OG0000436	WP_013024400.1	WP_128392352.1	WP_014606717.1	CW1_GM001909	WP_013024400.1	JCC14_GM002097	JCC8_GM001162	JCY1_GM002332	JCY4_GM001869	JCYB5_GM001651	JCYB8_GM001879	JCYX7_GM001032	JCYX9_GM001906	WP_013024400.1	WP_013024400.1	WP_013024400.1	WP_128392352.1	WP_013024400.1	WP_014606717.1	WP_029570925.1	WP_013024400.1	S47_GM002815
OG0000437	WP_013024403.1	WP_013024403.1	WP_013024403.1	CW1_GM001912	WP_019106724.1	JCC14_GM002101	JCC8_GM001165	JCY1_GM002329	JCY4_GM001866	JCYB5_GM001654	JCYB8_GM001876	JCYX7_GM001035	JCYX9_GM001909	WP_013024403.1	WP_013024403.1	WP_028715984.1	WP_013024403.1	WP_019106724.1	WP_013024403.1	WP_019106724.1	WP_019106724.1	S47_GM002811
OG0000438	WP_013024409.1	WP_013024409.1	WP_013024409.1	CW1_GM001920	WP_013024409.1	JCC14_GM002108	JCC8_GM001173	JCY1_GM002321	JCY4_GM001857	JCYB5_GM001662	JCYB8_GM001867	JCYX7_GM001043	JCYX9_GM001917	WP_013024409.1	WP_013024409.1	WP_028715989.1	WP_013024409.1	WP_110286536.1	WP_014606709.1	WP_029570930.1	WP_104933113.1	S47_GM002805
OG0000439	WP_013024411.1	WP_013024411.1	WP_013024411.1	CW1_GM001922	WP_013024411.1	JCC14_GM002110	JCC8_GM001175	JCY1_GM002319	JCY4_GM001855	JCYB5_GM001664	JCYB8_GM001865	JCYX7_GM001045	JCYX9_GM001919	WP_014595200.1	WP_013024411.1	WP_015701064.1	WP_013024411.1	WP_014595200.1	WP_014606707.1	WP_013024411.1	WP_014595200.1	S47_GM002803
OG0000440	WP_013024463.1	WP_082208535.1	WP_013024463.1	CW1_GM001974	WP_116220003.1	JCC14_GM002156	JCC8_GM001227	JCY1_GM003101	JCY4_GM001802	JCYB5_GM001728	JCYB8_GM001812	JCYX7_GM001097	JCYX9_GM001971	WP_029568421.1	WP_013024463.1	WP_014606671.1	WP_082208535.1	WP_013024463.1	WP_014606671.1	WP_029568421.1	WP_104933135.1	S47_GM001063
OG0000441	WP_013024487.1	WP_217267963.1	WP_013024487.1	CW1_GM001993	WP_013024487.1	JCC14_GM002175	JCC8_GM001246	JCY1_GM003120	JCY4_GM001782	JCYB5_GM001754	JCYB8_GM001792	JCYX7_GM001116	JCYX9_GM001990	WP_109706979.1	WP_013024487.1	WP_015701020.1	WP_217267963.1	WP_013024487.1	WP_013024487.1	WP_029570972.1	WP_104933141.1	S47_GM001088
OG0000442	WP_013024498.1	WP_013024498.1	WP_013024498.1	CW1_GM002004	WP_013024498.1	JCC14_GM002187	JCC8_GM001257	JCY1_GM003131	JCY4_GM001771	JCYB5_GM001765	JCYB8_GM001781	JCYX7_GM001127	JCYX9_GM002001	WP_015701013.1	WP_013024498.1	WP_013024498.1	WP_013024498.1	WP_013024498.1	WP_013024498.1	WP_029570977.1	WP_104933145.1	S47_GM001099
OG0000443	WP_013024509.1	WP_013024509.1	WP_013024509.1	CW1_GM002016	WP_013024509.1	JCC14_GM002200	JCC8_GM001269	JCY1_GM003144	JCY4_GM001758	JCYB5_GM001778	JCYB8_GM001768	JCYX7_GM001139	JCYX9_GM002013	WP_013024509.1	WP_013024509.1	WP_013024509.1	WP_013024509.1	WP_013024509.1	WP_013024509.1	WP_029570982.1	WP_013024509.1	S47_GM001112
OG0000444	WP_013024512.1	WP_029570983.1	WP_014606645.1	CW1_GM002019	WP_013024512.1	JCC14_GM002203	JCC8_GM001272	JCY1_GM003147	JCY4_GM001755	JCYB5_GM001781	JCYB8_GM001765	JCYX7_GM001142	JCYX9_GM002016	WP_013024512.1	WP_013024512.1	WP_028714790.1	WP_029570983.1	WP_013024512.1	WP_014606645.1	WP_029570983.1	WP_078828898.1	S47_GM001115
OG0000445	WP_013024524.1	WP_029570989.1	WP_013024524.1	CW1_GM002031	WP_013024524.1	JCC14_GM002215	JCC8_GM001284	JCY1_GM003159	JCY4_GM001743	JCYB5_GM001793	JCYB8_GM001753	JCYX7_GM001154	JCYX9_GM002028	WP_013024524.1	WP_013024524.1	WP_013024524.1	WP_029570989.1	WP_013024524.1	WP_014606635.1	WP_029570989.1	WP_104933156.1	S47_GM001127
OG0000446	WP_013024527.1	WP_174261178.1	WP_029568441.1	CW1_GM002034	WP_013024527.1	JCC14_GM002218	JCC8_GM001287	JCY1_GM003162	JCY4_GM001740	JCYB5_GM001796	JCYB8_GM001750	JCYX7_GM001157	JCYX9_GM002031	WP_013024527.1	WP_013024527.1	WP_028714795.1	WP_174261178.1	WP_013024527.1	WP_013024527.1	WP_013024527.1	WP_013024527.1	S47_GM001130
OG0000447	WP_013024528.1	WP_013024528.1	WP_013024528.1	CW1_GM002035	WP_013024528.1	JCC14_GM002219	JCC8_GM001288	JCY1_GM003163	JCY4_GM001739	JCYB5_GM001797	JCYB8_GM001749	JCYX7_GM001158	JCYX9_GM002032	WP_112900239.1	WP_013024528.1	WP_013024528.1	WP_013024528.1	WP_207806406.1	WP_013024528.1	WP_013024528.1	WP_013024528.1	S47_GM001131
OG0000448	WP_013024529.1	WP_064352875.1	WP_029568442.1	CW1_GM002036	WP_126843131.1	JCC14_GM002220	JCC8_GM001289	JCY1_GM003164	JCY4_GM001738	JCYB5_GM001798	JCYB8_GM001748	JCYX7_GM001159	JCYX9_GM002033	WP_105079625.1	WP_013024529.1	WP_028714796.1	WP_064352875.1	WP_105079625.1	WP_014606633.1	WP_029570990.1	WP_104933158.1	S47_GM001132
OG0000449	WP_013024543.1	WP_013024543.1	WP_013024543.1	CW1_GM002052	WP_013024543.1	JCC14_GM002235	JCC8_GM001305	JCY1_GM003179	JCY4_GM001721	JCYB5_GM001814	JCYB8_GM001731	JCYX7_GM001175	JCYX9_GM002049	WP_013024543.1	WP_013024543.1	WP_013024543.1	WP_013024543.1	WP_013024543.1	WP_014606622.1	WP_013024543.1	WP_013024543.1	S47_GM001147
OG0000450	WP_013024544.1	WP_013024544.1	WP_013024544.1	CW1_GM002053	WP_013024544.1	JCC14_GM002236	JCC8_GM001306	JCY1_GM003180	JCY4_GM001720	JCYB5_GM001815	JCYB8_GM001730	JCYX7_GM001176	JCYX9_GM002050	WP_013024544.1	WP_013024544.1	WP_013024544.1	WP_013024544.1	WP_013024544.1	WP_013024544.1	WP_013024544.1	WP_013024544.1	S47_GM001148
OG0000451	WP_013024546.1	WP_013024546.1	WP_013024546.1	CW1_GM002055	WP_013024546.1	JCC14_GM002238	JCC8_GM001308	JCY1_GM003182	JCY4_GM001718	JCYB5_GM001817	JCYB8_GM001728	JCYX7_GM001178	JCYX9_GM002052	WP_013024546.1	WP_013024546.1	WP_013024546.1	WP_013024546.1	WP_013024546.1	WP_013024546.1	WP_013024546.1	WP_013024546.1	S47_GM001150
OG0000452	WP_013024548.1	WP_013024548.1	WP_013024548.1	CW1_GM002057	WP_013024548.1	JCC14_GM002240	JCC8_GM001310	JCY1_GM003184	JCY4_GM001716	JCYB5_GM001819	JCYB8_GM001726	JCYX7_GM001180	JCYX9_GM002054	WP_013024548.1	WP_013024548.1	WP_013024548.1	WP_013024548.1	WP_013024548.1	WP_013024548.1	WP_013024548.1	WP_013024548.1	S47_GM001152
OG0000453	WP_013024550.1	WP_105077115.1	WP_029568455.1	CW1_GM002060	WP_126843129.1	JCC14_GM002243	JCC8_GM001313	JCY1_GM003187	JCY4_GM001713	JCYB5_GM001822	JCYB8_GM001723	JCYX7_GM001183	JCYX9_GM002057	WP_145031497.1	WP_013024550.1	WP_013024550.1	WP_105077115.1	WP_013024550.1	WP_014606618.1	WP_013024550.1	WP_013024550.1	S47_GM001155
OG0000454	WP_013024552.1	WP_013024552.1	WP_029568456.1	CW1_GM002062	WP_013024552.1	JCC14_GM002245	JCC8_GM001315	JCY1_GM003189	JCY4_GM001711	JCYB5_GM001824	JCYB8_GM001721	JCYX7_GM001185	JCYX9_GM002059	WP_013024552.1	WP_013024552.1	WP_013024552.1	WP_013024552.1	WP_013024552.1	WP_013024552.1	WP_013024552.1	WP_013024552.1	S47_GM001157
OG0000455	WP_013024553.1	WP_013024553.1	WP_014592877.1	CW1_GM002063	WP_014592877.1	JCC14_GM002246	JCC8_GM001316	JCY1_GM003190	JCY4_GM001710	JCYB5_GM001825	JCYB8_GM001720	JCYX7_GM001186	JCYX9_GM002060	WP_200286674.1	WP_013024553.1	WP_014592877.1	WP_013024553.1	WP_013024553.1	WP_014592877.1	WP_014592877.1	WP_104933163.1	S47_GM001158
OG0000456	WP_013024554.1	WP_015700986.1	WP_013024554.1	CW1_GM002064	WP_013024554.1	JCC14_GM002247	JCC8_GM001317	JCY1_GM003191	JCY4_GM001709	JCYB5_GM001826	JCYB8_GM001719	JCYX7_GM001187	JCYX9_GM002061	WP_013024554.1	WP_013024554.1	WP_013024554.1	WP_015700986.1	WP_013024554.1	WP_013024554.1	WP_013024554.1	WP_013024554.1	S47_GM001159
OG0000457	WP_013024558.1	WP_013024558.1	WP_013024558.1	CW1_GM002068	WP_013024558.1	JCC14_GM002251	JCC8_GM001321	JCY1_GM003195	JCY4_GM001705	JCYB5_GM001830	JCYB8_GM001715	JCYX7_GM001191	JCYX9_GM002065	WP_013024558.1	WP_013024558.1	WP_013024558.1	WP_013024558.1	WP_013024558.1	WP_013024558.1	WP_013024558.1	WP_013024558.1	S47_GM001163
OG0000458	WP_013024559.1	WP_013024559.1	WP_013024559.1	CW1_GM002069	WP_013024559.1	JCC14_GM002252	JCC8_GM001322	JCY1_GM003196	JCY4_GM001704	JCYB5_GM001831	JCYB8_GM001714	JCYX7_GM001192	JCYX9_GM002066	WP_200286672.1	WP_013024559.1	WP_013024559.1	WP_013024559.1	WP_013024559.1	WP_013024559.1	WP_013024559.1	WP_013024559.1	S47_GM001164
OG0000459	WP_013024562.1	WP_013024562.1	WP_013024562.1	CW1_GM002072	WP_013024562.1	JCC14_GM002255	JCC8_GM001325	JCY1_GM003199	JCY4_GM001701	JCYB5_GM001834	JCYB8_GM001711	JCYX7_GM001195	JCYX9_GM002069	WP_013024562.1	WP_013024562.1	WP_028714806.1	WP_013024562.1	WP_013024562.1	WP_013024562.1	WP_013024562.1	WP_013024562.1	S47_GM001167
OG0000460	WP_013024563.1	WP_174261172.1	WP_013024563.1	CW1_GM002073	WP_013024563.1	JCC14_GM002256	JCC8_GM001326	JCY1_GM003200	JCY4_GM001700	JCYB5_GM001835	JCYB8_GM001710	JCYX7_GM001196	JCYX9_GM002070	WP_013024563.1	WP_013024563.1	WP_013024563.1	WP_174261172.1	WP_013024563.1	WP_014606614.1	WP_013024563.1	WP_042677741.1	S47_GM001168
OG0000461	WP_013024564.1	WP_013024564.1	WP_013024564.1	CW1_GM002074	WP_013024564.1	JCC14_GM002257	JCC8_GM001327	JCY1_GM003201	JCY4_GM001699	JCYB5_GM001836	JCYB8_GM001709	JCYX7_GM001197	JCYX9_GM002071	WP_013024564.1	WP_013024564.1	WP_013024564.1	WP_013024564.1	WP_013024564.1	WP_014606613.1	WP_013024564.1	WP_013024564.1	S47_GM001169
OG0000462	WP_013024572.1	WP_105082593.1	WP_029568458.1	CW1_GM002083	WP_227022895.1	JCC14_GM002266	JCC8_GM001336	JCY1_GM003210	JCY4_GM001690	JCYB5_GM001845	JCYB8_GM001700	JCYX7_GM001206	JCYX9_GM002080	WP_200286668.1	WP_013024572.1	WP_014606608.1	WP_105082593.1	WP_105082593.1	WP_014606608.1	WP_029570999.1	WP_019106407.1	S47_GM001178
OG0000463	WP_013024573.1	WP_014592892.1	WP_152551321.1	CW1_GM002084	WP_014592892.1	JCC14_GM002267	JCC8_GM001337	JCY1_GM003211	JCY4_GM001689	JCYB5_GM001846	JCYB8_GM001699	JCYX7_GM001207	JCYX9_GM002081	WP_014592892.1	WP_013024573.1	WP_014592892.1	WP_014592892.1	WP_181135628.1	WP_014606607.1	WP_029571000.1	WP_014592892.1	S47_GM001179
OG0000464	WP_013024576.1	WP_013024576.1	WP_013024576.1	CW1_GM002087	WP_013024576.1	JCC14_GM002270	JCC8_GM001340	JCY1_GM003214	JCY4_GM001686	JCYB5_GM001849	JCYB8_GM001696	JCYX7_GM001210	JCYX9_GM002084	WP_013024576.1	WP_013024576.1	WP_013024576.1	WP_013024576.1	WP_013024576.1	WP_013024576.1	WP_013024576.1	WP_013024576.1	S47_GM001182
OG0000465	WP_013024578.1	WP_013024578.1	WP_013024578.1	CW1_GM002089	WP_013024578.1	JCC14_GM002272	JCC8_GM001342	JCY1_GM003216	JCY4_GM001684	JCYB5_GM001851	JCYB8_GM001694	JCYX7_GM001212	JCYX9_GM002086	WP_013024578.1	WP_013024578.1	WP_013024578.1	WP_013024578.1	WP_013024578.1	WP_013024578.1	WP_029571001.1	WP_104933165.1	S47_GM001184
OG0000466	WP_013024579.1	WP_013024579.1	WP_013024579.1	CW1_GM002090	WP_013024579.1	JCC14_GM002273	JCC8_GM001343	JCY1_GM003217	JCY4_GM001683	JCYB5_GM001852	JCYB8_GM001693	JCYX7_GM001213	JCYX9_GM002087	WP_013024579.1	WP_013024579.1	WP_013024579.1	WP_013024579.1	WP_013024579.1	WP_013024579.1	WP_013024579.1	WP_013024579.1	S47_GM001185
OG0000467	WP_013024581.1	WP_013024581.1	WP_013024581.1	CW1_GM002092	WP_013024581.1	JCC14_GM002275	JCC8_GM001345	JCY1_GM003219	JCY4_GM001681	JCYB5_GM001854	JCYB8_GM001691	JCYX7_GM001215	JCYX9_GM002089	WP_013024581.1	WP_013024581.1	WP_013024581.1	WP_013024581.1	WP_013024581.1	WP_013024581.1	WP_013024581.1	WP_013024581.1	S47_GM001187
OG0000468	WP_013024585.1	WP_013024585.1	WP_013024585.1	CW1_GM002096	WP_013024585.1	JCC14_GM002279	JCC8_GM001349	JCY1_GM003223	JCY4_GM001677	JCYB5_GM001858	JCYB8_GM001687	JCYX7_GM001219	JCYX9_GM002093	WP_013024585.1	WP_013024585.1	WP_013024585.1	WP_013024585.1	WP_013024585.1	WP_013024585.1	WP_013024585.1	WP_013024585.1	S47_GM001191
OG0000469	WP_013024586.1	WP_015700970.1	WP_014606603.1	CW1_GM002097	WP_013024586.1	JCC14_GM002280	JCC8_GM001350	JCY1_GM003224	JCY4_GM001676	JCYB5_GM001859	JCYB8_GM001686	JCYX7_GM001220	JCYX9_GM002094	WP_013024586.1	WP_013024586.1	WP_013024586.1	WP_015700970.1	WP_014606603.1	WP_014606603.1	WP_014606603.1	WP_013024586.1	S47_GM001192
OG0000470	WP_013024588.1	WP_217267960.1	WP_013024588.1	CW1_GM002099	WP_013024588.1	JCC14_GM002282	JCC8_GM001352	JCY1_GM003226	JCY4_GM001674	JCYB5_GM001861	JCYB8_GM001684	JCYX7_GM001222	JCYX9_GM002096	WP_105077122.1	WP_013024588.1	WP_013024588.1	WP_217267960.1	WP_013024588.1	WP_013024588.1	WP_013024588.1	WP_013024588.1	S47_GM001194
OG0000471	WP_013024590.1	WP_013024590.1	WP_013024590.1	CW1_GM002101	WP_126843124.1	JCC14_GM002284	JCC8_GM001354	JCY1_GM003228	JCY4_GM001672	JCYB5_GM001863	JCYB8_GM001682	JCYX7_GM001224	JCYX9_GM002098	WP_200286664.1	WP_013024590.1	WP_013024590.1	WP_013024590.1	WP_207806401.1	WP_013024590.1	WP_013024590.1	WP_013024590.1	S47_GM001196
OG0000472	WP_013024595.1	WP_014606596.1	WP_014606596.1	CW1_GM002106	WP_014606596.1	JCC14_GM002289	JCC8_GM001359	JCY1_GM003233	JCY4_GM001667	JCYB5_GM001868	JCYB8_GM001677	JCYX7_GM001229	JCYX9_GM002103	WP_014606596.1	WP_013024595.1	WP_014606596.1	WP_014606596.1	WP_088900661.1	WP_014606596.1	WP_014606596.1	WP_014606596.1	S47_GM001201
OG0000473	WP_013024606.1	WP_013024606.1	WP_013024606.1	CW1_GM002117	WP_013024606.1	JCC14_GM002300	JCC8_GM001370	JCY1_GM003245	JCY4_GM001656	JCYB5_GM001879	JCYB8_GM001666	JCYX7_GM001240	JCYX9_GM002114	WP_013024606.1	WP_013024606.1	WP_028714817.1	WP_013024606.1	WP_013024606.1	WP_013024606.1	WP_013024606.1	WP_013024606.1	S47_GM001213
OG0000474	WP_013024607.1	WP_174261167.1	WP_013024607.1	CW1_GM002118	WP_013024607.1	JCC14_GM002301	JCC8_GM001371	JCY1_GM003246	JCY4_GM001655	JCYB5_GM001880	JCYB8_GM001665	JCYX7_GM001241	JCYX9_GM002115	WP_013024607.1	WP_013024607.1	WP_013024607.1	WP_174261167.1	WP_013024607.1	WP_013024607.1	WP_013024607.1	WP_013024607.1	S47_GM001214
OG0000475	WP_013024610.1	WP_013024610.1	WP_013024610.1	CW1_GM002121	WP_013024610.1	JCC14_GM002304	JCC8_GM001374	JCY1_GM003249	JCY4_GM001652	JCYB5_GM001883	JCYB8_GM001662	JCYX7_GM001244	JCYX9_GM002118	WP_013024610.1	WP_013024610.1	WP_013024610.1	WP_013024610.1	WP_013024610.1	WP_013024610.1	WP_013024610.1	WP_013024610.1	S47_GM001217
OG0000476	WP_013024612.1	WP_013024612.1	WP_013024612.1	CW1_GM002123	WP_013024612.1	JCC14_GM002306	JCC8_GM001376	JCY1_GM003251	JCY4_GM001650	JCYB5_GM001885	JCYB8_GM001660	JCYX7_GM001246	JCYX9_GM002120	WP_013024612.1	WP_013024612.1	WP_013024612.1	WP_013024612.1	WP_013024612.1	WP_013024612.1	WP_013024612.1	WP_013024612.1	S47_GM001219
OG0000477	WP_013024613.1	WP_174261166.1	WP_013024613.1	CW1_GM002124	WP_126843121.1	JCC14_GM002307	JCC8_GM001377	JCY1_GM003252	JCY4_GM001649	JCYB5_GM001886	JCYB8_GM001659	JCYX7_GM001247	JCYX9_GM002121	WP_029571009.1	WP_013024613.1	WP_013024613.1	WP_174261166.1	WP_207806398.1	WP_013024613.1	WP_029571009.1	WP_013024613.1	S47_GM001220
OG0000478	WP_013024614.1	WP_013024614.1	WP_013024614.1	CW1_GM002125	WP_013024614.1	JCC14_GM002308	JCC8_GM001378	JCY1_GM003253	JCY4_GM001648	JCYB5_GM001887	JCYB8_GM001658	JCYX7_GM001248	JCYX9_GM002122	WP_013024614.1	WP_013024614.1	WP_013024614.1	WP_013024614.1	WP_013024614.1	WP_013024614.1	WP_013024614.1	WP_013024614.1	S47_GM001221
OG0000479	WP_013024616.1	WP_013024616.1	WP_013024616.1	CW1_GM002127	WP_013024616.1	JCC14_GM002310	JCC8_GM001380	JCY1_GM003255	JCY4_GM001646	JCYB5_GM001889	JCYB8_GM001656	JCYX7_GM001250	JCYX9_GM002124	WP_013024616.1	WP_013024616.1	WP_013024616.1	WP_013024616.1	WP_013024616.1	WP_013024616.1	WP_013024616.1	WP_104933170.1	S47_GM001223
OG0000480	WP_013024618.1	WP_013024618.1	WP_013024618.1	CW1_GM002129	WP_013024618.1	JCC14_GM002312	JCC8_GM001382	JCY1_GM003257	JCY4_GM001644	JCYB5_GM001891	JCYB8_GM001654	JCYX7_GM001252	JCYX9_GM002126	WP_013024618.1	WP_013024618.1	WP_013024618.1	WP_013024618.1	WP_013024618.1	WP_013024618.1	WP_013024618.1	WP_013024618.1	S47_GM001225
OG0000481	WP_013024619.1	WP_013024619.1	WP_013024619.1	CW1_GM002130	WP_013024619.1	JCC14_GM002313	JCC8_GM001383	JCY1_GM003258	JCY4_GM001643	JCYB5_GM001892	JCYB8_GM001653	JCYX7_GM001253	JCYX9_GM002127	WP_013024619.1	WP_013024619.1	WP_013024619.1	WP_013024619.1	WP_013024619.1	WP_013024619.1	WP_013024619.1	WP_013024619.1	S47_GM001226
OG0000482	WP_013024622.1	WP_013024622.1	WP_013024622.1	CW1_GM002133	WP_013024622.1	JCC14_GM002316	JCC8_GM001386	JCY1_GM003261	JCY4_GM001640	JCYB5_GM001895	JCYB8_GM001650	JCYX7_GM001256	JCYX9_GM002130	WP_013024622.1	WP_013024622.1	WP_013024622.1	WP_013024622.1	WP_013024622.1	WP_013024622.1	WP_013024622.1	WP_104933171.1	S47_GM001229
OG0000483	WP_013024624.1	WP_013024624.1	WP_013024624.1	CW1_GM002135	WP_110286487.1	JCC14_GM002318	JCC8_GM001388	JCY1_GM003263	JCY4_GM001638	JCYB5_GM001897	JCYB8_GM001648	JCYX7_GM001258	JCYX9_GM002132	WP_013024624.1	WP_013024624.1	WP_013024624.1	WP_013024624.1	WP_013024624.1	WP_013024624.1	WP_029571012.1	WP_013024624.1	S47_GM001231
OG0000484	WP_013024626.1	WP_013024626.1	WP_014606582.1	CW1_GM002137	WP_013024626.1	JCC14_GM002320	JCC8_GM001390	JCY1_GM003265	JCY4_GM001636	JCYB5_GM001899	JCYB8_GM001646	JCYX7_GM001260	JCYX9_GM002134	WP_013024626.1	WP_013024626.1	WP_013024626.1	WP_013024626.1	WP_013024626.1	WP_014606582.1	WP_013024626.1	WP_013024626.1	S47_GM001233
OG0000485	WP_013024636.1	WP_013024636.1	WP_013024636.1	CW1_GM002147	WP_013024636.1	JCC14_GM002330	JCC8_GM001400	JCY1_GM003276	JCY4_GM001626	JCYB5_GM001910	JCYB8_GM001636	JCYX7_GM001270	JCYX9_GM002144	WP_013024636.1	WP_013024636.1	WP_013024636.1	WP_013024636.1	WP_013024636.1	WP_013024636.1	WP_013024636.1	WP_013024636.1	S47_GM001244
OG0000486	WP_013024643.1	WP_013024643.1	WP_014606571.1	CW1_GM002154	WP_013024643.1	JCC14_GM002337	JCC8_GM001407	JCY1_GM003283	JCY4_GM001619	JCYB5_GM001917	JCYB8_GM001629	JCYX7_GM001277	JCYX9_GM002151	WP_013024643.1	WP_013024643.1	WP_013024643.1	WP_013024643.1	WP_013024643.1	WP_014606571.1	WP_013024643.1	WP_013024643.1	S47_GM001251
OG0000487	WP_013024646.1	WP_013024646.1	WP_014606568.1	CW1_GM002159	WP_014606568.1	JCC14_GM002342	JCC8_GM001412	JCY1_GM003287	JCY4_GM001614	JCYB5_GM001922	JCYB8_GM001624	JCYX7_GM001281	JCYX9_GM002155	WP_014606568.1	WP_013024646.1	WP_014606568.1	WP_013024646.1	WP_014606568.1	WP_014606568.1	WP_029571020.1	WP_014606568.1	S47_GM001256
OG0000488	WP_013024649.1	WP_013024649.1	WP_013024649.1	CW1_GM002162	WP_013024649.1	JCC14_GM002345	JCC8_GM001415	JCY1_GM003290	JCY4_GM001611	JCYB5_GM001925	JCYB8_GM001621	JCYX7_GM001284	JCYX9_GM002158	WP_013024649.1	WP_013024649.1	WP_013024649.1	WP_013024649.1	WP_013024649.1	WP_013024649.1	WP_013024649.1	WP_013024649.1	S47_GM001259
OG0000489	WP_013024653.1	WP_174261162.1	WP_013024653.1	CW1_GM002166	WP_126843120.1	JCC14_GM002349	JCC8_GM001419	JCY1_GM003294	JCY4_GM001607	JCYB5_GM001929	JCYB8_GM001617	JCYX7_GM001288	JCYX9_GM002162	WP_013024653.1	WP_013024653.1	WP_028714824.1	WP_174261162.1	WP_042677418.1	WP_013024653.1	WP_013024653.1	WP_042677418.1	S47_GM001263
OG0000490	WP_013024654.1	WP_014592939.1	WP_013024654.1	CW1_GM002167	WP_013024654.1	JCC14_GM002350	JCC8_GM001420	JCY1_GM003295	JCY4_GM001606	JCYB5_GM001930	JCYB8_GM001616	JCYX7_GM001289	JCYX9_GM002163	WP_013024654.1	WP_013024654.1	WP_013024654.1	WP_014592939.1	WP_013024654.1	WP_013024654.1	WP_013024654.1	WP_013024654.1	S47_GM001288
OG0000491	WP_013024656.1	WP_013024656.1	WP_013024656.1	CW1_GM002169	WP_013024656.1	JCC14_GM002352	JCC8_GM001422	JCY1_GM003297	JCY4_GM001604	JCYB5_GM001932	JCYB8_GM001614	JCYX7_GM001291	JCYX9_GM002165	WP_013024656.1	WP_013024656.1	WP_028714825.1	WP_013024656.1	WP_013024656.1	WP_013024656.1	WP_013024656.1	WP_013024656.1	S47_GM001290
OG0000492	WP_013024657.1	WP_013024657.1	WP_013024657.1	CW1_GM002170	WP_013024657.1	JCC14_GM002353	JCC8_GM001423	JCY1_GM003298	JCY4_GM001603	JCYB5_GM001933	JCYB8_GM001613	JCYX7_GM001292	JCYX9_GM002166	WP_013024657.1	WP_013024657.1	WP_013024657.1	WP_013024657.1	WP_013024657.1	WP_013024657.1	WP_013024657.1	WP_013024657.1	S47_GM001291
OG0000493	WP_013024658.1	WP_013024658.1	WP_013024658.1	CW1_GM002171	WP_013024658.1	JCC14_GM002354	JCC8_GM001424	JCY1_GM003299	JCY4_GM001602	JCYB5_GM001934	JCYB8_GM001612	JCYX7_GM001293	JCYX9_GM002167	WP_200286659.1	WP_013024658.1	WP_013024658.1	WP_013024658.1	WP_013024658.1	WP_013024658.1	WP_013024658.1	WP_013024658.1	S47_GM001292
OG0000494	WP_013024661.1	WP_013024661.1	WP_013024661.1	CW1_GM002174	WP_013024661.1	JCC14_GM002357	JCC8_GM001427	JCY1_GM003302	JCY4_GM001599	JCYB5_GM001937	JCYB8_GM001609	JCYX7_GM001296	JCYX9_GM002170	WP_013024661.1	WP_013024661.1	WP_013024661.1	WP_013024661.1	WP_013024661.1	WP_013024661.1	WP_029571023.1	WP_015700937.1	S47_GM001295
OG0000495	WP_013024668.1	WP_013024668.1	WP_014606559.1	CW1_GM002181	WP_013024668.1	JCC14_GM002364	JCC8_GM001434	JCY1_GM003309	JCY4_GM001592	JCYB5_GM001944	JCYB8_GM001602	JCYX7_GM001303	JCYX9_GM002177	WP_013024668.1	WP_013024668.1	WP_013024668.1	WP_013024668.1	WP_013024668.1	WP_014606559.1	WP_029571026.1	WP_072404436.1	S47_GM001302
OG0000496	WP_013024674.1	WP_013024674.1	WP_013024674.1	CW1_GM002187	WP_013024674.1	JCC14_GM002370	JCC8_GM001440	JCY1_GM003315	JCY4_GM001586	JCYB5_GM001950	JCYB8_GM001596	JCYX7_GM001309	JCYX9_GM002183	WP_013024674.1	WP_013024674.1	WP_013024674.1	WP_013024674.1	WP_013024674.1	WP_013024674.1	WP_013024674.1	WP_013024674.1	S47_GM001308
OG0000497	WP_013024677.1	WP_174261160.1	WP_014606553.1	CW1_GM002190	WP_014592954.1	JCC14_GM002373	JCC8_GM001443	JCY1_GM003318	JCY4_GM001583	JCYB5_GM001953	JCYB8_GM001593	JCYX7_GM001312	JCYX9_GM002186	WP_013024677.1	WP_013024677.1	WP_013024677.1	WP_174261160.1	WP_014592954.1	WP_014606553.1	WP_014592954.1	WP_013024677.1	S47_GM001311
OG0000498	WP_013024678.1	WP_014606552.1	WP_014606552.1	CW1_GM002191	WP_014606552.1	JCC14_GM002374	JCC8_GM001444	JCY1_GM003319	JCY4_GM001582	JCYB5_GM001954	JCYB8_GM001592	JCYX7_GM001313	JCYX9_GM002187	WP_014606552.1	WP_013024678.1	WP_028714831.1	WP_014606552.1	WP_019106443.1	WP_014606552.1	WP_019106443.1	WP_104933176.1	S47_GM001312
OG0000499	WP_013024679.1	WP_013024679.1	WP_013024679.1	CW1_GM002193	WP_013024679.1	JCC14_GM002376	JCC8_GM001446	JCY1_GM003321	JCY4_GM001580	JCYB5_GM001956	JCYB8_GM001590	JCYX7_GM001315	JCYX9_GM002189	WP_013024679.1	WP_013024679.1	WP_028714832.1	WP_013024679.1	WP_110286482.1	WP_013024679.1	WP_013024679.1	WP_013024679.1	S47_GM001314
OG0000500	WP_013024682.1	WP_013024682.1	WP_013024682.1	CW1_GM002197	WP_013024682.1	JCC14_GM002380	JCC8_GM001450	JCY1_GM003325	JCY4_GM001576	JCYB5_GM001960	JCYB8_GM001586	JCYX7_GM001319	JCYX9_GM002193	WP_014592957.1	WP_013024682.1	WP_014592957.1	WP_013024682.1	WP_013024682.1	WP_013024682.1	WP_013024682.1	WP_013024682.1	S47_GM001318
OG0000501	WP_013024683.1	WP_013024683.1	WP_013024683.1	CW1_GM002198	WP_013024683.1	JCC14_GM002381	JCC8_GM001451	JCY1_GM003326	JCY4_GM001575	JCYB5_GM001961	JCYB8_GM001585	JCYX7_GM001320	JCYX9_GM002194	WP_042677538.1	WP_013024683.1	WP_028714833.1	WP_013024683.1	WP_042677538.1	WP_013024683.1	WP_029571030.1	WP_042677538.1	S47_GM001319
OG0000502	WP_013024684.1	WP_013024684.1	WP_029568469.1	CW1_GM002199	WP_013024684.1	JCC14_GM002382	JCC8_GM001452	JCY1_GM003327	JCY4_GM001574	JCYB5_GM001962	JCYB8_GM001584	JCYX7_GM001321	JCYX9_GM002195	WP_013024684.1	WP_013024684.1	WP_013024684.1	WP_013024684.1	WP_110286481.1	WP_013024684.1	WP_013024684.1	WP_013024684.1	S47_GM001320
OG0000503	WP_013024686.1	WP_013024686.1	WP_013024686.1	CW1_GM002201	WP_013024686.1	JCC14_GM002384	JCC8_GM001454	JCY1_GM003329	JCY4_GM001572	JCYB5_GM001964	JCYB8_GM001582	JCYX7_GM001323	JCYX9_GM002197	WP_013024686.1	WP_013024686.1	WP_013024686.1	WP_013024686.1	WP_013024686.1	WP_013024686.1	WP_013024686.1	WP_013024686.1	S47_GM001322
OG0000504	WP_013024688.1	WP_014592962.1	WP_013024688.1	CW1_GM002203	WP_013024688.1	JCC14_GM002386	JCC8_GM001456	JCY1_GM003331	JCY4_GM001570	JCYB5_GM001966	JCYB8_GM001580	JCYX7_GM001325	JCYX9_GM002199	WP_013024688.1	WP_013024688.1	WP_013024688.1	WP_014592962.1	WP_013024688.1	WP_013024688.1	WP_013024688.1	WP_013024688.1	S47_GM001324
OG0000505	WP_013024690.1	WP_013024690.1	WP_013024690.1	CW1_GM002205	WP_013024690.1	JCC14_GM002388	JCC8_GM001458	JCY1_GM003333	JCY4_GM001568	JCYB5_GM001968	JCYB8_GM001578	JCYX7_GM001327	JCYX9_GM002201	WP_013024690.1	WP_013024690.1	WP_013024690.1	WP_013024690.1	WP_013024690.1	WP_013024690.1	WP_013024690.1	WP_013024690.1	S47_GM001326
OG0000506	WP_013024691.1	WP_015700924.1	WP_013024691.1	CW1_GM002206	WP_013024691.1	JCC14_GM002389	JCC8_GM001459	JCY1_GM003334	JCY4_GM001567	JCYB5_GM001969	JCYB8_GM001577	JCYX7_GM001328	JCYX9_GM002202	WP_200286657.1	WP_013024691.1	WP_013024691.1	WP_015700924.1	WP_013024691.1	WP_013024691.1	WP_013024691.1	WP_013024691.1	S47_GM001327
OG0000507	WP_013024698.1	WP_013024698.1	WP_013024698.1	CW1_GM002213	WP_013024698.1	JCC14_GM002396	JCC8_GM001466	JCY1_GM003341	JCY4_GM001560	JCYB5_GM001976	JCYB8_GM001570	JCYX7_GM001335	JCYX9_GM002209	WP_013024698.1	WP_013024698.1	WP_013024698.1	WP_013024698.1	WP_133345030.1	WP_013024698.1	WP_013024698.1	WP_104933178.1	S47_GM001334
OG0000508	WP_013024701.1	WP_013024701.1	WP_013024701.1	CW1_GM002216	WP_013024701.1	JCC14_GM002399	JCC8_GM001469	JCY1_GM003344	JCY4_GM001557	JCYB5_GM001979	JCYB8_GM001567	JCYX7_GM001338	JCYX9_GM002212	WP_013024701.1	WP_013024701.1	WP_013024701.1	WP_013024701.1	WP_013024701.1	WP_013024701.1	WP_013024701.1	WP_013024701.1	S47_GM001337
OG0000509	WP_013024703.1	WP_014592971.1	WP_013024703.1	CW1_GM002218	WP_013024703.1	JCC14_GM002401	JCC8_GM001471	JCY1_GM003346	JCY4_GM001555	JCYB5_GM001981	JCYB8_GM001565	JCYX7_GM001340	JCYX9_GM002214	WP_013024703.1	WP_013024703.1	WP_013024703.1	WP_014592971.1	WP_013024703.1	WP_013024703.1	WP_014592971.1	WP_013024703.1	S47_GM001339
OG0000510	WP_013024705.1	WP_014606546.1	WP_014606546.1	CW1_GM002220	WP_013024705.1	JCC14_GM002403	JCC8_GM001473	JCY1_GM003348	JCY4_GM001553	JCYB5_GM001983	JCYB8_GM001563	JCYX7_GM001342	JCYX9_GM002216	WP_200286655.1	WP_013024705.1	WP_013024705.1	WP_014606546.1	WP_110286476.1	WP_014606546.1	WP_013024705.1	WP_041930708.1	S47_GM001341
OG0000511	WP_013024706.1	WP_013024706.1	WP_013024706.1	CW1_GM002221	WP_013024706.1	JCC14_GM002404	JCC8_GM001474	JCY1_GM003349	JCY4_GM001552	JCYB5_GM001984	JCYB8_GM001562	JCYX7_GM001343	JCYX9_GM002217	WP_013024706.1	WP_013024706.1	WP_013024706.1	WP_013024706.1	WP_013024706.1	WP_013024706.1	WP_013024706.1	WP_013024706.1	S47_GM001342
OG0000512	WP_013024708.1	WP_013024708.1	WP_013024708.1	CW1_GM002223	WP_013024708.1	JCC14_GM002406	JCC8_GM001476	JCY1_GM003351	JCY4_GM001550	JCYB5_GM001986	JCYB8_GM001560	JCYX7_GM001345	JCYX9_GM002219	WP_013024708.1	WP_013024708.1	WP_013024708.1	WP_013024708.1	WP_013024708.1	WP_013024708.1	WP_013024708.1	WP_013024708.1	S47_GM001344
OG0000513	WP_013024709.1	WP_174261155.1	WP_013024709.1	CW1_GM002224	WP_013024709.1	JCC14_GM002407	JCC8_GM001477	JCY1_GM003352	JCY4_GM001549	JCYB5_GM001987	JCYB8_GM001559	JCYX7_GM001346	JCYX9_GM002220	WP_013024709.1	WP_013024709.1	WP_013024709.1	WP_174261155.1	WP_013024709.1	WP_013024709.1	WP_029571035.1	WP_013024709.1	S47_GM001345
OG0000514	WP_013024710.1	WP_013024710.1	WP_013024710.1	CW1_GM002225	WP_013024710.1	JCC14_GM002408	JCC8_GM001478	JCY1_GM003353	JCY4_GM001548	JCYB5_GM001988	JCYB8_GM001558	JCYX7_GM001347	JCYX9_GM002221	WP_013024710.1	WP_013024710.1	WP_013024710.1	WP_013024710.1	WP_013024710.1	WP_013024710.1	WP_029571036.1	WP_013024710.1	S47_GM001346
OG0000515	WP_013024713.1	WP_013024713.1	WP_013024713.1	CW1_GM002228	WP_015700917.1	JCC14_GM002411	JCC8_GM001481	JCY1_GM003356	JCY4_GM001545	JCYB5_GM001991	JCYB8_GM001555	JCYX7_GM001350	JCYX9_GM002224	WP_013024713.1	WP_013024713.1	WP_013024713.1	WP_013024713.1	WP_013024713.1	WP_013024713.1	WP_013024713.1	WP_013024713.1	S47_GM001349
OG0000516	WP_013024716.1	WP_014592977.1	WP_014592977.1	CW1_GM000001	WP_014592977.1	JCC14_GM001813	JCC8_GM000001	JCY1_GM004175	JCY4_GM003816	JCYB5_GM001244	JCYB8_GM004846	JCYX7_GM003524	JCYX9_GM000875	WP_013024716.1	WP_013024716.1	WP_028714835.1	WP_014592977.1	WP_014592977.1	WP_014592977.1	WP_014592977.1	WP_014592977.1	S47_GM003161
OG0000517	WP_013024718.1	WP_013024718.1	WP_013024718.1	CW1_GM000003	WP_013024718.1	JCC14_GM001811	JCC8_GM000003	JCY1_GM004173	JCY4_GM003818	JCYB5_GM001242	JCYB8_GM004844	JCYX7_GM003526	JCYX9_GM000873	WP_013024718.1	WP_013024718.1	WP_013024718.1	WP_013024718.1	WP_013024718.1	WP_013024718.1	WP_013024718.1	WP_013024718.1	S47_GM003163
OG0000518	WP_013024720.1	WP_013024720.1	WP_029569234.1	CW1_GM000006	WP_013024720.1	JCC14_GM001809	JCC8_GM000006	JCY1_GM004171	JCY4_GM003821	JCYB5_GM001239	JCYB8_GM004841	JCYX7_GM003529	JCYX9_GM000870	WP_013024720.1	WP_013024720.1	WP_013024720.1	WP_013024720.1	WP_013024720.1	WP_013024720.1	WP_029569672.1	WP_029569672.1	S47_GM003165
OG0000519	WP_013024736.1	WP_174261118.1	WP_013024736.1	CW1_GM000022	WP_015700907.1	JCC14_GM001793	JCC8_GM000022	JCY1_GM004154	JCY4_GM003837	JCYB5_GM001223	JCYB8_GM004825	JCYX7_GM003545	JCYX9_GM000853	WP_013024736.1	WP_013024736.1	WP_013024736.1	WP_174261118.1	WP_013024736.1	WP_013024736.1	WP_013024736.1	WP_013024736.1	S47_GM003175
OG0000520	WP_013024737.1	WP_105080608.1	WP_013024737.1	CW1_GM000023	WP_013024737.1	JCC14_GM001792	JCC8_GM000023	JCY1_GM004153	JCY4_GM003838	JCYB5_GM001222	JCYB8_GM004824	JCYX7_GM003546	JCYX9_GM000852	WP_200286651.1	WP_013024737.1	WP_028714842.1	WP_105080608.1	WP_013024737.1	WP_013024737.1	WP_013024737.1	WP_013024737.1	S47_GM003176
OG0000521	WP_013024740.1	WP_013024740.1	WP_013024740.1	CW1_GM000025	WP_013024740.1	JCC14_GM001790	JCC8_GM000025	JCY1_GM004151	JCY4_GM003840	JCYB5_GM001220	JCYB8_GM004822	JCYX7_GM003548	JCYX9_GM000850	WP_013024740.1	WP_013024740.1	WP_013024740.1	WP_013024740.1	WP_013024740.1	WP_013024740.1	WP_013024740.1	WP_013024740.1	S47_GM003178
OG0000522	WP_013024741.1	WP_013024741.1	WP_014606525.1	CW1_GM000026	WP_014606525.1	JCC14_GM001789	JCC8_GM000026	JCY1_GM004150	JCY4_GM003841	JCYB5_GM001219	JCYB8_GM004821	JCYX7_GM003549	JCYX9_GM000849	WP_014606525.1	WP_013024741.1	WP_013024741.1	WP_013024741.1	WP_013024741.1	WP_014606525.1	WP_013024741.1	WP_013024741.1	S47_GM003179
OG0000523	WP_013024742.1	WP_013024742.1	WP_013024742.1	CW1_GM000027	WP_013024742.1	JCC14_GM001788	JCC8_GM000027	JCY1_GM004149	JCY4_GM003842	JCYB5_GM001218	JCYB8_GM004820	JCYX7_GM003550	JCYX9_GM000848	WP_013024742.1	WP_013024742.1	WP_013024742.1	WP_013024742.1	WP_207806390.1	WP_013024742.1	WP_013024742.1	WP_104933182.1	S47_GM003180
OG0000524	WP_013024743.1	WP_014606524.1	WP_014606524.1	CW1_GM000028	WP_110015518.1	JCC14_GM001787	JCC8_GM000028	JCY1_GM004148	JCY4_GM003843	JCYB5_GM001217	JCYB8_GM004819	JCYX7_GM003551	JCYX9_GM000847	WP_013024743.1	WP_013024743.1	WP_014606524.1	WP_014606524.1	WP_013024743.1	WP_014606524.1	WP_013024743.1	WP_014606524.1	S47_GM003181
OG0000525	WP_013024745.1	WP_015700904.1	WP_014606522.1	CW1_GM000030	WP_024471622.1	JCC14_GM001785	JCC8_GM000030	JCY1_GM004146	JCY4_GM003845	JCYB5_GM001215	JCYB8_GM004817	JCYX7_GM003553	JCYX9_GM000845	WP_015700904.1	WP_013024745.1	WP_015700904.1	WP_015700904.1	WP_015700904.1	WP_014606522.1	WP_014592988.1	WP_024471622.1	S47_GM003183
OG0000526	WP_013024749.1	WP_013024749.1	WP_013024749.1	CW1_GM000034	WP_013024749.1	JCC14_GM001781	JCC8_GM000034	JCY1_GM004142	JCY4_GM003849	JCYB5_GM001211	JCYB8_GM004813	JCYX7_GM003557	JCYX9_GM000841	WP_013024749.1	WP_013024749.1	WP_013024749.1	WP_013024749.1	WP_013024749.1	WP_013024749.1	WP_013024749.1	WP_013024749.1	S47_GM003187
OG0000527	WP_013024751.1	WP_013024751.1	WP_013024751.1	CW1_GM000036	WP_013024751.1	JCC14_GM001779	JCC8_GM000036	JCY1_GM004140	JCY4_GM003851	JCYB5_GM001209	JCYB8_GM004811	JCYX7_GM003559	JCYX9_GM000839	WP_029569679.1	WP_013024751.1	WP_013024751.1	WP_013024751.1	WP_013024751.1	WP_013024751.1	WP_029569679.1	WP_013024751.1	S47_GM003189
OG0000528	WP_013024753.1	WP_013024753.1	WP_014606516.1	CW1_GM000038	WP_019106331.1	JCC14_GM001777	JCC8_GM000038	JCY1_GM004138	JCY4_GM003853	JCYB5_GM001207	JCYB8_GM004809	JCYX7_GM003561	JCYX9_GM000837	WP_013024753.1	WP_013024753.1	WP_013024753.1	WP_013024753.1	WP_013024753.1	WP_014606516.1	WP_013024753.1	WP_013024753.1	S47_GM003191
OG0000529	WP_013024770.1	WP_013024770.1	WP_014606504.1	CW1_GM000055	WP_013024770.1	JCC14_GM001760	JCC8_GM000055	JCY1_GM004121	JCY4_GM003870	JCYB5_GM001190	JCYB8_GM004792	JCYX7_GM003578	JCYX9_GM000820	WP_013024770.1	WP_013024770.1	WP_028714850.1	WP_013024770.1	WP_013024770.1	WP_014606504.1	WP_013024770.1	WP_013024770.1	S47_GM003208
OG0000530	WP_013024774.1	WP_014593007.1	WP_013024774.1	CW1_GM000060	WP_013024774.1	JCC14_GM001755	JCC8_GM000060	JCY1_GM004115	JCY4_GM003876	JCYB5_GM001185	JCYB8_GM004786	JCYX7_GM003583	JCYX9_GM000815	WP_013024774.1	WP_013024774.1	WP_028714852.1	WP_014593007.1	WP_013024774.1	WP_014606502.1	WP_013024774.1	WP_104933190.1	S47_GM003213
OG0000531	WP_013024776.1	WP_013024776.1	WP_013024776.1	CW1_GM000063	WP_013024776.1	JCC14_GM001752	JCC8_GM000063	JCY1_GM004112	JCY4_GM003879	JCYB5_GM001183	JCYB8_GM004783	JCYX7_GM003586	JCYX9_GM000812	WP_014593008.1	WP_013024776.1	WP_013024776.1	WP_013024776.1	WP_013024776.1	WP_013024776.1	WP_029569685.1	WP_013024776.1	S47_GM003216
OG0000532	WP_013024779.1	WP_202631295.1	WP_014606499.1	CW1_GM000065	WP_013024779.1	JCC14_GM001750	JCC8_GM000065	JCY1_GM004110	JCY4_GM003881	JCYB5_GM001181	JCYB8_GM004781	JCYX7_GM003588	JCYX9_GM000810	WP_200286650.1	WP_013024779.1	WP_028714854.1	WP_202631295.1	WP_013024779.1	WP_014606499.1	WP_029569686.1	WP_104933192.1	S47_GM003218
OG0000533	WP_013024788.1	WP_013024788.1	WP_013024788.1	CW1_GM000074	WP_064373283.1	JCC14_GM001741	JCC8_GM000074	JCY1_GM004101	JCY4_GM003890	JCYB5_GM001172	JCYB8_GM004772	JCYX7_GM003597	JCYX9_GM000801	WP_064373283.1	WP_013024788.1	WP_013024788.1	WP_013024788.1	WP_064373283.1	WP_013024788.1	WP_013024788.1	WP_104933193.1	S47_GM003227
OG0000534	WP_013024789.1	WP_013024789.1	WP_013024789.1	CW1_GM000075	WP_013024789.1	JCC14_GM001740	JCC8_GM000075	JCY1_GM004100	JCY4_GM003891	JCYB5_GM001171	JCYB8_GM004771	JCYX7_GM003598	JCYX9_GM000800	WP_013024789.1	WP_013024789.1	WP_013024789.1	WP_013024789.1	WP_013024789.1	WP_013024789.1	WP_029569688.1	WP_104933194.1	S47_GM003228
OG0000535	WP_013024790.1	WP_013024790.1	WP_013024790.1	CW1_GM000076	WP_013024790.1	JCC14_GM001739	JCC8_GM000076	JCY1_GM004099	JCY4_GM003892	JCYB5_GM001170	JCYB8_GM004770	JCYX7_GM003599	JCYX9_GM000799	WP_013024790.1	WP_013024790.1	WP_013024790.1	WP_013024790.1	WP_013024790.1	WP_013024790.1	WP_013024790.1	WP_013024790.1	S47_GM003229
OG0000536	WP_013024807.1	WP_013024807.1	WP_013024807.1	CW1_GM000098	WP_013024807.1	JCC14_GM001708	JCC8_GM000098	JCY1_GM003801	JCY4_GM003912	JCYB5_GM001150	JCYB8_GM004631	JCYX7_GM003620	JCYX9_GM000778	WP_013024807.1	WP_013024807.1	WP_015700874.1	WP_013024807.1	WP_013024807.1	WP_013024807.1	WP_015700874.1	WP_013024807.1	S47_GM002481
OG0000537	WP_013024809.1	WP_014593034.1	WP_013024809.1	CW1_GM000100	WP_013024809.1	JCC14_GM001706	JCC8_GM000100	JCY1_GM003803	JCY4_GM003914	JCYB5_GM001148	JCYB8_GM004629	JCYX7_GM003622	JCYX9_GM000776	WP_013024809.1	WP_013024809.1	WP_013024809.1	WP_014593034.1	WP_013024809.1	WP_014606482.1	WP_029569693.1	WP_028724050.1	S47_GM002483
OG0000538	WP_013024819.1	WP_013024819.1	WP_013024819.1	CW1_GM000111	WP_013024819.1	JCC14_GM001695	JCC8_GM000111	JCY1_GM003814	JCY4_GM003925	JCYB5_GM001137	JCYB8_GM004618	JCYX7_GM003633	JCYX9_GM000765	WP_013024819.1	WP_013024819.1	WP_013024819.1	WP_013024819.1	WP_013024819.1	WP_013024819.1	WP_013024819.1	WP_013024819.1	S47_GM002494
OG0000539	WP_013024822.1	WP_013024822.1	WP_013024822.1	CW1_GM000115	WP_013024822.1	JCC14_GM001691	JCC8_GM000115	JCY1_GM003818	JCY4_GM003929	JCYB5_GM001133	JCYB8_GM004614	JCYX7_GM003637	JCYX9_GM000761	WP_013024822.1	WP_013024822.1	WP_013024822.1	WP_013024822.1	WP_013024822.1	WP_013024822.1	WP_013024822.1	WP_013024822.1	S47_GM002497
OG0000540	WP_013024834.1	WP_174261104.1	WP_014593046.1	CW1_GM000127	WP_014593046.1	JCC14_GM001678	JCC8_GM000127	JCY1_GM003831	JCY4_GM003942	JCYB5_GM001120	JCYB8_GM004601	JCYX7_GM003649	JCYX9_GM000749	WP_014593046.1	WP_013024834.1	WP_014593046.1	WP_174261104.1	WP_014593046.1	WP_014593046.1	WP_014593046.1	WP_014593046.1	S47_GM002510
OG0000541	WP_013024838.1	WP_013024838.1	WP_013024838.1	CW1_GM000131	WP_013024838.1	JCC14_GM001674	JCC8_GM000131	JCY1_GM003835	JCY4_GM003946	JCYB5_GM001116	JCYB8_GM004597	JCYX7_GM003653	JCYX9_GM000745	WP_013024838.1	WP_013024838.1	WP_013024838.1	WP_013024838.1	WP_013024838.1	WP_013024838.1	WP_013024838.1	WP_013024838.1	S47_GM002514
OG0000542	WP_013024839.1	WP_013024839.1	WP_029568485.1	CW1_GM000132	WP_013024839.1	JCC14_GM001673	JCC8_GM000132	JCY1_GM003836	JCY4_GM003947	JCYB5_GM001115	JCYB8_GM004596	JCYX7_GM003654	JCYX9_GM000744	WP_013024839.1	WP_013024839.1	WP_013024839.1	WP_013024839.1	WP_013024839.1	WP_013024839.1	WP_013024839.1	WP_013024839.1	S47_GM002515
OG0000543	WP_013024845.1	WP_202631293.1	WP_013024845.1	CW1_GM000138	WP_013024845.1	JCC14_GM001667	JCC8_GM000138	JCY1_GM003842	JCY4_GM003953	JCYB5_GM001109	JCYB8_GM004590	JCYX7_GM003660	JCYX9_GM000738	WP_013024845.1	WP_013024845.1	WP_028714879.1	WP_202631293.1	WP_013024845.1	WP_013024845.1	WP_013024845.1	WP_013024845.1	S47_GM002521
OG0000544	WP_013024847.1	WP_013024847.1	WP_022622669.1	CW1_GM000140	WP_116584267.1	JCC14_GM001665	JCC8_GM000140	JCY1_GM003844	JCY4_GM003955	JCYB5_GM001107	JCYB8_GM004588	JCYX7_GM003662	JCYX9_GM000736	WP_200286634.1	WP_013024847.1	WP_013024847.1	WP_013024847.1	WP_013024847.1	WP_014606455.1	WP_029569703.1	WP_013024847.1	S47_GM002523
OG0000545	WP_013024849.1	WP_013024849.1	WP_013024849.1	CW1_GM000143	WP_013024849.1	JCC14_GM001662	JCC8_GM000143	JCY1_GM003847	JCY4_GM003958	JCYB5_GM001104	JCYB8_GM004585	JCYX7_GM003665	JCYX9_GM000733	WP_013024849.1	WP_013024849.1	WP_013024849.1	WP_013024849.1	WP_013024849.1	WP_013024849.1	WP_013024849.1	WP_013024849.1	S47_GM002526
OG0000546	WP_013024852.1	WP_174261101.1	WP_015700847.1	CW1_GM000147	WP_042676693.1	JCC14_GM001658	JCC8_GM000147	JCY1_GM003851	JCY4_GM003962	JCYB5_GM001100	JCYB8_GM004581	JCYX7_GM003669	JCYX9_GM000729	WP_014606453.1	WP_013024852.1	WP_028714883.1	WP_174261101.1	WP_014606453.1	WP_014606453.1	WP_014606453.1	WP_013024852.1	S47_GM002530
OG0000547	WP_013024857.1	WP_013024857.1	WP_013024857.1	CW1_GM000153	WP_013024857.1	JCC14_GM001652	JCC8_GM000153	JCY1_GM003857	JCY4_GM003968	JCYB5_GM001094	JCYB8_GM004575	JCYX7_GM003675	JCYX9_GM000723	WP_013024857.1	WP_013024857.1	WP_028714884.1	WP_013024857.1	WP_013024857.1	WP_014606450.1	WP_029569705.1	WP_104933207.1	S47_GM002536
OG0000548	WP_013024863.1	WP_013024863.1	WP_029568488.1	CW1_GM000160	WP_013024863.1	JCC14_GM001645	JCC8_GM000160	JCY1_GM003864	JCY4_GM003975	JCYB5_GM001087	JCYB8_GM004568	JCYX7_GM003682	JCYX9_GM000716	WP_013024863.1	WP_013024863.1	WP_013024863.1	WP_013024863.1	WP_013024863.1	WP_013024863.1	WP_029569707.1	WP_013024863.1	S47_GM002543
OG0000549	WP_013024868.1	WP_013024868.1	WP_013024868.1	CW1_GM000164	WP_013024868.1	JCC14_GM001641	JCC8_GM000164	JCY1_GM003868	JCY4_GM003979	JCYB5_GM001083	JCYB8_GM004564	JCYX7_GM003686	JCYX9_GM000712	WP_013024868.1	WP_013024868.1	WP_013024868.1	WP_013024868.1	WP_013024868.1	WP_013024868.1	WP_013024868.1	WP_013024868.1	S47_GM002547
OG0000550	WP_013024869.1	WP_013024869.1	WP_013024869.1	CW1_GM000165	WP_013024869.1	JCC14_GM001640	JCC8_GM000165	JCY1_GM003869	JCY4_GM003980	JCYB5_GM001082	JCYB8_GM004563	JCYX7_GM003687	JCYX9_GM000711	WP_013024869.1	WP_013024869.1	WP_013024869.1	WP_013024869.1	WP_013024869.1	WP_013024869.1	WP_029569709.1	WP_013024869.1	S47_GM002548
OG0000551	WP_013024870.1	WP_013024870.1	WP_013024870.1	CW1_GM000166	WP_013024870.1	JCC14_GM001639	JCC8_GM000166	JCY1_GM003870	JCY4_GM003981	JCYB5_GM001081	JCYB8_GM004562	JCYX7_GM003688	JCYX9_GM000710	WP_013024870.1	WP_013024870.1	WP_013024870.1	WP_013024870.1	WP_207806373.1	WP_013024870.1	WP_013024870.1	WP_013024870.1	S47_GM002549
OG0000552	WP_013024871.1	WP_013024871.1	WP_013024871.1	CW1_GM000167	WP_013024871.1	JCC14_GM001638	JCC8_GM000167	JCY1_GM003871	JCY4_GM003982	JCYB5_GM001080	JCYB8_GM004561	JCYX7_GM003689	JCYX9_GM000709	WP_013024871.1	WP_013024871.1	WP_013024871.1	WP_013024871.1	WP_013024871.1	WP_013024871.1	WP_013024871.1	WP_104933209.1	S47_GM002550
OG0000553	WP_013024874.1	WP_013024874.1	WP_029568491.1	CW1_GM000170	WP_029568491.1	JCC14_GM001635	JCC8_GM000170	JCY1_GM003874	JCY4_GM003985	JCYB5_GM001077	JCYB8_GM004558	JCYX7_GM003692	JCYX9_GM000706	WP_013024874.1	WP_013024874.1	WP_013024874.1	WP_013024874.1	WP_013024874.1	WP_013024874.1	WP_029569711.1	WP_013024874.1	S47_GM002553
OG0000554	WP_013024877.1	WP_013024877.1	WP_013024877.1	CW1_GM000173	WP_013024877.1	JCC14_GM001632	JCC8_GM000173	JCY1_GM003877	JCY4_GM003988	JCYB5_GM001074	JCYB8_GM004555	JCYX7_GM003695	JCYX9_GM000703	WP_013024877.1	WP_013024877.1	WP_013024877.1	WP_013024877.1	WP_013024877.1	WP_013024877.1	WP_013024877.1	WP_013024877.1	S47_GM002557
OG0000555	WP_013024878.1	WP_013024878.1	WP_013024878.1	CW1_GM000174	WP_013024878.1	JCC14_GM001631	JCC8_GM000174	JCY1_GM003878	JCY4_GM003989	JCYB5_GM001073	JCYB8_GM004554	JCYX7_GM003696	JCYX9_GM000702	WP_013024878.1	WP_013024878.1	WP_013024878.1	WP_013024878.1	WP_013024878.1	WP_013024878.1	WP_013024878.1	WP_013024878.1	S47_GM002558
OG0000556	WP_013024879.1	WP_013024879.1	WP_013024879.1	CW1_GM000175	WP_013024879.1	JCC14_GM001630	JCC8_GM000175	JCY1_GM003879	JCY4_GM003990	JCYB5_GM001072	JCYB8_GM004553	JCYX7_GM003697	JCYX9_GM000701	WP_013024879.1	WP_013024879.1	WP_013024879.1	WP_013024879.1	WP_013024879.1	WP_013024879.1	WP_013024879.1	WP_013024879.1	S47_GM002559
OG0000557	WP_013024880.1	WP_013024880.1	WP_013024880.1	CW1_GM000176	WP_013024880.1	JCC14_GM001629	JCC8_GM000176	JCY1_GM003880	JCY4_GM003991	JCYB5_GM001071	JCYB8_GM004552	JCYX7_GM003698	JCYX9_GM000700	WP_013024880.1	WP_013024880.1	WP_013024880.1	WP_013024880.1	WP_013024880.1	WP_013024880.1	WP_013024880.1	WP_013024880.1	S47_GM002560
OG0000558	WP_013024882.1	WP_013024882.1	WP_013024882.1	CW1_GM000178	WP_013024882.1	JCC14_GM001627	JCC8_GM000178	JCY1_GM003882	JCY4_GM003993	JCYB5_GM001069	JCYB8_GM004550	JCYX7_GM003700	JCYX9_GM000698	WP_013024882.1	WP_013024882.1	WP_013024882.1	WP_013024882.1	WP_207806372.1	WP_014606443.1	WP_029569712.1	WP_104933211.1	S47_GM002562
OG0000559	WP_013024884.1	WP_013024884.1	WP_013024884.1	CW1_GM000180	WP_013024884.1	JCC14_GM001625	JCC8_GM000180	JCY1_GM003884	JCY4_GM003995	JCYB5_GM001067	JCYB8_GM004548	JCYX7_GM003702	JCYX9_GM000696	WP_013024884.1	WP_013024884.1	WP_013024884.1	WP_013024884.1	WP_013024884.1	WP_013024884.1	WP_013024884.1	WP_013024884.1	S47_GM002564
OG0000560	WP_013024887.1	WP_013024887.1	WP_013024887.1	CW1_GM000183	WP_013024887.1	JCC14_GM001622	JCC8_GM000183	JCY1_GM003887	JCY4_GM003998	JCYB5_GM001064	JCYB8_GM004545	JCYX7_GM003705	JCYX9_GM000693	WP_013024887.1	WP_013024887.1	WP_013024887.1	WP_013024887.1	WP_013024887.1	WP_013024887.1	WP_013024887.1	WP_013024887.1	S47_GM002567
OG0000561	WP_013024888.1	WP_174261098.1	WP_013024888.1	CW1_GM000184	WP_064373321.1	JCC14_GM001621	JCC8_GM000184	JCY1_GM003888	JCY4_GM003999	JCYB5_GM001063	JCYB8_GM004544	JCYX7_GM003706	JCYX9_GM000692	WP_116219507.1	WP_013024888.1	WP_013024888.1	WP_174261098.1	WP_013024888.1	WP_013024888.1	WP_013024888.1	WP_104933212.1	S47_GM002568
OG0000562	WP_013024891.1	WP_013024891.1	WP_013024891.1	CW1_GM000187	WP_013024891.1	JCC14_GM001618	JCC8_GM000187	JCY1_GM003891	JCY4_GM004002	JCYB5_GM001060	JCYB8_GM004541	JCYX7_GM003709	JCYX9_GM000689	WP_013024891.1	WP_013024891.1	WP_013024891.1	WP_013024891.1	WP_013024891.1	WP_013024891.1	WP_013024891.1	WP_013024891.1	S47_GM002571
OG0000563	WP_013024896.1	WP_228525901.1	WP_029568494.1	CW1_GM000192	WP_013024896.1	JCC14_GM001613	JCC8_GM000192	JCY1_GM003896	JCY4_GM004007	JCYB5_GM001055	JCYB8_GM004536	JCYX7_GM003714	JCYX9_GM000684	WP_013024896.1	WP_013024896.1	WP_013024896.1	WP_228525901.1	WP_013024896.1	WP_013024896.1	WP_013024896.1	WP_013024896.1	S47_GM002576
OG0000564	WP_013024898.1	WP_013024898.1	WP_013024898.1	CW1_GM000195	WP_013024898.1	JCC14_GM001611	JCC8_GM000195	JCY1_GM003899	JCY4_GM004010	JCYB5_GM001052	JCYB8_GM004534	JCYX7_GM003717	JCYX9_GM000681	WP_013024898.1	WP_013024898.1	WP_013024898.1	WP_013024898.1	WP_013024898.1	WP_013024898.1	WP_013024898.1	WP_013024898.1	S47_GM002579
OG0000565	WP_013024900.1	WP_015700830.1	WP_014606434.1	CW1_GM000197	WP_014606434.1	JCC14_GM001609	JCC8_GM000197	JCY1_GM003901	JCY4_GM004012	JCYB5_GM001050	JCYB8_GM004532	JCYX7_GM003719	JCYX9_GM000679	WP_116219510.1	WP_013024900.1	WP_028714890.1	WP_015700830.1	WP_013024900.1	WP_014606434.1	WP_029569715.1	WP_014606434.1	S47_GM002581
OG0000566	WP_013024901.1	WP_174261097.1	WP_013024901.1	CW1_GM000198	WP_013024901.1	JCC14_GM001608	JCC8_GM000198	JCY1_GM003902	JCY4_GM004013	JCYB5_GM001049	JCYB8_GM004531	JCYX7_GM003720	JCYX9_GM000678	WP_019106636.1	WP_013024901.1	WP_019106636.1	WP_174261097.1	WP_013024901.1	WP_014606433.1	WP_019106636.1	WP_019106636.1	S47_GM002582
OG0000567	WP_013024903.1	WP_013024903.1	WP_013024903.1	CW1_GM000200	WP_013024903.1	JCC14_GM001606	JCC8_GM000200	JCY1_GM003904	JCY4_GM004015	JCYB5_GM001047	JCYB8_GM004529	JCYX7_GM003722	JCYX9_GM000676	WP_013024903.1	WP_013024903.1	WP_013024903.1	WP_013024903.1	WP_013024903.1	WP_013024903.1	WP_013024903.1	WP_013024903.1	S47_GM002584
OG0000568	WP_013024907.1	WP_014593088.1	WP_013024907.1	CW1_GM000204	WP_013024907.1	JCC14_GM001601	JCC8_GM000204	JCY1_GM003908	JCY4_GM004019	JCYB5_GM001043	JCYB8_GM004525	JCYX7_GM003726	JCYX9_GM000672	WP_013024907.1	WP_013024907.1	WP_013024907.1	WP_014593088.1	WP_013024907.1	WP_013024907.1	WP_013024907.1	WP_013024907.1	S47_GM002588
OG0000569	WP_013024908.1	WP_014593089.1	WP_014593089.1	CW1_GM000205	WP_013024908.1	JCC14_GM001600	JCC8_GM000205	JCY1_GM003909	JCY4_GM004020	JCYB5_GM001042	JCYB8_GM004524	JCYX7_GM003727	JCYX9_GM000671	WP_013024908.1	WP_013024908.1	WP_013024908.1	WP_014593089.1	WP_013024908.1	WP_013024908.1	WP_013024908.1	WP_013024908.1	S47_GM002589
OG0000570	WP_013024912.1	WP_105087875.1	WP_013024912.1	CW1_GM000209	WP_013024912.1	JCC14_GM001596	JCC8_GM000209	JCY1_GM003913	JCY4_GM004024	JCYB5_GM001038	JCYB8_GM004520	JCYX7_GM003731	JCYX9_GM000667	WP_013024912.1	WP_013024912.1	WP_013024912.1	WP_105087875.1	WP_013024912.1	WP_013024912.1	WP_013024912.1	WP_013024912.1	S47_GM002593
OG0000571	WP_013024913.1	WP_014593091.1	WP_014593091.1	CW1_GM000210	WP_014593091.1	JCC14_GM001595	JCC8_GM000210	JCY1_GM003914	JCY4_GM004025	JCYB5_GM001037	JCYB8_GM004519	JCYX7_GM003732	JCYX9_GM000666	WP_014593091.1	WP_013024913.1	WP_014593091.1	WP_014593091.1	WP_014593091.1	WP_014593091.1	WP_014593091.1	WP_014593091.1	S47_GM002594
OG0000572	WP_013024914.1	WP_013024914.1	WP_013024914.1	CW1_GM000211	WP_013024914.1	JCC14_GM001594	JCC8_GM000211	JCY1_GM003915	JCY4_GM004026	JCYB5_GM001036	JCYB8_GM004518	JCYX7_GM003733	JCYX9_GM000665	WP_013024914.1	WP_013024914.1	WP_013024914.1	WP_013024914.1	WP_015700824.1	WP_013024914.1	WP_013024914.1	WP_015700824.1	S47_GM002595
OG0000573	WP_013024916.1	WP_028723971.1	WP_013024916.1	CW1_GM000213	WP_013024916.1	JCC14_GM001592	JCC8_GM000213	JCY1_GM003917	JCY4_GM004028	JCYB5_GM001034	JCYB8_GM004516	JCYX7_GM003735	JCYX9_GM000663	WP_013024916.1	WP_013024916.1	WP_013024916.1	WP_028723971.1	WP_013024916.1	WP_013024916.1	WP_013024916.1	WP_013024916.1	S47_GM002597
OG0000574	WP_013024920.1	WP_013024920.1	WP_013024920.1	CW1_GM000216	WP_013024920.1	JCC14_GM001589	JCC8_GM000216	JCY1_GM003920	JCY4_GM004031	JCYB5_GM001031	JCYB8_GM004513	JCYX7_GM003738	JCYX9_GM000660	WP_013024920.1	WP_013024920.1	WP_013024920.1	WP_013024920.1	WP_013024920.1	WP_013024920.1	WP_013024920.1	WP_013024920.1	S47_GM002600
OG0000575	WP_013024921.1	WP_014606423.1	WP_014606423.1	CW1_GM000217	WP_013024921.1	JCC14_GM001588	JCC8_GM000217	JCY1_GM003921	JCY4_GM004032	JCYB5_GM001030	JCYB8_GM004512	JCYX7_GM003739	JCYX9_GM000659	WP_014606423.1	WP_013024921.1	WP_014606423.1	WP_014606423.1	WP_013024921.1	WP_014606423.1	WP_013024921.1	WP_013024921.1	S47_GM002601
OG0000576	WP_013024924.1	WP_013024924.1	WP_014606422.1	CW1_GM000219	WP_014606422.1	JCC14_GM001585	JCC8_GM000219	JCY1_GM003924	JCY4_GM004035	JCYB5_GM001027	JCYB8_GM004509	JCYX7_GM003741	JCYX9_GM000657	WP_013024924.1	WP_013024924.1	WP_013024924.1	WP_013024924.1	WP_014606422.1	WP_014606422.1	WP_029569718.1	WP_014606422.1	S47_GM002604
OG0000577	WP_013024930.1	WP_013024930.1	WP_013024930.1	CW1_GM000225	WP_013024930.1	JCC14_GM001579	JCC8_GM000225	JCY1_GM003930	JCY4_GM004041	JCYB5_GM001021	JCYB8_GM004503	JCYX7_GM003747	JCYX9_GM000651	WP_019106627.1	WP_013024930.1	WP_013024930.1	WP_013024930.1	WP_013024930.1	WP_013024930.1	WP_013024930.1	WP_013024930.1	S47_GM002610
OG0000578	WP_013024933.1	WP_013024933.1	WP_015700812.1	CW1_GM000229	WP_013024933.1	JCC14_GM001575	JCC8_GM000229	JCY1_GM003934	JCY4_GM004044	JCYB5_GM001017	JCYB8_GM004500	JCYX7_GM003751	JCYX9_GM000647	WP_013024933.1	WP_013024933.1	WP_013024933.1	WP_013024933.1	WP_013024933.1	WP_013024933.1	WP_013024933.1	WP_015700812.1	S47_GM002613
OG0000579	WP_013024934.1	WP_019106622.1	WP_015700811.1	CW1_GM000230	WP_014593101.1	JCC14_GM001574	JCC8_GM000230	JCY1_GM003935	JCY4_GM004045	JCYB5_GM001016	JCYB8_GM004499	JCYX7_GM003752	JCYX9_GM000646	WP_013024934.1	WP_013024934.1	WP_015700811.1	WP_019106622.1	WP_014593101.1	WP_014593101.1	WP_014593101.1	WP_019106622.1	S47_GM002614
OG0000580	WP_013024937.1	WP_022622645.1	WP_015700809.1	CW1_GM000233	WP_078829187.1	JCC14_GM001571	JCC8_GM000233	JCY1_GM003938	JCY4_GM004048	JCYB5_GM001013	JCYB8_GM004496	JCYX7_GM003755	JCYX9_GM000643	WP_013024937.1	WP_013024937.1	WP_013024937.1	WP_022622645.1	WP_013024937.1	WP_014593103.1	WP_013024937.1	WP_022622645.1	S47_GM002617
OG0000581	WP_013024938.1	WP_024471189.1	WP_015700808.1	CW1_GM000234	WP_078829186.1	JCC14_GM001570	JCC8_GM000234	JCY1_GM003939	JCY4_GM004049	JCYB5_GM001012	JCYB8_GM004495	JCYX7_GM003756	JCYX9_GM000642	WP_116219517.1	WP_013024938.1	WP_014606414.1	WP_024471189.1	WP_013024938.1	WP_014606414.1	WP_014593104.1	WP_024471189.1	S47_GM002618
OG0000582	WP_013024940.1	WP_013024940.1	WP_013024940.1	CW1_GM000236	WP_013024940.1	JCC14_GM001568	JCC8_GM000236	JCY1_GM003941	JCY4_GM004051	JCYB5_GM001010	JCYB8_GM004493	JCYX7_GM003758	JCYX9_GM000640	WP_013024940.1	WP_013024940.1	WP_028714898.1	WP_013024940.1	WP_207806368.1	WP_013024940.1	WP_013024940.1	WP_013024940.1	S47_GM002620
OG0000583	WP_013024949.1	WP_013024949.1	WP_013024949.1	CW1_GM000245	WP_013024949.1	JCC14_GM001559	JCC8_GM000245	JCY1_GM003950	JCY4_GM004060	JCYB5_GM001001	JCYB8_GM004484	JCYX7_GM003767	JCYX9_GM000631	WP_013024949.1	WP_013024949.1	WP_013024949.1	WP_013024949.1	WP_013024949.1	WP_013024949.1	WP_013024949.1	WP_013024949.1	S47_GM002629
OG0000584	WP_013024960.1	WP_013024960.1	WP_013024960.1	CW1_GM000257	WP_013024960.1	JCC14_GM001554	JCC8_GM000257	JCY1_GM003961	JCY4_GM002202	JCYB5_GM000989	JCYB8_GM002735	JCYX7_GM003779	JCYX9_GM000619	WP_013024960.1	WP_013024960.1	WP_013024960.1	WP_013024960.1	WP_013024960.1	WP_013024960.1	WP_013024960.1	WP_013024960.1	S47_GM004610
OG0000585	WP_013024991.1	WP_174261079.1	WP_013024991.1	CW1_GM000318	WP_013024991.1	JCC14_GM001503	JCC8_GM000318	JCY1_GM001302	JCY4_GM002254	JCYB5_GM000918	JCYB8_GM002683	JCYX7_GM001411	JCYX9_GM000559	WP_013024991.1	WP_013024991.1	WP_013024991.1	WP_174261079.1	WP_013024991.1	WP_013024991.1	WP_013024991.1	WP_013024991.1	S47_GM000380
OG0000586	WP_013024992.1	WP_013024992.1	WP_013024992.1	CW1_GM000319	WP_013024992.1	JCC14_GM001502	JCC8_GM000319	JCY1_GM001301	JCY4_GM002255	JCYB5_GM000917	JCYB8_GM002682	JCYX7_GM001412	JCYX9_GM000558	WP_022623704.1	WP_013024992.1	WP_022623704.1	WP_013024992.1	WP_013024992.1	WP_013024992.1	WP_029569783.1	WP_013024992.1	S47_GM000381
OG0000587	WP_013024996.1	WP_013024996.1	WP_013024996.1	CW1_GM000323	WP_126843083.1	JCC14_GM001498	JCC8_GM000323	JCY1_GM001297	JCY4_GM002259	JCYB5_GM000913	JCYB8_GM002678	JCYX7_GM001416	JCYX9_GM000554	WP_013024996.1	WP_013024996.1	WP_013024996.1	WP_013024996.1	WP_013024996.1	WP_013024996.1	WP_013024996.1	WP_013024996.1	S47_GM000385
OG0000588	WP_013024997.1	WP_013024997.1	WP_013024997.1	CW1_GM000324	WP_126843082.1	JCC14_GM001497	JCC8_GM000324	JCY1_GM001296	JCY4_GM002260	JCYB5_GM000912	JCYB8_GM002677	JCYX7_GM001417	JCYX9_GM000553	WP_013024997.1	WP_013024997.1	WP_013024997.1	WP_013024997.1	WP_013024997.1	WP_014606324.1	WP_029569785.1	WP_013024997.1	S47_GM000386
OG0000589	WP_013025004.1	WP_013025004.1	WP_013025004.1	CW1_GM000333	WP_013025004.1	JCC14_GM001488	JCC8_GM000333	JCY1_GM001287	JCY4_GM002268	JCYB5_GM000903	JCYB8_GM002669	JCYX7_GM001426	JCYX9_GM000544	WP_200286615.1	WP_013025004.1	WP_013025004.1	WP_013025004.1	WP_013025004.1	WP_013025004.1	WP_013025004.1	WP_013025004.1	S47_GM000394
OG0000590	WP_013025006.1	WP_013025006.1	WP_013025006.1	CW1_GM000335	WP_013025006.1	JCC14_GM001486	JCC8_GM000335	JCY1_GM001285	JCY4_GM002270	JCYB5_GM000901	JCYB8_GM002667	JCYX7_GM001428	JCYX9_GM000542	WP_013025006.1	WP_013025006.1	WP_013025006.1	WP_013025006.1	WP_013025006.1	WP_013025006.1	WP_013025006.1	WP_013025006.1	S47_GM000396
OG0000591	WP_013025007.1	WP_013025007.1	WP_013025007.1	CW1_GM000336	WP_013025007.1	JCC14_GM001485	JCC8_GM000336	JCY1_GM001284	JCY4_GM002271	JCYB5_GM000900	JCYB8_GM002666	JCYX7_GM001429	JCYX9_GM000541	WP_200286614.1	WP_013025007.1	WP_013025007.1	WP_013025007.1	WP_013025007.1	WP_013025007.1	WP_013025007.1	WP_013025007.1	S47_GM000397
OG0000592	WP_013025013.1	WP_013025013.1	WP_013025013.1	CW1_GM000342	WP_013025013.1	JCC14_GM001479	JCC8_GM000342	JCY1_GM001278	JCY4_GM002277	JCYB5_GM000894	JCYB8_GM002660	JCYX7_GM001435	JCYX9_GM000535	WP_013025013.1	WP_013025013.1	WP_013025013.1	WP_013025013.1	WP_013025013.1	WP_013025013.1	WP_013025013.1	WP_013025013.1	S47_GM000403
OG0000593	WP_013025014.1	WP_228525896.1	WP_013025014.1	CW1_GM000343	WP_013025014.1	JCC14_GM001478	JCC8_GM000343	JCY1_GM001277	JCY4_GM002278	JCYB5_GM000893	JCYB8_GM002659	JCYX7_GM001436	JCYX9_GM000534	WP_013025014.1	WP_013025014.1	WP_013025014.1	WP_228525896.1	WP_013025014.1	WP_013025014.1	WP_013025014.1	WP_013025014.1	S47_GM000404
OG0000594	WP_013025021.1	WP_013025021.1	WP_013025021.1	CW1_GM000350	WP_013025021.1	JCC14_GM001471	JCC8_GM000350	JCY1_GM001270	JCY4_GM002285	JCYB5_GM000886	JCYB8_GM002652	JCYX7_GM001443	JCYX9_GM000527	WP_013025021.1	WP_013025021.1	WP_013025021.1	WP_013025021.1	WP_014593170.1	WP_013025021.1	WP_013025021.1	WP_013025021.1	S47_GM000411
OG0000595	WP_013025022.1	WP_013025022.1	WP_013025022.1	CW1_GM000351	WP_013025022.1	JCC14_GM001470	JCC8_GM000351	JCY1_GM001269	JCY4_GM002286	JCYB5_GM000885	JCYB8_GM002651	JCYX7_GM001444	JCYX9_GM000526	WP_013025022.1	WP_013025022.1	WP_013025022.1	WP_013025022.1	WP_013025022.1	WP_013025022.1	WP_013025022.1	WP_013025022.1	S47_GM000412
OG0000596	WP_013025023.1	WP_013025023.1	WP_013025023.1	CW1_GM000352	WP_013025023.1	JCC14_GM001469	JCC8_GM000352	JCY1_GM001268	JCY4_GM002287	JCYB5_GM000884	JCYB8_GM002650	JCYX7_GM001445	JCYX9_GM000525	WP_013025023.1	WP_013025023.1	WP_013025023.1	WP_013025023.1	WP_013025023.1	WP_013025023.1	WP_028723863.1	WP_013025023.1	S47_GM000413
OG0000597	WP_013025024.1	WP_013025024.1	WP_013025024.1	CW1_GM000353	WP_013025024.1	JCC14_GM001468	JCC8_GM000353	JCY1_GM001267	JCY4_GM002288	JCYB5_GM000883	JCYB8_GM002649	JCYX7_GM001446	JCYX9_GM000524	WP_013025024.1	WP_013025024.1	WP_013025024.1	WP_013025024.1	WP_013025024.1	WP_013025024.1	WP_013025024.1	WP_013025024.1	S47_GM000414
OG0000598	WP_013025028.1	WP_013025028.1	WP_014606309.1	CW1_GM000357	WP_013025028.1	JCC14_GM001464	JCC8_GM000357	JCY1_GM001263	JCY4_GM002291	JCYB5_GM000879	JCYB8_GM002646	JCYX7_GM001450	JCYX9_GM000520	WP_014606309.1	WP_013025028.1	WP_013025028.1	WP_013025028.1	WP_207806360.1	WP_014606309.1	WP_013025028.1	WP_104933262.1	S47_GM000418
OG0000599	WP_013025032.1	WP_013025032.1	WP_013025032.1	CW1_GM000361	WP_013025032.1	JCC14_GM001460	JCC8_GM000361	JCY1_GM001259	JCY4_GM002295	JCYB5_GM000875	JCYB8_GM002642	JCYX7_GM001454	JCYX9_GM000516	WP_013025032.1	WP_013025032.1	WP_028714940.1	WP_013025032.1	WP_013025032.1	WP_013025032.1	WP_013025032.1	WP_013025032.1	S47_GM000422
OG0000600	WP_013025033.1	WP_013025033.1	WP_013025033.1	CW1_GM000362	WP_013025033.1	JCC14_GM001459	JCC8_GM000362	JCY1_GM001258	JCY4_GM002296	JCYB5_GM000874	JCYB8_GM002641	JCYX7_GM001455	JCYX9_GM000515	WP_013025033.1	WP_013025033.1	WP_013025033.1	WP_013025033.1	WP_013025033.1	WP_013025033.1	WP_013025033.1	WP_013025033.1	S47_GM000423
OG0000601	WP_013025034.1	WP_029569793.1	WP_013025034.1	CW1_GM000363	WP_013025034.1	JCC14_GM001458	JCC8_GM000363	JCY1_GM001257	JCY4_GM002297	JCYB5_GM000873	JCYB8_GM002640	JCYX7_GM001456	JCYX9_GM000514	WP_029569793.1	WP_013025034.1	WP_013025034.1	WP_029569793.1	WP_013025034.1	WP_013025034.1	WP_029569793.1	WP_013025034.1	S47_GM000424
OG0000602	WP_013025035.1	WP_029569794.1	WP_013025035.1	CW1_GM000364	WP_013025035.1	JCC14_GM001457	JCC8_GM000364	JCY1_GM001256	JCY4_GM002298	JCYB5_GM000872	JCYB8_GM002639	JCYX7_GM001457	JCYX9_GM000513	WP_013025035.1	WP_013025035.1	WP_013025035.1	WP_029569794.1	WP_013025035.1	WP_013025035.1	WP_029569794.1	WP_013025035.1	S47_GM000425
OG0000603	WP_013025039.1	WP_013025039.1	WP_014606304.1	CW1_GM000368	WP_013025039.1	JCC14_GM001453	JCC8_GM000368	JCY1_GM001252	JCY4_GM002302	JCYB5_GM000868	JCYB8_GM002635	JCYX7_GM001461	JCYX9_GM000509	WP_013025039.1	WP_013025039.1	WP_013025039.1	WP_013025039.1	WP_015700747.1	WP_014606304.1	WP_013025039.1	WP_013025039.1	S47_GM000429
OG0000604	WP_013025040.1	WP_013025040.1	WP_013025040.1	CW1_GM000369	WP_013025040.1	JCC14_GM001452	JCC8_GM000369	JCY1_GM001251	JCY4_GM002303	JCYB5_GM000867	JCYB8_GM002634	JCYX7_GM001462	JCYX9_GM000508	WP_013025040.1	WP_013025040.1	WP_013025040.1	WP_013025040.1	WP_013025040.1	WP_013025040.1	WP_013025040.1	WP_013025040.1	S47_GM000430
OG0000605	WP_013025041.1	WP_013025041.1	WP_013025041.1	CW1_GM000371	WP_013025041.1	JCC14_GM001450	JCC8_GM000371	JCY1_GM001249	JCY4_GM002305	JCYB5_GM000865	JCYB8_GM002632	JCYX7_GM001464	JCYX9_GM000506	WP_013025041.1	WP_013025041.1	WP_013025041.1	WP_013025041.1	WP_013025041.1	WP_013025041.1	WP_013025041.1	WP_013025041.1	S47_GM000432
OG0000606	WP_013025046.1	WP_013025046.1	WP_013025046.1	CW1_GM000376	WP_013025046.1	JCC14_GM001445	JCC8_GM000376	JCY1_GM001244	JCY4_GM002310	JCYB5_GM000860	JCYB8_GM002627	JCYX7_GM001469	JCYX9_GM000501	WP_014593185.1	WP_013025046.1	WP_013025046.1	WP_013025046.1	WP_013025046.1	WP_013025046.1	WP_013025046.1	WP_013025046.1	S47_GM000437
OG0000607	WP_013025050.1	WP_013025050.1	WP_013025050.1	CW1_GM000380	WP_013025050.1	JCC14_GM001441	JCC8_GM000380	JCY1_GM001240	JCY4_GM002314	JCYB5_GM000856	JCYB8_GM002623	JCYX7_GM001473	JCYX9_GM000497	WP_013025050.1	WP_013025050.1	WP_013025050.1	WP_013025050.1	WP_013025050.1	WP_013025050.1	WP_029569798.1	WP_013025050.1	S47_GM000441
OG0000608	WP_013025051.1	WP_013025051.1	WP_014606298.1	CW1_GM000381	WP_014606298.1	JCC14_GM001440	JCC8_GM000381	JCY1_GM001239	JCY4_GM002315	JCYB5_GM000855	JCYB8_GM002622	JCYX7_GM001474	JCYX9_GM000496	WP_013025051.1	WP_013025051.1	WP_028714943.1	WP_013025051.1	WP_207806357.1	WP_014606298.1	WP_013025051.1	WP_104933264.1	S47_GM000442
OG0000609	WP_013025052.1	WP_013025052.1	WP_014606297.1	CW1_GM000382	WP_126843073.1	JCC14_GM001439	JCC8_GM000382	JCY1_GM001238	JCY4_GM002316	JCYB5_GM000854	JCYB8_GM002621	JCYX7_GM001475	JCYX9_GM000495	WP_013025052.1	WP_013025052.1	WP_013025052.1	WP_013025052.1	WP_013025052.1	WP_014606297.1	WP_013025052.1	WP_013025052.1	S47_GM000443
OG0000610	WP_013025053.1	WP_013025053.1	WP_013025053.1	CW1_GM000383	WP_013025053.1	JCC14_GM001438	JCC8_GM000383	JCY1_GM001237	JCY4_GM002317	JCYB5_GM000853	JCYB8_GM002620	JCYX7_GM001476	JCYX9_GM000494	WP_013025053.1	WP_013025053.1	WP_013025053.1	WP_013025053.1	WP_013025053.1	WP_013025053.1	WP_013025053.1	WP_013025053.1	S47_GM000444
OG0000611	WP_013025055.1	WP_013025055.1	WP_014593191.1	CW1_GM000385	WP_014593191.1	JCC14_GM001436	JCC8_GM000385	JCY1_GM001235	JCY4_GM002319	JCYB5_GM000851	JCYB8_GM002618	JCYX7_GM001478	JCYX9_GM000492	WP_014593191.1	WP_013025055.1	WP_014593191.1	WP_013025055.1	WP_014593191.1	WP_014593191.1	WP_014593191.1	WP_014593191.1	S47_GM000446
OG0000612	WP_013025059.1	WP_013025059.1	WP_013025059.1	CW1_GM000389	WP_013025059.1	JCC14_GM001432	JCC8_GM000389	JCY1_GM001231	JCY4_GM002323	JCYB5_GM000847	JCYB8_GM002614	JCYX7_GM001482	JCYX9_GM000488	WP_013025059.1	WP_013025059.1	WP_013025059.1	WP_013025059.1	WP_024471148.1	WP_013025059.1	WP_013025059.1	WP_013025059.1	S47_GM000450
OG0000613	WP_013025060.1	WP_013025060.1	WP_013025060.1	CW1_GM000390	WP_013025060.1	JCC14_GM001431	JCC8_GM000390	JCY1_GM001230	JCY4_GM002324	JCYB5_GM000846	JCYB8_GM002613	JCYX7_GM001483	JCYX9_GM000487	WP_013025060.1	WP_013025060.1	WP_013025060.1	WP_013025060.1	WP_013025060.1	WP_013025060.1	WP_013025060.1	WP_013025060.1	S47_GM000451
OG0000614	WP_013025061.1	WP_013025061.1	WP_013025061.1	CW1_GM000391	WP_013025061.1	JCC14_GM001430	JCC8_GM000391	JCY1_GM001229	JCY4_GM002325	JCYB5_GM000845	JCYB8_GM002612	JCYX7_GM001484	JCYX9_GM000486	WP_013025061.1	WP_013025061.1	WP_013025061.1	WP_013025061.1	WP_013025061.1	WP_013025061.1	WP_013025061.1	WP_013025061.1	S47_GM000452
OG0000615	WP_013025062.1	WP_013025062.1	WP_013025062.1	CW1_GM000392	WP_013025062.1	JCC14_GM001429	JCC8_GM000392	JCY1_GM001228	JCY4_GM002326	JCYB5_GM000844	JCYB8_GM002611	JCYX7_GM001485	JCYX9_GM000485	WP_013025062.1	WP_013025062.1	WP_013025062.1	WP_013025062.1	WP_013025062.1	WP_013025062.1	WP_013025062.1	WP_013025062.1	S47_GM000453
OG0000616	WP_013025063.1	WP_013025063.1	WP_013025063.1	CW1_GM000393	WP_013025063.1	JCC14_GM001428	JCC8_GM000393	JCY1_GM001227	JCY4_GM002327	JCYB5_GM000843	JCYB8_GM002610	JCYX7_GM001486	JCYX9_GM000484	WP_013025063.1	WP_013025063.1	WP_013025063.1	WP_013025063.1	WP_013025063.1	WP_013025063.1	WP_013025063.1	WP_104933265.1	S47_GM000454
OG0000617	WP_013025064.1	WP_013025064.1	WP_013025064.1	CW1_GM000394	WP_013025064.1	JCC14_GM001427	JCC8_GM000394	JCY1_GM001226	JCY4_GM002328	JCYB5_GM000842	JCYB8_GM002609	JCYX7_GM001487	JCYX9_GM000483	WP_013025064.1	WP_013025064.1	WP_013025064.1	WP_013025064.1	WP_013025064.1	WP_013025064.1	WP_013025064.1	WP_013025064.1	S47_GM000455
OG0000618	WP_013025065.1	WP_013025065.1	WP_006118458.1	CW1_GM000395	WP_013025065.1	JCC14_GM001426	JCC8_GM000395	JCY1_GM001225	JCY4_GM002329	JCYB5_GM000841	JCYB8_GM002608	JCYX7_GM001488	JCYX9_GM000482	WP_013025065.1	WP_013025065.1	WP_013025065.1	WP_013025065.1	WP_006118458.1	WP_006118458.1	WP_013025065.1	WP_013025065.1	S47_GM000456
OG0000619	WP_013025067.1	WP_013025067.1	WP_013025067.1	CW1_GM000396	WP_013025067.1	JCC14_GM001425	JCC8_GM000396	JCY1_GM001224	JCY4_GM002330	JCYB5_GM000840	JCYB8_GM002607	JCYX7_GM001489	JCYX9_GM000481	WP_013025067.1	WP_013025067.1	WP_013025067.1	WP_013025067.1	WP_013025067.1	WP_013025067.1	WP_013025067.1	WP_013025067.1	S47_GM000457
OG0000620	WP_013025068.1	WP_019104975.1	WP_014593195.1	CW1_GM000398	WP_014593195.1	JCC14_GM001423	JCC8_GM000398	JCY1_GM001222	JCY4_GM002332	JCYB5_GM000838	JCYB8_GM002605	JCYX7_GM001491	JCYX9_GM000479	WP_013025068.1	WP_013025068.1	WP_014593195.1	WP_019104975.1	WP_014593195.1	WP_014606293.1	WP_014593195.1	WP_014593195.1	S47_GM000459
OG0000621	WP_013025069.1	WP_013025069.1	WP_013025069.1	CW1_GM000399	WP_013025069.1	JCC14_GM001422	JCC8_GM000399	JCY1_GM001221	JCY4_GM002333	JCYB5_GM000837	JCYB8_GM002604	JCYX7_GM001492	JCYX9_GM000478	WP_013025069.1	WP_013025069.1	WP_013025069.1	WP_013025069.1	WP_013025069.1	WP_013025069.1	WP_029569801.1	WP_013025069.1	S47_GM000460
OG0000622	WP_013025070.1	WP_013025070.1	WP_013025070.1	CW1_GM000400	WP_013025070.1	JCC14_GM001421	JCC8_GM000400	JCY1_GM001220	JCY4_GM002334	JCYB5_GM000836	JCYB8_GM002603	JCYX7_GM001493	JCYX9_GM000477	WP_013025070.1	WP_013025070.1	WP_013025070.1	WP_013025070.1	WP_013025070.1	WP_013025070.1	WP_013025070.1	WP_104933266.1	S47_GM000461
OG0000623	WP_013025071.1	WP_202631244.1	WP_013025071.1	CW1_GM000402	WP_013025071.1	JCC14_GM001419	JCC8_GM000402	JCY1_GM001218	JCY4_GM002336	JCYB5_GM000834	JCYB8_GM002601	JCYX7_GM001495	JCYX9_GM000475	WP_013025071.1	WP_013025071.1	WP_013025071.1	WP_202631244.1	WP_013025071.1	WP_013025071.1	WP_013025071.1	WP_013025071.1	S47_GM000463
OG0000624	WP_013025072.1	WP_014593196.1	WP_013025072.1	CW1_GM000403	WP_013025072.1	JCC14_GM001418	JCC8_GM000403	JCY1_GM001217	JCY4_GM002337	JCYB5_GM000833	JCYB8_GM002600	JCYX7_GM001496	JCYX9_GM000474	WP_013025072.1	WP_013025072.1	WP_013025072.1	WP_014593196.1	WP_013025072.1	WP_013025072.1	WP_013025072.1	WP_013025072.1	S47_GM000464
OG0000625	WP_013025083.1	WP_024472424.1	WP_013025083.1	CW1_GM000414	WP_013025083.1	JCC14_GM001406	JCC8_GM000414	JCY1_GM001206	JCY4_GM002350	JCYB5_GM000821	JCYB8_GM002587	JCYX7_GM001507	JCYX9_GM000463	WP_072136552.1	WP_013025083.1	WP_013025083.1	WP_024472424.1	WP_013025083.1	WP_013025083.1	WP_013025083.1	WP_013025083.1	S47_GM000476
OG0000626	WP_013025086.1	WP_013025086.1	WP_013025086.1	CW1_GM000417	WP_013025086.1	JCC14_GM001403	JCC8_GM000417	JCY1_GM001203	JCY4_GM002353	JCYB5_GM000818	JCYB8_GM002584	JCYX7_GM001510	JCYX9_GM000460	WP_013025086.1	WP_013025086.1	WP_013025086.1	WP_013025086.1	WP_013025086.1	WP_013025086.1	WP_013025086.1	WP_013025086.1	S47_GM000479
OG0000627	WP_013025088.1	WP_013025088.1	WP_013025088.1	CW1_GM000419	WP_013025088.1	JCC14_GM001401	JCC8_GM000419	JCY1_GM001201	JCY4_GM002355	JCYB5_GM000816	JCYB8_GM002582	JCYX7_GM001512	JCYX9_GM000458	WP_013025088.1	WP_013025088.1	WP_013025088.1	WP_013025088.1	WP_013025088.1	WP_013025088.1	WP_013025088.1	WP_013025088.1	S47_GM000481
OG0000628	WP_013025096.1	WP_013025096.1	WP_015700722.1	CW1_GM000427	WP_013025096.1	JCC14_GM001393	JCC8_GM000427	JCY1_GM001193	JCY4_GM002363	JCYB5_GM000808	JCYB8_GM002574	JCYX7_GM001520	JCYX9_GM000450	WP_013025096.1	WP_013025096.1	WP_013025096.1	WP_013025096.1	WP_013025096.1	WP_014606277.1	WP_015700722.1	WP_013025096.1	S47_GM000489
OG0000629	WP_013025100.1	WP_013025100.1	WP_013025100.1	CW1_GM000431	WP_013025100.1	JCC14_GM001389	JCC8_GM000431	JCY1_GM001189	JCY4_GM002367	JCYB5_GM000804	JCYB8_GM002570	JCYX7_GM001524	JCYX9_GM000446	WP_013025100.1	WP_013025100.1	WP_013025100.1	WP_013025100.1	WP_104933271.1	WP_013025100.1	WP_029569812.1	WP_104933271.1	S47_GM000493
OG0000630	WP_013025102.1	WP_013025102.1	WP_013025102.1	CW1_GM000433	WP_013025102.1	JCC14_GM001387	JCC8_GM000433	JCY1_GM001187	JCY4_GM002369	JCYB5_GM000802	JCYB8_GM002568	JCYX7_GM001526	JCYX9_GM000444	WP_013025102.1	WP_013025102.1	WP_013025102.1	WP_013025102.1	WP_013025102.1	WP_013025102.1	WP_029569814.1	WP_013025102.1	S47_GM000495
OG0000631	WP_013025107.1	WP_013025107.1	WP_013025107.1	CW1_GM000438	WP_013025107.1	JCC14_GM001381	JCC8_GM000438	JCY1_GM001182	JCY4_GM002375	JCYB5_GM000796	JCYB8_GM002562	JCYX7_GM001531	JCYX9_GM000439	WP_013025107.1	WP_013025107.1	WP_013025107.1	WP_013025107.1	WP_013025107.1	WP_013025107.1	WP_013025107.1	WP_013025107.1	S47_GM000500
OG0000632	WP_013025113.1	WP_019106150.1	WP_014593228.1	CW1_GM000444	WP_019106150.1	JCC14_GM001375	JCC8_GM000444	JCY1_GM001176	JCY4_GM002381	JCYB5_GM000790	JCYB8_GM002556	JCYX7_GM001537	JCYX9_GM000433	WP_019106150.1	WP_013025113.1	WP_013025113.1	WP_019106150.1	WP_013025113.1	WP_014593228.1	WP_029569821.1	WP_013025113.1	S47_GM000506
OG0000633	WP_013025119.1	WP_013025119.1	WP_013025119.1	CW1_GM000450	WP_013025119.1	JCC14_GM001369	JCC8_GM000450	JCY1_GM001170	JCY4_GM002387	JCYB5_GM000784	JCYB8_GM002550	JCYX7_GM001543	JCYX9_GM000427	WP_013025119.1	WP_013025119.1	WP_013025119.1	WP_013025119.1	WP_013025119.1	WP_013025119.1	WP_013025119.1	WP_013025119.1	S47_GM000512
OG0000634	WP_013025123.1	WP_013025123.1	WP_013025123.1	CW1_GM000453	WP_013025123.1	JCC14_GM001366	JCC8_GM000453	JCY1_GM001167	JCY4_GM002390	JCYB5_GM000781	JCYB8_GM002547	JCYX7_GM001546	JCYX9_GM000424	WP_013025123.1	WP_013025123.1	WP_013025123.1	WP_013025123.1	WP_013025123.1	WP_013025123.1	WP_029569823.1	WP_104933274.1	S47_GM000515
OG0000635	WP_013025130.1	WP_013025130.1	WP_013025130.1	CW1_GM000463	WP_013025130.1	JCC14_GM001356	JCC8_GM000463	JCY1_GM001157	JCY4_GM002400	JCYB5_GM000771	JCYB8_GM002537	JCYX7_GM001556	JCYX9_GM000414	WP_013025130.1	WP_013025130.1	WP_013025130.1	WP_013025130.1	WP_013025130.1	WP_013025130.1	WP_013025130.1	WP_013025130.1	S47_GM000525
OG0000636	WP_013025131.1	WP_014593242.1	WP_014593242.1	CW1_GM000465	WP_014593242.1	JCC14_GM001354	JCC8_GM000465	JCY1_GM001155	JCY4_GM002402	JCYB5_GM000769	JCYB8_GM002535	JCYX7_GM001558	JCYX9_GM000412	WP_014593242.1	WP_013025131.1	WP_014593242.1	WP_014593242.1	WP_105080540.1	WP_014606260.1	WP_029569826.1	WP_014593242.1	S47_GM000527
OG0000637	WP_013025134.1	WP_013025134.1	WP_029568542.1	CW1_GM000468	WP_013025134.1	JCC14_GM001351	JCC8_GM000468	JCY1_GM001152	JCY4_GM002405	JCYB5_GM000766	JCYB8_GM002532	JCYX7_GM001561	JCYX9_GM000409	WP_029568542.1	WP_013025134.1	WP_028714964.1	WP_013025134.1	WP_014593244.1	WP_013025134.1	WP_029568542.1	WP_013025134.1	S47_GM000530
OG0000638	WP_013025140.1	WP_014593249.1	WP_013025140.1	CW1_GM000474	WP_013025140.1	JCC14_GM001345	JCC8_GM000474	JCY1_GM001146	JCY4_GM002411	JCYB5_GM000760	JCYB8_GM002526	JCYX7_GM001567	JCYX9_GM000403	WP_200286601.1	WP_013025140.1	WP_024470905.1	WP_014593249.1	WP_207806349.1	WP_013025140.1	WP_014593249.1	WP_015700701.1	S47_GM000536
OG0000639	WP_013025141.1	WP_174261072.1	WP_013025141.1	CW1_GM000475	WP_013025141.1	JCC14_GM001344	JCC8_GM000475	JCY1_GM001145	JCY4_GM002412	JCYB5_GM000759	JCYB8_GM002525	JCYX7_GM001568	JCYX9_GM000402	WP_176017969.1	WP_013025141.1	WP_028714966.1	WP_174261072.1	WP_024470906.1	WP_013025141.1	WP_014593250.1	WP_072138654.1	S47_GM000537
OG0000640	WP_013025142.1	WP_013025142.1	WP_013025142.1	CW1_GM000476	WP_013025142.1	JCC14_GM001343	JCC8_GM000476	JCY1_GM001144	JCY4_GM002413	JCYB5_GM000758	JCYB8_GM002524	JCYX7_GM001569	JCYX9_GM000401	WP_013025142.1	WP_013025142.1	WP_013025142.1	WP_013025142.1	WP_013025142.1	WP_013025142.1	WP_013025142.1	WP_013025142.1	S47_GM000538
OG0000641	WP_013025143.1	WP_013025143.1	WP_013025143.1	CW1_GM000477	WP_013025143.1	JCC14_GM001342	JCC8_GM000477	JCY1_GM001143	JCY4_GM002414	JCYB5_GM000757	JCYB8_GM002523	JCYX7_GM001570	JCYX9_GM000400	WP_013025143.1	WP_013025143.1	WP_013025143.1	WP_013025143.1	WP_013025143.1	WP_013025143.1	WP_013025143.1	WP_013025143.1	S47_GM000539
OG0000642	WP_013025144.1	WP_013025144.1	WP_013025144.1	CW1_GM000478	WP_042677159.1	JCC14_GM001341	JCC8_GM000478	JCY1_GM001142	JCY4_GM002415	JCYB5_GM000756	JCYB8_GM002522	JCYX7_GM001571	JCYX9_GM000399	WP_013025144.1	WP_013025144.1	WP_013025144.1	WP_013025144.1	WP_013025144.1	WP_013025144.1	WP_013025144.1	WP_064373445.1	S47_GM000540
OG0000643	WP_013025162.1	WP_013025162.1	WP_013025162.1	CW1_GM000495	WP_013025162.1	JCC14_GM001323	JCC8_GM000495	JCY1_GM001125	JCY4_GM002432	JCYB5_GM000739	JCYB8_GM002505	JCYX7_GM001588	JCYX9_GM000382	WP_013025162.1	WP_013025162.1	WP_013025162.1	WP_013025162.1	WP_013025162.1	WP_013025162.1	WP_013025162.1	WP_013025162.1	S47_GM000557
OG0000644	WP_013025163.1	WP_013025163.1	WP_013025163.1	CW1_GM000496	WP_013025163.1	JCC14_GM001322	JCC8_GM000496	JCY1_GM001124	JCY4_GM002433	JCYB5_GM000738	JCYB8_GM002504	JCYX7_GM001589	JCYX9_GM000381	WP_013025163.1	WP_013025163.1	WP_028714968.1	WP_013025163.1	WP_013025163.1	WP_013025163.1	WP_013025163.1	WP_013025163.1	S47_GM000558
OG0000645	WP_013025174.1	WP_013025174.1	WP_013025174.1	CW1_GM000510	WP_013025174.1	JCC14_GM001308	JCC8_GM000510	JCY1_GM001110	JCY4_GM002448	JCYB5_GM000725	JCYB8_GM002489	JCYX7_GM001603	JCYX9_GM000367	WP_013025174.1	WP_013025174.1	WP_013025174.1	WP_013025174.1	WP_013025174.1	WP_013025174.1	WP_013025174.1	WP_013025174.1	S47_GM000572
OG0000646	WP_013025181.1	WP_013025181.1	WP_013025181.1	CW1_GM000518	WP_013025181.1	JCC14_GM001299	JCC8_GM000518	JCY1_GM001102	JCY4_GM002456	JCYB5_GM000717	JCYB8_GM002481	JCYX7_GM001611	JCYX9_GM000359	WP_019106169.1	WP_013025181.1	WP_013025181.1	WP_013025181.1	WP_013025181.1	WP_013025181.1	WP_019106169.1	WP_013025181.1	S47_GM000580
OG0000647	WP_013025183.1	WP_014593282.1	WP_013025183.1	CW1_GM000520	WP_014593282.1	JCC14_GM001297	JCC8_GM000520	JCY1_GM001100	JCY4_GM002458	JCYB5_GM000715	JCYB8_GM002479	JCYX7_GM001613	JCYX9_GM000357	WP_014593282.1	WP_013025183.1	WP_013025183.1	WP_014593282.1	WP_014593282.1	WP_013025183.1	WP_013025183.1	WP_014593282.1	S47_GM000582
OG0000648	WP_013025185.1	WP_013025185.1	WP_013025185.1	CW1_GM000522	WP_126843064.1	JCC14_GM001295	JCC8_GM000522	JCY1_GM001098	JCY4_GM002460	JCYB5_GM000713	JCYB8_GM002477	JCYX7_GM001615	JCYX9_GM000355	WP_200286592.1	WP_013025185.1	WP_013025185.1	WP_013025185.1	WP_013025185.1	WP_014606230.1	WP_013025185.1	WP_013025185.1	S47_GM000584
OG0000649	WP_013025187.1	WP_013025187.1	WP_013025187.1	CW1_GM000524	WP_126843063.1	JCC14_GM001293	JCC8_GM000524	JCY1_GM001096	JCY4_GM002462	JCYB5_GM000711	JCYB8_GM002475	JCYX7_GM001617	JCYX9_GM000353	WP_013025187.1	WP_013025187.1	WP_013025187.1	WP_013025187.1	WP_013025187.1	WP_014606228.1	WP_013025187.1	WP_104933283.1	S47_GM000586
OG0000650	WP_013025189.1	WP_013025189.1	WP_029568553.1	CW1_GM000526	WP_013025189.1	JCC14_GM001291	JCC8_GM000526	JCY1_GM001094	JCY4_GM002464	JCYB5_GM000709	JCYB8_GM002473	JCYX7_GM001619	JCYX9_GM000351	WP_013025189.1	WP_013025189.1	WP_013025189.1	WP_013025189.1	WP_013025189.1	WP_233266592.1	WP_013025189.1	WP_013025189.1	S47_GM000588
OG0000651	WP_013025190.1	WP_013025190.1	WP_029568554.1	CW1_GM000527	WP_013025190.1	JCC14_GM001290	JCC8_GM000527	JCY1_GM001093	JCY4_GM002465	JCYB5_GM000708	JCYB8_GM002472	JCYX7_GM001620	JCYX9_GM000350	WP_013025190.1	WP_013025190.1	WP_013025190.1	WP_013025190.1	WP_013025190.1	WP_013025190.1	WP_013025190.1	WP_013025190.1	S47_GM000589
OG0000652	WP_013025191.1	WP_174261067.1	WP_013025191.1	CW1_GM000528	WP_126843062.1	JCC14_GM001289	JCC8_GM000528	JCY1_GM001092	JCY4_GM002466	JCYB5_GM000707	JCYB8_GM002471	JCYX7_GM001621	JCYX9_GM000349	WP_013025191.1	WP_013025191.1	WP_028714973.1	WP_174261067.1	WP_013025191.1	WP_014606216.1	WP_029569839.1	WP_019106174.1	S47_GM000590
OG0000653	WP_013025193.1	WP_174261066.1	WP_013025193.1	CW1_GM000530	WP_105078748.1	JCC14_GM001287	JCC8_GM000530	JCY1_GM001090	JCY4_GM002468	JCYB5_GM000705	JCYB8_GM002469	JCYX7_GM001623	JCYX9_GM000347	WP_013025193.1	WP_013025193.1	WP_019106175.1	WP_174261066.1	WP_019106175.1	WP_013025193.1	WP_013025193.1	WP_013025193.1	S47_GM000592
OG0000654	WP_013025194.1	WP_013025194.1	WP_013025194.1	CW1_GM000531	WP_013025194.1	JCC14_GM001286	JCC8_GM000531	JCY1_GM001089	JCY4_GM002469	JCYB5_GM000704	JCYB8_GM002468	JCYX7_GM001624	JCYX9_GM000346	WP_013025194.1	WP_013025194.1	WP_013025194.1	WP_013025194.1	WP_013025194.1	WP_013025194.1	WP_013025194.1	WP_013025194.1	S47_GM000593
OG0000655	WP_013025197.1	WP_013025197.1	WP_013025197.1	CW1_GM000534	WP_013025197.1	JCC14_GM001283	JCC8_GM000534	JCY1_GM001086	JCY4_GM002472	JCYB5_GM000701	JCYB8_GM002465	JCYX7_GM001627	JCYX9_GM000343	WP_013025197.1	WP_013025197.1	WP_013025197.1	WP_013025197.1	WP_013025197.1	WP_013025197.1	WP_013025197.1	WP_013025197.1	S47_GM000596
OG0000656	WP_013025205.1	WP_013025205.1	WP_013025205.1	CW1_GM000542	WP_013025205.1	JCC14_GM001275	JCC8_GM000542	JCY1_GM001078	JCY4_GM002480	JCYB5_GM000693	JCYB8_GM002457	JCYX7_GM001635	JCYX9_GM000335	WP_013025205.1	WP_013025205.1	WP_013025205.1	WP_013025205.1	WP_013025205.1	WP_013025205.1	WP_013025205.1	WP_013025205.1	S47_GM000604
OG0000657	WP_013025209.1	WP_013025209.1	WP_013025209.1	CW1_GM000546	WP_013025209.1	JCC14_GM001271	JCC8_GM000546	JCY1_GM001074	JCY4_GM002484	JCYB5_GM000689	JCYB8_GM002453	JCYX7_GM001639	JCYX9_GM000331	WP_200286591.1	WP_013025209.1	WP_013025209.1	WP_013025209.1	WP_207806339.1	WP_013025209.1	WP_013025209.1	WP_013025209.1	S47_GM000608
OG0000658	WP_013025214.1	WP_013025214.1	WP_014606208.1	CW1_GM000551	WP_013025214.1	JCC14_GM001266	JCC8_GM000551	JCY1_GM001069	JCY4_GM002489	JCYB5_GM000684	JCYB8_GM002448	JCYX7_GM001644	JCYX9_GM000326	WP_014606208.1	WP_013025214.1	WP_013025214.1	WP_013025214.1	WP_013025214.1	WP_014606208.1	WP_013025214.1	WP_013025214.1	S47_GM000613
OG0000659	WP_013025221.1	WP_013025221.1	WP_013025221.1	CW1_GM000558	WP_013025221.1	JCC14_GM001259	JCC8_GM000558	JCY1_GM001062	JCY4_GM002496	JCYB5_GM000677	JCYB8_GM002441	JCYX7_GM001651	JCYX9_GM000319	WP_013025221.1	WP_013025221.1	WP_013025221.1	WP_013025221.1	WP_013025221.1	WP_013025221.1	WP_013025221.1	WP_013025221.1	S47_GM000620
OG0000660	WP_013025222.1	WP_013025222.1	WP_013025222.1	CW1_GM000559	WP_013025222.1	JCC14_GM001258	JCC8_GM000559	JCY1_GM001061	JCY4_GM002497	JCYB5_GM000676	JCYB8_GM002440	JCYX7_GM001652	JCYX9_GM000318	WP_013025222.1	WP_013025222.1	WP_028714980.1	WP_013025222.1	WP_013025222.1	WP_013025222.1	WP_013025222.1	WP_013025222.1	S47_GM000621
OG0000661	WP_013025231.1	WP_013025231.1	WP_013025231.1	CW1_GM000570	WP_126843056.1	JCC14_GM001247	JCC8_GM000570	JCY1_GM001050	JCY4_GM002508	JCYB5_GM000665	JCYB8_GM002429	JCYX7_GM001663	JCYX9_GM000307	WP_013025231.1	WP_013025231.1	WP_024470925.1	WP_013025231.1	WP_013025231.1	WP_013025231.1	WP_015700658.1	WP_013025231.1	S47_GM000632
OG0000662	WP_013025232.1	WP_013025232.1	WP_013025232.1	CW1_GM000571	WP_013025232.1	JCC14_GM001246	JCC8_GM000571	JCY1_GM001049	JCY4_GM002509	JCYB5_GM000664	JCYB8_GM002428	JCYX7_GM001664	JCYX9_GM000306	WP_013025232.1	WP_013025232.1	WP_013025232.1	WP_013025232.1	WP_013025232.1	WP_013025232.1	WP_013025232.1	WP_013025232.1	S47_GM000633
OG0000663	WP_013025234.1	WP_013025234.1	WP_013025234.1	CW1_GM000573	WP_013025234.1	JCC14_GM001244	JCC8_GM000573	JCY1_GM001047	JCY4_GM002511	JCYB5_GM000662	JCYB8_GM002426	JCYX7_GM001666	JCYX9_GM000304	WP_200286584.1	WP_013025234.1	WP_028714985.1	WP_013025234.1	WP_013025234.1	WP_014606196.1	WP_013025234.1	WP_104933288.1	S47_GM000635
OG0000664	WP_013025236.1	WP_174261060.1	WP_013025236.1	CW1_GM000575	WP_013025236.1	JCC14_GM001242	JCC8_GM000575	JCY1_GM001045	JCY4_GM002513	JCYB5_GM000660	JCYB8_GM002424	JCYX7_GM001668	JCYX9_GM000302	WP_013025236.1	WP_013025236.1	WP_013025236.1	WP_174261060.1	WP_105078752.1	WP_013025236.1	WP_013025236.1	WP_013025236.1	S47_GM000637
OG0000665	WP_013025246.1	WP_013025246.1	WP_029568570.1	CW1_GM000585	WP_013025246.1	JCC14_GM001232	JCC8_GM000585	JCY1_GM001035	JCY4_GM002523	JCYB5_GM000650	JCYB8_GM002414	JCYX7_GM001678	JCYX9_GM000292	WP_013025246.1	WP_013025246.1	WP_013025246.1	WP_013025246.1	WP_013025246.1	WP_013025246.1	WP_013025246.1	WP_013025246.1	S47_GM000647
OG0000666	WP_013025247.1	WP_013025247.1	WP_013025247.1	CW1_GM000586	WP_013025247.1	JCC14_GM001231	JCC8_GM000586	JCY1_GM001034	JCY4_GM002524	JCYB5_GM000649	JCYB8_GM002413	JCYX7_GM001679	JCYX9_GM000291	WP_200286579.1	WP_013025247.1	WP_028714991.1	WP_013025247.1	WP_013025247.1	WP_013025247.1	WP_013025247.1	WP_013025247.1	S47_GM000648
OG0000667	WP_013025250.1	WP_013025250.1	WP_013025250.1	CW1_GM000589	WP_013025250.1	JCC14_GM001228	JCC8_GM000589	JCY1_GM001031	JCY4_GM002527	JCYB5_GM000646	JCYB8_GM002410	JCYX7_GM001682	JCYX9_GM000288	WP_013025250.1	WP_013025250.1	WP_013025250.1	WP_013025250.1	WP_013025250.1	WP_013025250.1	WP_013025250.1	WP_013025250.1	S47_GM000651
OG0000668	WP_013025254.1	WP_013025254.1	WP_013025254.1	CW1_GM000593	WP_013025254.1	JCC14_GM001224	JCC8_GM000593	JCY1_GM001027	JCY4_GM002531	JCYB5_GM000642	JCYB8_GM002406	JCYX7_GM001686	JCYX9_GM000284	WP_013025254.1	WP_013025254.1	WP_013025254.1	WP_013025254.1	WP_013025254.1	WP_013025254.1	WP_013025254.1	WP_013025254.1	S47_GM000655
OG0000669	WP_013025256.1	WP_013025256.1	WP_013025256.1	CW1_GM000595	WP_013025256.1	JCC14_GM001222	JCC8_GM000595	JCY1_GM001025	JCY4_GM002533	JCYB5_GM000640	JCYB8_GM002404	JCYX7_GM001688	JCYX9_GM000282	WP_013025256.1	WP_013025256.1	WP_019106197.1	WP_013025256.1	WP_013025256.1	WP_013025256.1	WP_013025256.1	WP_013025256.1	S47_GM000657
OG0000670	WP_013025264.1	WP_013025264.1	WP_013025264.1	CW1_GM000604	WP_013025264.1	JCC14_GM001213	JCC8_GM000604	JCY1_GM001016	JCY4_GM002542	JCYB5_GM000631	JCYB8_GM002395	JCYX7_GM001697	JCYX9_GM000273	WP_013025264.1	WP_013025264.1	WP_013025264.1	WP_013025264.1	WP_013025264.1	WP_013025264.1	WP_013025264.1	WP_013025264.1	S47_GM000666
OG0000671	WP_013025266.1	WP_013025266.1	WP_013025266.1	CW1_GM000606	WP_013025266.1	JCC14_GM001210	JCC8_GM000606	JCY1_GM001014	JCY4_GM002545	JCYB5_GM000629	JCYB8_GM002392	JCYX7_GM001699	JCYX9_GM000271	WP_013025266.1	WP_013025266.1	WP_014593342.1	WP_013025266.1	WP_013025266.1	WP_013025266.1	WP_013025266.1	WP_104933291.1	S47_GM000669
OG0000672	WP_013025271.1	WP_174261055.1	WP_013025271.1	CW1_GM000611	WP_022623625.1	JCC14_GM001205	JCC8_GM000611	JCY1_GM001009	JCY4_GM002550	JCYB5_GM000624	JCYB8_GM002387	JCYX7_GM001704	JCYX9_GM000266	WP_013025271.1	WP_013025271.1	WP_013025271.1	WP_174261055.1	WP_013025271.1	WP_013025271.1	WP_022623625.1	WP_013025271.1	S47_GM000674
OG0000673	WP_013025275.1	WP_013025275.1	WP_013025275.1	CW1_GM000616	WP_013025275.1	JCC14_GM001200	JCC8_GM000616	JCY1_GM001004	JCY4_GM002555	JCYB5_GM000619	JCYB8_GM002382	JCYX7_GM001709	JCYX9_GM000261	WP_022623623.1	WP_013025275.1	WP_028714999.1	WP_013025275.1	WP_013025275.1	WP_013025275.1	WP_013025275.1	WP_013025275.1	S47_GM000679
OG0000674	WP_013025278.1	WP_013025278.1	WP_013025278.1	CW1_GM000619	WP_013025278.1	JCC14_GM001197	JCC8_GM000619	JCY1_GM001001	JCY4_GM002558	JCYB5_GM000616	JCYB8_GM002379	JCYX7_GM001712	JCYX9_GM000258	WP_200286571.1	WP_013025278.1	WP_013025278.1	WP_013025278.1	WP_013025278.1	WP_013025278.1	WP_013025278.1	WP_013025278.1	S47_GM000682
OG0000675	WP_013025285.1	WP_029568580.1	WP_029568580.1	CW1_GM000627	WP_013025285.1	JCC14_GM001189	JCC8_GM000627	JCY1_GM000993	JCY4_GM002566	JCYB5_GM000608	JCYB8_GM002371	JCYX7_GM001720	JCYX9_GM000250	WP_013025285.1	WP_013025285.1	WP_013025285.1	WP_029568580.1	WP_013025285.1	WP_013025285.1	WP_015700634.1	WP_015700634.1	S47_GM000690
OG0000676	WP_013025287.1	WP_174261051.1	WP_013025287.1	CW1_GM000629	WP_013025287.1	JCC14_GM001187	JCC8_GM000629	JCY1_GM000991	JCY4_GM002568	JCYB5_GM000606	JCYB8_GM002369	JCYX7_GM001722	JCYX9_GM000248	WP_013025287.1	WP_013025287.1	WP_013025287.1	WP_174261051.1	WP_013025287.1	WP_013025287.1	WP_013025287.1	WP_013025287.1	S47_GM000692
OG0000677	WP_013025288.1	WP_013025288.1	WP_013025288.1	CW1_GM000630	WP_013025288.1	JCC14_GM001186	JCC8_GM000630	JCY1_GM000990	JCY4_GM002569	JCYB5_GM000605	JCYB8_GM002368	JCYX7_GM001723	JCYX9_GM000247	WP_013025288.1	WP_013025288.1	WP_019106205.1	WP_013025288.1	WP_019106205.1	WP_013025288.1	WP_013025288.1	WP_013025288.1	S47_GM000693
OG0000678	WP_013025293.1	WP_013025293.1	WP_013025293.1	CW1_GM000635	WP_013025293.1	JCC14_GM001180	JCC8_GM000635	JCY1_GM000985	JCY4_GM002575	JCYB5_GM000599	JCYB8_GM002362	JCYX7_GM001728	JCYX9_GM000242	WP_013025293.1	WP_013025293.1	WP_013025293.1	WP_013025293.1	WP_013025293.1	WP_013025293.1	WP_013025293.1	WP_013025293.1	S47_GM000698
OG0000679	WP_013025294.1	WP_013025294.1	WP_013025294.1	CW1_GM000636	WP_013025294.1	JCC14_GM001179	JCC8_GM000636	JCY1_GM000984	JCY4_GM002576	JCYB5_GM000598	JCYB8_GM002361	JCYX7_GM001729	JCYX9_GM000241	WP_072137932.1	WP_013025294.1	WP_013025294.1	WP_013025294.1	WP_013025294.1	WP_013025294.1	WP_013025294.1	WP_013025294.1	S47_GM000699
OG0000680	WP_013025295.1	WP_015700632.1	WP_029568581.1	CW1_GM000638	WP_015700632.1	JCC14_GM001177	JCC8_GM000638	JCY1_GM000983	JCY4_GM002577	JCYB5_GM000596	JCYB8_GM002360	JCYX7_GM001731	JCYX9_GM000239	WP_116219579.1	WP_013025295.1	WP_015700632.1	WP_015700632.1	WP_015700632.1	WP_013025295.1	WP_019106207.1	WP_104933294.1	S47_GM000700
OG0000681	WP_013025300.1	WP_013025300.1	WP_013025300.1	CW1_GM000645	WP_013025300.1	JCC14_GM001170	JCC8_GM000645	JCY1_GM000976	JCY4_GM002584	JCYB5_GM000588	JCYB8_GM002353	JCYX7_GM001738	JCYX9_GM000232	WP_116219580.1	WP_013025300.1	WP_013025300.1	WP_013025300.1	WP_013025300.1	WP_013025300.1	WP_013025300.1	WP_013025300.1	S47_GM000707
OG0000682	WP_013025302.1	WP_013025302.1	WP_013025302.1	CW1_GM000647	WP_013025302.1	JCC14_GM001168	JCC8_GM000647	JCY1_GM000974	JCY4_GM002586	JCYB5_GM000586	JCYB8_GM002351	JCYX7_GM001740	JCYX9_GM000230	WP_013025302.1	WP_013025302.1	WP_013025302.1	WP_013025302.1	WP_013025302.1	WP_013025302.1	WP_013025302.1	WP_013025302.1	S47_GM000709
OG0000683	WP_013025304.1	WP_202631283.1	WP_013025304.1	CW1_GM000650	WP_013025304.1	JCC14_GM001166	JCC8_GM000650	JCY1_GM000972	JCY4_GM002588	JCYB5_GM000584	JCYB8_GM002349	JCYX7_GM001743	JCYX9_GM000227	WP_013025304.1	WP_013025304.1	WP_013025304.1	WP_202631283.1	WP_013025304.1	WP_013025304.1	WP_013025304.1	WP_013025304.1	S47_GM000711
OG0000684	WP_013025308.1	WP_013025308.1	WP_013025308.1	CW1_GM000655	WP_013025308.1	JCC14_GM001161	JCC8_GM000655	JCY1_GM000966	JCY4_GM002594	JCYB5_GM000578	JCYB8_GM002343	JCYX7_GM001748	JCYX9_GM000222	WP_013025308.1	WP_013025308.1	WP_013025308.1	WP_013025308.1	WP_013025308.1	WP_013025308.1	WP_013025308.1	WP_013025308.1	S47_GM002656
OG0000685	WP_013025310.1	WP_013025310.1	WP_013025310.1	CW1_GM000657	WP_013025310.1	JCC14_GM001159	JCC8_GM000657	JCY1_GM000964	JCY4_GM002596	JCYB5_GM000576	JCYB8_GM002341	JCYX7_GM001750	JCYX9_GM000220	WP_013025310.1	WP_013025310.1	WP_013025310.1	WP_013025310.1	WP_013025310.1	WP_013025310.1	WP_013025310.1	WP_013025310.1	S47_GM002658
OG0000686	WP_013025315.1	WP_013025315.1	WP_014606154.1	CW1_GM000662	WP_014606154.1	JCC14_GM001154	JCC8_GM000662	JCY1_GM000958	JCY4_GM002601	JCYB5_GM000571	JCYB8_GM002336	JCYX7_GM001755	JCYX9_GM000215	WP_013025315.1	WP_013025315.1	WP_014593401.1	WP_013025315.1	WP_064352658.1	WP_014606154.1	WP_013025315.1	WP_014593401.1	S47_GM002663
OG0000687	WP_013025323.1	WP_013025323.1	WP_014606147.1	CW1_GM000670	WP_013025323.1	JCC14_GM001146	JCC8_GM000670	JCY1_GM000950	JCY4_GM002609	JCYB5_GM000562	JCYB8_GM002328	JCYX7_GM001763	JCYX9_GM000207	WP_013025323.1	WP_013025323.1	WP_013025323.1	WP_013025323.1	WP_013025323.1	WP_014606147.1	WP_013025323.1	WP_013025323.1	S47_GM002671
OG0000688	WP_013025324.1	WP_202631282.1	WP_013025324.1	CW1_GM000671	WP_013025324.1	JCC14_GM001145	JCC8_GM000671	JCY1_GM000949	JCY4_GM002610	JCYB5_GM000561	JCYB8_GM002327	JCYX7_GM001764	JCYX9_GM000206	WP_013025324.1	WP_013025324.1	WP_013025324.1	WP_202631282.1	WP_015700573.1	WP_013025324.1	WP_015700573.1	WP_013025324.1	S47_GM002672
OG0000689	WP_013025325.1	WP_013025325.1	WP_013025325.1	CW1_GM000672	WP_013025325.1	JCC14_GM001144	JCC8_GM000672	JCY1_GM000948	JCY4_GM002611	JCYB5_GM000560	JCYB8_GM002326	JCYX7_GM001765	JCYX9_GM000205	WP_013025325.1	WP_013025325.1	WP_013025325.1	WP_013025325.1	WP_013025325.1	WP_013025325.1	WP_013025325.1	WP_013025325.1	S47_GM002673
OG0000690	WP_013025327.1	WP_014606146.1	WP_014606146.1	CW1_GM000674	WP_126843047.1	JCC14_GM001142	JCC8_GM000674	JCY1_GM000946	JCY4_GM002613	JCYB5_GM000558	JCYB8_GM002324	JCYX7_GM001767	JCYX9_GM000203	WP_200287012.1	WP_013025327.1	WP_013025327.1	WP_014606146.1	WP_064352657.1	WP_014606146.1	WP_029569855.1	WP_104933302.1	S47_GM002675
OG0000691	WP_013025329.1	WP_013025329.1	WP_013025329.1	CW1_GM000676	WP_013025329.1	JCC14_GM001140	JCC8_GM000676	JCY1_GM000944	JCY4_GM002615	JCYB5_GM000556	JCYB8_GM002322	JCYX7_GM001769	JCYX9_GM000201	WP_013025329.1	WP_013025329.1	WP_013025329.1	WP_013025329.1	WP_013025329.1	WP_013025329.1	WP_013025329.1	WP_013025329.1	S47_GM002677
OG0000692	WP_013025331.1	WP_013025331.1	WP_013025331.1	CW1_GM000678	WP_126843046.1	JCC14_GM001138	JCC8_GM000678	JCY1_GM000942	JCY4_GM002617	JCYB5_GM000554	JCYB8_GM002320	JCYX7_GM001771	JCYX9_GM000199	WP_013025331.1	WP_013025331.1	WP_013025331.1	WP_013025331.1	WP_013025331.1	WP_013025331.1	WP_013025331.1	WP_104933303.1	S47_GM002679
OG0000693	WP_013025332.1	WP_105087668.1	WP_013025332.1	CW1_GM000679	WP_014593409.1	JCC14_GM001137	JCC8_GM000679	JCY1_GM000941	JCY4_GM002618	JCYB5_GM000553	JCYB8_GM002319	JCYX7_GM001772	JCYX9_GM000198	WP_014593409.1	WP_013025332.1	WP_014593409.1	WP_105087668.1	WP_013025332.1	WP_014606144.1	WP_014593409.1	WP_014593409.1	S47_GM002680
OG0000694	WP_013025334.1	WP_013025334.1	WP_013025334.1	CW1_GM000682	WP_013025334.1	JCC14_GM001133	JCC8_GM000682	JCY1_GM000938	JCY4_GM002621	JCYB5_GM000550	JCYB8_GM002316	JCYX7_GM001775	JCYX9_GM000195	WP_013025334.1	WP_013025334.1	WP_013025334.1	WP_013025334.1	WP_013025334.1	WP_013025334.1	WP_013025334.1	WP_013025334.1	S47_GM002683
OG0000695	WP_013025336.1	WP_013025336.1	WP_013025336.1	CW1_GM000684	WP_013025336.1	JCC14_GM001131	JCC8_GM000684	JCY1_GM000936	JCY4_GM002623	JCYB5_GM000548	JCYB8_GM002314	JCYX7_GM001777	JCYX9_GM000193	WP_013025336.1	WP_013025336.1	WP_013025336.1	WP_013025336.1	WP_013025336.1	WP_013025336.1	WP_013025336.1	WP_013025336.1	S47_GM002685
OG0000696	WP_013025344.1	WP_013025344.1	WP_013025344.1	CW1_GM000692	WP_013025344.1	JCC14_GM001123	JCC8_GM000692	JCY1_GM000928	JCY4_GM002631	JCYB5_GM000539	JCYB8_GM002306	JCYX7_GM001785	JCYX9_GM000185	WP_013025344.1	WP_013025344.1	WP_013025344.1	WP_013025344.1	WP_207806326.1	WP_013025344.1	WP_013025344.1	WP_013025344.1	S47_GM002693
OG0000697	WP_013025345.1	WP_013025345.1	WP_013025345.1	CW1_GM000693	WP_013025345.1	JCC14_GM001122	JCC8_GM000693	JCY1_GM000927	JCY4_GM002632	JCYB5_GM000538	JCYB8_GM002305	JCYX7_GM001786	JCYX9_GM000184	WP_013025345.1	WP_013025345.1	WP_015700562.1	WP_013025345.1	WP_013025345.1	WP_013025345.1	WP_013025345.1	WP_015700562.1	S47_GM002694
OG0000698	WP_013025348.1	WP_013025348.1	WP_013025348.1	CW1_GM000696	WP_013025348.1	JCC14_GM001119	JCC8_GM000696	JCY1_GM000924	JCY4_GM002635	JCYB5_GM000535	JCYB8_GM002302	JCYX7_GM001789	JCYX9_GM000181	WP_013025348.1	WP_013025348.1	WP_013025348.1	WP_013025348.1	WP_013025348.1	WP_013025348.1	WP_013025348.1	WP_013025348.1	S47_GM002697
OG0000699	WP_013025352.1	WP_013025352.1	WP_013025352.1	CW1_GM000700	WP_013025352.1	JCC14_GM001115	JCC8_GM000700	JCY1_GM000920	JCY4_GM002639	JCYB5_GM000531	JCYB8_GM002298	JCYX7_GM001793	JCYX9_GM000177	WP_013025352.1	WP_013025352.1	WP_013025352.1	WP_013025352.1	WP_013025352.1	WP_013025352.1	WP_013025352.1	WP_013025352.1	S47_GM002701
OG0000700	WP_013025355.1	WP_013025355.1	WP_013025355.1	CW1_GM000703	WP_013025355.1	JCC14_GM001112	JCC8_GM000703	JCY1_GM000917	JCY4_GM002642	JCYB5_GM000528	JCYB8_GM002295	JCYX7_GM001796	JCYX9_GM000174	WP_013025355.1	WP_013025355.1	WP_013025355.1	WP_013025355.1	WP_013025355.1	WP_013025355.1	WP_013025355.1	WP_013025355.1	S47_GM002704
OG0000701	WP_013025357.1	WP_013025357.1	WP_013025357.1	CW1_GM000705	WP_013025357.1	JCC14_GM001110	JCC8_GM000705	JCY1_GM000915	JCY4_GM002644	JCYB5_GM000526	JCYB8_GM002293	JCYX7_GM001798	JCYX9_GM000172	WP_013025357.1	WP_013025357.1	WP_013025357.1	WP_013025357.1	WP_013025357.1	WP_013025357.1	WP_013025357.1	WP_013025357.1	S47_GM002706
OG0000702	WP_013025359.1	WP_013025359.1	WP_013025359.1	CW1_GM000707	WP_013025359.1	JCC14_GM001108	JCC8_GM000707	JCY1_GM000913	JCY4_GM002646	JCYB5_GM000524	JCYB8_GM002291	JCYX7_GM001800	JCYX9_GM000170	WP_019105708.1	WP_013025359.1	WP_013025359.1	WP_013025359.1	WP_019105708.1	WP_014606131.1	WP_029569862.1	WP_013025359.1	S47_GM002708
OG0000703	WP_013025360.1	WP_104933307.1	WP_013025360.1	CW1_GM000708	WP_104933307.1	JCC14_GM001107	JCC8_GM000708	JCY1_GM000912	JCY4_GM002647	JCYB5_GM000523	JCYB8_GM002290	JCYX7_GM001801	JCYX9_GM000169	WP_013025360.1	WP_013025360.1	WP_028715008.1	WP_104933307.1	WP_104933307.1	WP_013025360.1	WP_029569863.1	WP_104933307.1	S47_GM002709
OG0000704	WP_013025362.1	WP_013025362.1	WP_013025362.1	CW1_GM000710	WP_013025362.1	JCC14_GM001105	JCC8_GM000710	JCY1_GM000910	JCY4_GM002649	JCYB5_GM000521	JCYB8_GM002288	JCYX7_GM001803	JCYX9_GM000167	WP_013025362.1	WP_013025362.1	WP_013025362.1	WP_013025362.1	WP_013025362.1	WP_013025362.1	WP_013025362.1	WP_013025362.1	S47_GM002711
OG0000705	WP_013025363.1	WP_013025363.1	WP_013025363.1	CW1_GM000711	WP_013025363.1	JCC14_GM001104	JCC8_GM000711	JCY1_GM000909	JCY4_GM002650	JCYB5_GM000520	JCYB8_GM002287	JCYX7_GM001804	JCYX9_GM000166	WP_013025363.1	WP_013025363.1	WP_013025363.1	WP_013025363.1	WP_013025363.1	WP_013025363.1	WP_013025363.1	WP_013025363.1	S47_GM002712
OG0000706	WP_013025364.1	WP_013025364.1	WP_013025364.1	CW1_GM000712	WP_013025364.1	JCC14_GM001103	JCC8_GM000712	JCY1_GM000908	JCY4_GM002651	JCYB5_GM000519	JCYB8_GM002286	JCYX7_GM001805	JCYX9_GM000165	WP_200287000.1	WP_013025364.1	WP_013025364.1	WP_013025364.1	WP_013025364.1	WP_014606130.1	WP_013025364.1	WP_013025364.1	S47_GM002713
OG0000707	WP_013025372.1	WP_013025372.1	WP_013025372.1	CW1_GM000720	WP_013025372.1	JCC14_GM001095	JCC8_GM000720	JCY1_GM000900	JCY4_GM002659	JCYB5_GM000511	JCYB8_GM002278	JCYX7_GM001813	JCYX9_GM000157	WP_200286994.1	WP_013025372.1	WP_013025372.1	WP_013025372.1	WP_013025372.1	WP_014606127.1	WP_013025372.1	WP_013025372.1	S47_GM002721
OG0000708	WP_013025374.1	WP_174261007.1	WP_013025374.1	CW1_GM000722	WP_013025374.1	JCC14_GM001093	JCC8_GM000722	JCY1_GM000898	JCY4_GM002661	JCYB5_GM000509	JCYB8_GM002276	JCYX7_GM001815	JCYX9_GM000155	WP_105077728.1	WP_013025374.1	WP_013025374.1	WP_174261007.1	WP_207806323.1	WP_013025374.1	WP_013025374.1	WP_013025374.1	S47_GM002723
OG0000709	WP_013025376.1	WP_013025376.1	WP_013025376.1	CW1_GM000724	WP_013025376.1	JCC14_GM001091	JCC8_GM000724	JCY1_GM000896	JCY4_GM002663	JCYB5_GM000507	JCYB8_GM002274	JCYX7_GM001817	JCYX9_GM000153	WP_013025376.1	WP_013025376.1	WP_013025376.1	WP_013025376.1	WP_013025376.1	WP_013025376.1	WP_013025376.1	WP_013025376.1	S47_GM002725
OG0000710	WP_013025377.1	WP_013025377.1	WP_013025377.1	CW1_GM000725	WP_014593434.1	JCC14_GM001090	JCC8_GM000725	JCY1_GM000895	JCY4_GM002664	JCYB5_GM000506	JCYB8_GM002273	JCYX7_GM001818	JCYX9_GM000152	WP_013025377.1	WP_013025377.1	WP_014593434.1	WP_013025377.1	WP_014593434.1	WP_013025377.1	WP_013025377.1	WP_104933308.1	S47_GM002726
OG0000711	WP_013025378.1	WP_014593435.1	WP_029568637.1	CW1_GM000726	WP_013025378.1	JCC14_GM001089	JCC8_GM000726	JCY1_GM000894	JCY4_GM002665	JCYB5_GM000505	JCYB8_GM002272	JCYX7_GM001819	JCYX9_GM000151	WP_013025378.1	WP_013025378.1	WP_013025378.1	WP_014593435.1	WP_013025378.1	WP_013025378.1	WP_013025378.1	WP_013025378.1	S47_GM002727
OG0000712	WP_013025383.1	WP_014593440.1	WP_013025383.1	CW1_GM000731	WP_013025383.1	JCC14_GM001084	JCC8_GM000731	JCY1_GM000889	JCY4_GM002670	JCYB5_GM000500	JCYB8_GM002267	JCYX7_GM001824	JCYX9_GM000146	WP_013025383.1	WP_013025383.1	WP_013025383.1	WP_014593440.1	WP_013025383.1	WP_013025383.1	WP_013025383.1	WP_013025383.1	S47_GM002732
OG0000713	WP_013025393.1	WP_013025393.1	WP_013025393.1	CW1_GM000742	WP_013025393.1	JCC14_GM001073	JCC8_GM000742	JCY1_GM000878	JCY4_GM002681	JCYB5_GM000489	JCYB8_GM002256	JCYX7_GM001835	JCYX9_GM000135	WP_013025393.1	WP_013025393.1	WP_013025393.1	WP_013025393.1	WP_013025393.1	WP_013025393.1	WP_013025393.1	WP_104933309.1	S47_GM002743
OG0000714	WP_013025395.1	WP_013025395.1	WP_013025395.1	CW1_GM000744	WP_013025395.1	JCC14_GM001071	JCC8_GM000744	JCY1_GM000876	JCY4_GM002683	JCYB5_GM000487	JCYB8_GM002254	JCYX7_GM001837	JCYX9_GM000133	WP_013025395.1	WP_013025395.1	WP_013025395.1	WP_013025395.1	WP_013025395.1	WP_013025395.1	WP_013025395.1	WP_013025395.1	S47_GM002745
OG0000715	WP_013025399.1	WP_013025399.1	WP_029568647.1	CW1_GM000748	WP_013025399.1	JCC14_GM001067	JCC8_GM000748	JCY1_GM000872	JCY4_GM002687	JCYB5_GM000483	JCYB8_GM002250	JCYX7_GM001841	JCYX9_GM000129	WP_019105694.1	WP_013025399.1	WP_019105694.1	WP_013025399.1	WP_013025399.1	WP_013025399.1	WP_019105694.1	WP_013025399.1	S47_GM002749
OG0000716	WP_013025401.1	WP_013025401.1	WP_013025401.1	CW1_GM000750	WP_013025401.1	JCC14_GM001065	JCC8_GM000750	JCY1_GM000870	JCY4_GM002689	JCYB5_GM000481	JCYB8_GM002248	JCYX7_GM001843	JCYX9_GM000127	WP_013025401.1	WP_013025401.1	WP_013025401.1	WP_013025401.1	WP_013025401.1	WP_013025401.1	WP_029569869.1	WP_104933310.1	S47_GM002751
OG0000717	WP_013025406.1	WP_013025406.1	WP_052651491.1	CW1_GM000756	WP_013025406.1	JCC14_GM001059	JCC8_GM000756	JCY1_GM000864	JCY4_GM002695	JCYB5_GM000476	JCYB8_GM002242	JCYX7_GM001849	JCYX9_GM000121	WP_200286987.1	WP_013025406.1	WP_013025406.1	WP_013025406.1	WP_014606109.1	WP_014606109.1	WP_052656029.1	WP_013025406.1	S47_GM002756
OG0000718	WP_013025421.1	WP_013025421.1	WP_013025421.1	CW1_GM000773	WP_013025421.1	JCC14_GM001042	JCC8_GM000773	JCY1_GM000848	JCY4_GM002711	JCYB5_GM000460	JCYB8_GM002226	JCYX7_GM001866	JCYX9_GM000105	WP_013025421.1	WP_013025421.1	WP_013025421.1	WP_013025421.1	WP_013025421.1	WP_013025421.1	WP_013025421.1	WP_013025421.1	S47_GM002772
OG0000719	WP_013025429.1	WP_014606092.1	WP_014606092.1	CW1_GM000781	WP_014606092.1	JCC14_GM001034	JCC8_GM000781	JCY1_GM000840	JCY4_GM002719	JCYB5_GM000452	JCYB8_GM002218	JCYX7_GM001874	JCYX9_GM000097	WP_014606092.1	WP_013025429.1	WP_028715021.1	WP_014606092.1	WP_014606092.1	WP_014606092.1	WP_014606092.1	WP_014606092.1	S47_GM002780
OG0000720	WP_013025431.1	WP_013025431.1	WP_013025431.1	CW1_GM000783	WP_013025431.1	JCC14_GM001032	JCC8_GM000783	JCY1_GM000838	JCY4_GM002721	JCYB5_GM000450	JCYB8_GM002216	JCYX7_GM001876	JCYX9_GM000095	WP_013025431.1	WP_013025431.1	WP_013025431.1	WP_013025431.1	WP_013025431.1	WP_013025431.1	WP_013025431.1	WP_013025431.1	S47_GM002783
OG0000721	WP_013025432.1	WP_013025432.1	WP_013025432.1	CW1_GM000784	WP_126843034.1	JCC14_GM001031	JCC8_GM000784	JCY1_GM000837	JCY4_GM002722	JCYB5_GM000449	JCYB8_GM002215	JCYX7_GM001877	JCYX9_GM000094	WP_200286978.1	WP_013025432.1	WP_013025432.1	WP_013025432.1	WP_013025432.1	WP_013025432.1	WP_013025432.1	WP_104933319.1	S47_GM002784
OG0000722	WP_013025436.1	WP_013025436.1	WP_013025436.1	CW1_GM000788	WP_013025436.1	JCC14_GM001027	JCC8_GM000788	JCY1_GM000833	JCY4_GM002726	JCYB5_GM000445	JCYB8_GM002211	JCYX7_GM001881	JCYX9_GM000090	WP_013025436.1	WP_013025436.1	WP_013025436.1	WP_013025436.1	WP_013025436.1	WP_013025436.1	WP_013025436.1	WP_013025436.1	S47_GM002788
OG0000723	WP_013025440.1	WP_013025440.1	WP_022623578.1	CW1_GM000792	WP_022623578.1	JCC14_GM001023	JCC8_GM000792	JCY1_GM000829	JCY4_GM002730	JCYB5_GM000441	JCYB8_GM002207	JCYX7_GM001885	JCYX9_GM000086	WP_013025440.1	WP_013025440.1	WP_013025440.1	WP_013025440.1	WP_022623578.1	WP_013025440.1	WP_013025440.1	WP_022623578.1	S47_GM002792
OG0000724	WP_013025488.1	WP_013025488.1	WP_029568689.1	CW1_GM000834	WP_126843016.1	JCC14_GM003344	JCC8_GM000834	JCY1_GM002709	JCY4_GM000017	JCYB5_GM000379	JCYB8_GM000844	JCYX7_GM001927	JCYX9_GM000044	WP_200286961.1	WP_013025488.1	WP_028715034.1	WP_013025488.1	WP_064352624.1	WP_013025488.1	WP_015700486.1	WP_015700486.1	S47_GM004567
OG0000725	WP_013025489.1	WP_013025489.1	WP_013025489.1	CW1_GM000835	WP_015700485.1	JCC14_GM003343	JCC8_GM000835	JCY1_GM002710	JCY4_GM000018	JCYB5_GM000378	JCYB8_GM000843	JCYX7_GM001928	JCYX9_GM000043	WP_064352623.1	WP_013025489.1	WP_028715035.1	WP_013025489.1	WP_064352623.1	WP_014606045.1	WP_029569899.1	WP_104933328.1	S47_GM004568
OG0000726	WP_013025491.1	WP_174260728.1	WP_013025491.1	CW1_GM000837	WP_013025491.1	JCC14_GM003341	JCC8_GM000837	JCY1_GM002712	JCY4_GM000026	JCYB5_GM000376	JCYB8_GM000835	JCYX7_GM001930	JCYX9_GM000041	WP_013025491.1	WP_013025491.1	WP_028715041.1	WP_174260728.1	WP_013025491.1	WP_013025491.1	WP_013025491.1	WP_013025491.1	S47_GM004570
OG0000727	WP_013025493.1	WP_013025493.1	WP_013025493.1	CW1_GM000839	WP_013025493.1	JCC14_GM003339	JCC8_GM000839	JCY1_GM002714	JCY4_GM000028	JCYB5_GM000374	JCYB8_GM000833	JCYX7_GM001932	JCYX9_GM000039	WP_013025493.1	WP_013025493.1	WP_013025493.1	WP_013025493.1	WP_013025493.1	WP_013025493.1	WP_013025493.1	WP_013025493.1	S47_GM004572
OG0000728	WP_013025496.1	WP_013025496.1	WP_013025496.1	CW1_GM000843	WP_013025496.1	JCC14_GM003335	JCC8_GM000843	JCY1_GM002718	JCY4_GM000032	JCYB5_GM000370	JCYB8_GM000829	JCYX7_GM001936	JCYX9_GM000035	WP_013025496.1	WP_013025496.1	WP_028715043.1	WP_013025496.1	WP_013025496.1	WP_013025496.1	WP_013025496.1	WP_013025496.1	S47_GM004576
OG0000729	WP_013025497.1	WP_013025497.1	WP_013025497.1	CW1_GM000844	WP_013025497.1	JCC14_GM003333	JCC8_GM000844	JCY1_GM002719	JCY4_GM000034	JCYB5_GM000368	JCYB8_GM000827	JCYX7_GM001937	JCYX9_GM000034	WP_013025497.1	WP_013025497.1	WP_013025497.1	WP_013025497.1	WP_013025497.1	WP_013025497.1	WP_013025497.1	WP_013025497.1	S47_GM004577
OG0000730	WP_013025517.1	WP_013025517.1	WP_013025517.1	CW1_GM000887	WP_013025517.1	JCC14_GM003282	JCC8_GM003186	JCY1_GM002743	JCY4_GM000084	JCYB5_GM000318	JCYB8_GM000777	JCYX7_GM000009	JCYX9_GM000884	WP_013025517.1	WP_013025517.1	WP_013025517.1	WP_013025517.1	WP_024472167.1	WP_013025517.1	WP_013025517.1	WP_104933335.1	S47_GM002307
OG0000731	WP_013025519.1	WP_013025519.1	WP_013025519.1	CW1_GM000889	WP_028722117.1	JCC14_GM003280	JCC8_GM003184	JCY1_GM002745	JCY4_GM000086	JCYB5_GM000316	JCYB8_GM000775	JCYX7_GM000011	JCYX9_GM000886	WP_013025519.1	WP_013025519.1	WP_013025519.1	WP_013025519.1	WP_013025519.1	WP_013025519.1	WP_013025519.1	WP_013025519.1	S47_GM002309
OG0000732	WP_013025521.1	WP_013025521.1	WP_029568703.1	CW1_GM000892	WP_013025521.1	JCC14_GM003277	JCC8_GM003181	JCY1_GM002748	JCY4_GM000089	JCYB5_GM000313	JCYB8_GM000772	JCYX7_GM000014	JCYX9_GM000889	WP_013025521.1	WP_013025521.1	WP_013025521.1	WP_013025521.1	WP_029568703.1	WP_013025521.1	WP_029569920.1	WP_029568703.1	S47_GM002312
OG0000733	WP_013025524.1	WP_013025524.1	WP_013025524.1	CW1_GM000895	WP_013025524.1	JCC14_GM003274	JCC8_GM003178	JCY1_GM002751	JCY4_GM000092	JCYB5_GM000310	JCYB8_GM000769	JCYX7_GM000017	JCYX9_GM000892	WP_013025524.1	WP_013025524.1	WP_028715058.1	WP_013025524.1	WP_013025524.1	WP_013025524.1	WP_013025524.1	WP_013025524.1	S47_GM002315
OG0000734	WP_013025526.1	WP_013025526.1	WP_013025526.1	CW1_GM000897	WP_013025526.1	JCC14_GM003272	JCC8_GM003176	JCY1_GM002753	JCY4_GM000094	JCYB5_GM000308	JCYB8_GM000767	JCYX7_GM000019	JCYX9_GM000894	WP_013025526.1	WP_013025526.1	WP_015700453.1	WP_013025526.1	WP_013025526.1	WP_013025526.1	WP_029569921.1	WP_013025526.1	S47_GM002317
OG0000735	WP_013025528.1	WP_013025528.1	WP_013025528.1	CW1_GM000899	WP_013025528.1	JCC14_GM003270	JCC8_GM003174	JCY1_GM002755	JCY4_GM000096	JCYB5_GM000306	JCYB8_GM000765	JCYX7_GM000021	JCYX9_GM000896	WP_013025528.1	WP_013025528.1	WP_013025528.1	WP_013025528.1	WP_013025528.1	WP_013025528.1	WP_013025528.1	WP_013025528.1	S47_GM002319
OG0000736	WP_013025529.1	WP_013025529.1	WP_013025529.1	CW1_GM000900	WP_013025529.1	JCC14_GM003269	JCC8_GM003173	JCY1_GM002756	JCY4_GM000097	JCYB5_GM000305	JCYB8_GM000764	JCYX7_GM000022	JCYX9_GM000897	WP_013025529.1	WP_013025529.1	WP_013025529.1	WP_013025529.1	WP_013025529.1	WP_013025529.1	WP_013025529.1	WP_013025529.1	S47_GM002320
OG0000737	WP_013025532.1	WP_013025532.1	WP_013025532.1	CW1_GM000903	WP_013025532.1	JCC14_GM003266	JCC8_GM003170	JCY1_GM002759	JCY4_GM000100	JCYB5_GM000302	JCYB8_GM000761	JCYX7_GM000025	JCYX9_GM000900	WP_013025532.1	WP_013025532.1	WP_013025532.1	WP_013025532.1	WP_013025532.1	WP_013025532.1	WP_013025532.1	WP_013025532.1	S47_GM002323
OG0000738	WP_013025535.1	WP_013025535.1	WP_029568704.1	CW1_GM000906	WP_013025535.1	JCC14_GM003263	JCC8_GM003167	JCY1_GM002762	JCY4_GM000103	JCYB5_GM000299	JCYB8_GM000758	JCYX7_GM000028	JCYX9_GM000903	WP_013025535.1	WP_013025535.1	WP_028715061.1	WP_013025535.1	WP_013025535.1	WP_013025535.1	WP_013025535.1	WP_013025535.1	S47_GM002326
OG0000739	WP_013025543.1	WP_013025543.1	WP_029568709.1	CW1_GM000914	WP_072138710.1	JCC14_GM003255	JCC8_GM003159	JCY1_GM002770	JCY4_GM000111	JCYB5_GM000291	JCYB8_GM000750	JCYX7_GM000036	JCYX9_GM000911	WP_013025543.1	WP_013025543.1	WP_013025543.1	WP_013025543.1	WP_064352572.1	WP_014605987.1	WP_013025543.1	WP_013025543.1	S47_GM002334
OG0000740	WP_013025547.1	WP_013025547.1	WP_013025547.1	CW1_GM000918	WP_126843003.1	JCC14_GM003251	JCC8_GM003155	JCY1_GM002774	JCY4_GM000115	JCYB5_GM000287	JCYB8_GM000746	JCYX7_GM000040	JCYX9_GM000915	WP_013025547.1	WP_013025547.1	WP_013025547.1	WP_013025547.1	WP_013025547.1	WP_013025547.1	WP_013025547.1	WP_013025547.1	S47_GM002338
OG0000741	WP_013025548.1	WP_014593573.1	WP_013025548.1	CW1_GM000919	WP_029569927.1	JCC14_GM003250	JCC8_GM003154	JCY1_GM002775	JCY4_GM000116	JCYB5_GM000286	JCYB8_GM000745	JCYX7_GM000041	JCYX9_GM000916	WP_013025548.1	WP_013025548.1	WP_013025548.1	WP_014593573.1	WP_013025548.1	WP_013025548.1	WP_029569927.1	WP_013025548.1	S47_GM002339
OG0000742	WP_013025562.1	WP_019105325.1	WP_013025562.1	CW1_GM000933	WP_013025562.1	JCC14_GM003236	JCC8_GM003140	JCY1_GM002789	JCY4_GM000130	JCYB5_GM000272	JCYB8_GM000731	JCYX7_GM000055	JCYX9_GM000930	WP_200286946.1	WP_013025562.1	WP_014605975.1	WP_019105325.1	WP_207806297.1	WP_014605975.1	WP_029569935.1	WP_013025562.1	S47_GM002353
OG0000743	WP_013025567.1	WP_013025567.1	WP_013025567.1	CW1_GM000938	WP_013025567.1	JCC14_GM003231	JCC8_GM003135	JCY1_GM002794	JCY4_GM000135	JCYB5_GM000267	JCYB8_GM000726	JCYX7_GM000060	JCYX9_GM000935	WP_013025567.1	WP_013025567.1	WP_013025567.1	WP_013025567.1	WP_013025567.1	WP_013025567.1	WP_013025567.1	WP_013025567.1	S47_GM002358
OG0000744	WP_013025571.1	WP_013025571.1	WP_013025571.1	CW1_GM000942	WP_013025571.1	JCC14_GM003227	JCC8_GM003131	JCY1_GM002798	JCY4_GM000139	JCYB5_GM000263	JCYB8_GM000722	JCYX7_GM000064	JCYX9_GM000939	WP_019105322.1	WP_013025571.1	WP_028715071.1	WP_013025571.1	WP_022622480.1	WP_013025571.1	WP_013025571.1	WP_019105322.1	S47_GM002362
OG0000745	WP_013025578.1	WP_013025578.1	WP_013025578.1	CW1_GM000952	WP_013025578.1	JCC14_GM003217	JCC8_GM003121	JCY1_GM002808	JCY4_GM000149	JCYB5_GM000253	JCYB8_GM000712	JCYX7_GM000074	JCYX9_GM000949	WP_013025578.1	WP_013025578.1	WP_013025578.1	WP_013025578.1	WP_013025578.1	WP_013025578.1	WP_029569940.1	WP_013025578.1	S47_GM002372
OG0000746	WP_013025581.1	WP_013025581.1	WP_013025581.1	CW1_GM000955	WP_013025581.1	JCC14_GM003214	JCC8_GM003118	JCY1_GM002811	JCY4_GM000152	JCYB5_GM000250	JCYB8_GM000709	JCYX7_GM000077	JCYX9_GM000952	WP_013025581.1	WP_013025581.1	WP_033765927.1	WP_013025581.1	WP_013025581.1	WP_013025581.1	WP_013025581.1	WP_104933345.1	S47_GM002375
OG0000747	WP_013025582.1	WP_013025582.1	WP_013025582.1	CW1_GM000956	WP_013025582.1	JCC14_GM003213	JCC8_GM003117	JCY1_GM002812	JCY4_GM000153	JCYB5_GM000249	JCYB8_GM000708	JCYX7_GM000078	JCYX9_GM000953	WP_013025582.1	WP_013025582.1	WP_013025582.1	WP_013025582.1	WP_013025582.1	WP_013025582.1	WP_013025582.1	WP_013025582.1	S47_GM002376
OG0000748	WP_013025584.1	WP_014605964.1	WP_013025584.1	CW1_GM000958	WP_014605964.1	JCC14_GM003211	JCC8_GM003115	JCY1_GM002814	JCY4_GM000155	JCYB5_GM000247	JCYB8_GM000706	JCYX7_GM000080	JCYX9_GM000955	WP_014605964.1	WP_013025584.1	WP_014605964.1	WP_014605964.1	WP_014605964.1	WP_014605964.1	WP_014605964.1	WP_013025584.1	S47_GM002378
OG0000749	WP_013025587.1	WP_013025587.1	WP_013025587.1	CW1_GM000961	WP_126842999.1	JCC14_GM003208	JCC8_GM003112	JCY1_GM002817	JCY4_GM000158	JCYB5_GM000244	JCYB8_GM000703	JCYX7_GM000083	JCYX9_GM000958	WP_013025587.1	WP_013025587.1	WP_013025587.1	WP_013025587.1	WP_013025587.1	WP_013025587.1	WP_013025587.1	WP_013025587.1	S47_GM002381
OG0000750	WP_013025588.1	WP_013025588.1	WP_013025588.1	CW1_GM000962	WP_013025588.1	JCC14_GM003207	JCC8_GM003111	JCY1_GM002818	JCY4_GM000159	JCYB5_GM000243	JCYB8_GM000702	JCYX7_GM000084	JCYX9_GM000959	WP_013025588.1	WP_013025588.1	WP_013025588.1	WP_013025588.1	WP_013025588.1	WP_013025588.1	WP_013025588.1	WP_013025588.1	S47_GM002382
OG0000751	WP_013025594.1	WP_013025594.1	WP_013025594.1	CW1_GM000969	WP_013025594.1	JCC14_GM003201	JCC8_GM003104	JCY1_GM002825	JCY4_GM000166	JCYB5_GM000236	JCYB8_GM000695	JCYX7_GM000091	JCYX9_GM000966	WP_013025594.1	WP_013025594.1	WP_013025594.1	WP_013025594.1	WP_013025594.1	WP_013025594.1	WP_013025594.1	WP_013025594.1	S47_GM002390
OG0000752	WP_013025595.1	WP_013025595.1	WP_013025595.1	CW1_GM000970	WP_013025595.1	JCC14_GM003200	JCC8_GM003103	JCY1_GM002826	JCY4_GM000167	JCYB5_GM000235	JCYB8_GM000694	JCYX7_GM000092	JCYX9_GM000967	WP_013025595.1	WP_013025595.1	WP_013025595.1	WP_013025595.1	WP_013025595.1	WP_013025595.1	WP_013025595.1	WP_013025595.1	S47_GM002391
OG0000753	WP_013025598.1	WP_174260734.1	WP_014593602.1	CW1_GM000973	WP_014593602.1	JCC14_GM003197	JCC8_GM003100	JCY1_GM002829	JCY4_GM000170	JCYB5_GM000232	JCYB8_GM000691	JCYX7_GM000095	JCYX9_GM000970	WP_014593602.1	WP_013025598.1	WP_014593602.1	WP_174260734.1	WP_014593602.1	WP_013025598.1	WP_014593602.1	WP_014593602.1	S47_GM002394
OG0000754	WP_013025599.1	WP_174260735.1	WP_013025599.1	CW1_GM000974	WP_013025599.1	JCC14_GM003196	JCC8_GM003099	JCY1_GM002830	JCY4_GM000171	JCYB5_GM000231	JCYB8_GM000690	JCYX7_GM000096	JCYX9_GM000971	WP_013025599.1	WP_013025599.1	WP_028715078.1	WP_174260735.1	WP_028715078.1	WP_013025599.1	WP_029569945.1	WP_013025599.1	S47_GM002395
OG0000755	WP_013025600.1	WP_013025600.1	WP_029568729.1	CW1_GM000976	WP_013025600.1	JCC14_GM003194	JCC8_GM003097	JCY1_GM002832	JCY4_GM000173	JCYB5_GM000229	JCYB8_GM000688	JCYX7_GM000098	JCYX9_GM000973	WP_013025600.1	WP_013025600.1	WP_013025600.1	WP_013025600.1	WP_013025600.1	WP_013025600.1	WP_013025600.1	WP_013025600.1	S47_GM002397
OG0000756	WP_013025606.1	WP_013025606.1	WP_014593608.1	CW1_GM000981	WP_014593608.1	JCC14_GM003189	JCC8_GM003092	JCY1_GM002837	JCY4_GM000178	JCYB5_GM000224	JCYB8_GM000683	JCYX7_GM000103	JCYX9_GM000978	WP_013025606.1	WP_013025606.1	WP_014593608.1	WP_013025606.1	WP_014593608.1	WP_013025606.1	WP_013025606.1	WP_013025606.1	S47_GM002402
OG0000757	WP_013025612.1	WP_013025612.1	WP_013025612.1	CW1_GM000987	WP_013025612.1	JCC14_GM003183	JCC8_GM003086	JCY1_GM002843	JCY4_GM000184	JCYB5_GM000218	JCYB8_GM000677	JCYX7_GM000109	JCYX9_GM000984	WP_013025612.1	WP_013025612.1	WP_013025612.1	WP_013025612.1	WP_013025612.1	WP_013025612.1	WP_013025612.1	WP_013025612.1	S47_GM002408
OG0000758	WP_013025621.1	WP_013025621.1	WP_013025621.1	CW1_GM000996	WP_013025621.1	JCC14_GM003174	JCC8_GM003077	JCY1_GM002852	JCY4_GM000193	JCYB5_GM000209	JCYB8_GM000668	JCYX7_GM000118	JCYX9_GM000993	WP_013025621.1	WP_013025621.1	WP_013025621.1	WP_013025621.1	WP_013025621.1	WP_013025621.1	WP_013025621.1	WP_013025621.1	S47_GM002417
OG0000759	WP_013025622.1	WP_013025622.1	WP_013025622.1	CW1_GM000997	WP_013025622.1	JCC14_GM003173	JCC8_GM003076	JCY1_GM002853	JCY4_GM000194	JCYB5_GM000208	JCYB8_GM000667	JCYX7_GM000119	JCYX9_GM000994	WP_013025622.1	WP_013025622.1	WP_013025622.1	WP_013025622.1	WP_013025622.1	WP_013025622.1	WP_013025622.1	WP_013025622.1	S47_GM002418
OG0000760	WP_013025623.1	WP_013025623.1	WP_013025623.1	CW1_GM000998	WP_013025623.1	JCC14_GM003172	JCC8_GM003075	JCY1_GM002854	JCY4_GM000195	JCYB5_GM000207	JCYB8_GM000666	JCYX7_GM000120	JCYX9_GM000995	WP_013025623.1	WP_013025623.1	WP_013025623.1	WP_013025623.1	WP_013025623.1	WP_013025623.1	WP_013025623.1	WP_013025623.1	S47_GM002419
OG0000761	WP_013025626.1	WP_174260736.1	WP_013025626.1	CW1_GM001004	WP_013025626.1	JCC14_GM003167	JCC8_GM003069	JCY1_GM002860	JCY4_GM000201	JCYB5_GM000201	JCYB8_GM000660	JCYX7_GM000126	JCYX9_GM001001	WP_013025626.1	WP_013025626.1	WP_013025626.1	WP_174260736.1	WP_013025626.1	WP_013025626.1	WP_013025626.1	WP_013025626.1	S47_GM002425
OG0000762	WP_013025627.1	WP_013025627.1	WP_013025627.1	CW1_GM001005	WP_126842996.1	JCC14_GM003166	JCC8_GM003068	JCY1_GM002861	JCY4_GM000202	JCYB5_GM000200	JCYB8_GM000659	JCYX7_GM000127	JCYX9_GM001002	WP_200286944.1	WP_013025627.1	WP_013025627.1	WP_013025627.1	WP_013025627.1	WP_013025627.1	WP_029569952.1	WP_013025627.1	S47_GM002426
OG0000763	WP_013025630.1	WP_013025630.1	WP_029568738.1	CW1_GM001008	WP_126842994.1	JCC14_GM003163	JCC8_GM003065	JCY1_GM002864	JCY4_GM000205	JCYB5_GM000197	JCYB8_GM000656	JCYX7_GM000130	JCYX9_GM001005	WP_013025630.1	WP_013025630.1	WP_028715084.1	WP_013025630.1	WP_029568738.1	WP_013025630.1	WP_029569955.1	WP_104933348.1	S47_GM002429
OG0000764	WP_013025649.1	WP_013025649.1	WP_013025649.1	CW1_GM001031	WP_013025649.1	JCC14_GM003139	JCC8_GM003042	JCY1_GM002886	JCY4_GM000227	JCYB5_GM000171	JCYB8_GM000634	JCYX7_GM000153	JCYX9_GM001028	WP_013025649.1	WP_013025649.1	WP_028715089.1	WP_013025649.1	WP_013025649.1	WP_013025649.1	WP_013025649.1	WP_013025649.1	S47_GM002453
OG0000765	WP_013025650.1	WP_013025650.1	WP_013025650.1	CW1_GM001032	WP_013025650.1	JCC14_GM003138	JCC8_GM003041	JCY1_GM002887	JCY4_GM000228	JCYB5_GM000170	JCYB8_GM000633	JCYX7_GM000154	JCYX9_GM001029	WP_013025650.1	WP_013025650.1	WP_013025650.1	WP_013025650.1	WP_013025650.1	WP_013025650.1	WP_013025650.1	WP_013025650.1	S47_GM002454
OG0000766	WP_013025660.1	WP_024471822.1	WP_013025660.1	CW1_GM001042	WP_013025660.1	JCC14_GM003128	JCC8_GM003031	JCY1_GM002897	JCY4_GM000238	JCYB5_GM000160	JCYB8_GM000623	JCYX7_GM000164	JCYX9_GM001039	WP_116219708.1	WP_013025660.1	WP_013025660.1	WP_024471822.1	WP_014605921.1	WP_014605921.1	WP_013025660.1	WP_072138019.1	S47_GM002464
OG0000767	WP_013025662.1	WP_013025662.1	WP_013025662.1	CW1_GM001044	WP_013025662.1	JCC14_GM003126	JCC8_GM003029	JCY1_GM002899	JCY4_GM000240	JCYB5_GM000158	JCYB8_GM000621	JCYX7_GM000166	JCYX9_GM001041	WP_013025662.1	WP_013025662.1	WP_028715092.1	WP_013025662.1	WP_013025662.1	WP_013025662.1	WP_013025662.1	WP_013025662.1	S47_GM002466
OG0000768	WP_013025663.1	WP_013025663.1	WP_013025663.1	CW1_GM001045	WP_013025663.1	JCC14_GM003125	JCC8_GM003028	JCY1_GM002900	JCY4_GM000241	JCYB5_GM000157	JCYB8_GM000620	JCYX7_GM000167	JCYX9_GM001042	WP_013025663.1	WP_013025663.1	WP_013025663.1	WP_013025663.1	WP_207806293.1	WP_013025663.1	WP_013025663.1	WP_013025663.1	S47_GM002467
OG0000769	WP_013025664.1	WP_013025664.1	WP_013025664.1	CW1_GM001046	WP_064373711.1	JCC14_GM003124	JCC8_GM003027	JCY1_GM002901	JCY4_GM000242	JCYB5_GM000156	JCYB8_GM000619	JCYX7_GM000168	JCYX9_GM001043	WP_013025664.1	WP_013025664.1	WP_013025664.1	WP_013025664.1	WP_013025664.1	WP_013025664.1	WP_013025664.1	WP_013025664.1	S47_GM002468
OG0000770	WP_013025666.1	WP_013025666.1	WP_013025666.1	CW1_GM001048	WP_013025666.1	JCC14_GM003122	JCC8_GM003025	JCY1_GM002903	JCY4_GM000244	JCYB5_GM000154	JCYB8_GM000617	JCYX7_GM000170	JCYX9_GM001045	WP_013025666.1	WP_013025666.1	WP_013025666.1	WP_013025666.1	WP_013025666.1	WP_013025666.1	WP_013025666.1	WP_013025666.1	S47_GM002470
OG0000771	WP_013025680.1	WP_072138732.1	WP_029568752.1	CW1_GM001063	WP_126842988.1	JCC14_GM003106	JCC8_GM003010	JCY1_GM002919	JCY4_GM000259	JCYB5_GM000139	JCYB8_GM000602	JCYX7_GM000185	JCYX9_GM001060	WP_014593634.1	WP_013025680.1	WP_028715098.1	WP_072138732.1	WP_013025680.1	WP_014593634.1	WP_029569971.1	WP_029569971.1	S47_GM003530
OG0000772	WP_013025681.1	WP_174260741.1	WP_029568753.1	CW1_GM001064	WP_029568753.1	JCC14_GM003105	JCC8_GM003009	JCY1_GM002920	JCY4_GM000260	JCYB5_GM000138	JCYB8_GM000601	JCYX7_GM000186	JCYX9_GM001061	WP_015700372.1	WP_013025681.1	WP_014593635.1	WP_174260741.1	WP_207806290.1	WP_014593635.1	WP_024471570.1	WP_024471570.1	S47_GM003529
OG0000773	WP_013025683.1	WP_019105269.1	WP_029568754.1	CW1_GM001067	WP_014605907.1	JCC14_GM003103	JCC8_GM003006	JCY1_GM002922	JCY4_GM000262	JCYB5_GM000136	JCYB8_GM000599	JCYX7_GM000189	JCYX9_GM001064	WP_014593637.1	WP_013025683.1	WP_014593637.1	WP_019105269.1	WP_014605907.1	WP_014605907.1	WP_014593637.1	WP_014593637.1	S47_GM003527
OG0000774	WP_013025685.1	WP_014593639.1	WP_024471572.1	CW1_GM001069	WP_126842987.1	JCC14_GM003101	JCC8_GM003004	JCY1_GM002924	JCY4_GM000264	JCYB5_GM000134	JCYB8_GM000597	JCYX7_GM000191	JCYX9_GM001066	WP_015700369.1	WP_013025685.1	WP_013025685.1	WP_014593639.1	WP_072138025.1	WP_014605905.1	WP_013025685.1	WP_013025685.1	S47_GM003525
OG0000775	WP_013025688.1	WP_014605903.1	WP_014605903.1	CW1_GM001072	WP_013025688.1	JCC14_GM003097	JCC8_GM003001	JCY1_GM002926	JCY4_GM000268	JCYB5_GM000131	JCYB8_GM000593	JCYX7_GM000194	JCYX9_GM001069	WP_014605903.1	WP_013025688.1	WP_013025688.1	WP_014605903.1	WP_013025688.1	WP_014605903.1	WP_013025688.1	WP_013025688.1	S47_GM003523
OG0000776	WP_013025692.1	WP_013025692.1	WP_013025692.1	CW1_GM001076	WP_013025692.1	JCC14_GM003093	JCC8_GM002997	JCY1_GM002930	JCY4_GM000272	JCYB5_GM000127	JCYB8_GM000589	JCYX7_GM000198	JCYX9_GM001073	WP_013025692.1	WP_013025692.1	WP_013025692.1	WP_013025692.1	WP_013025692.1	WP_013025692.1	WP_013025692.1	WP_013025692.1	S47_GM003519
OG0000777	WP_013025702.1	WP_013025702.1	WP_013025702.1	CW1_GM001086	WP_013025702.1	JCC14_GM003083	JCC8_GM002987	JCY1_GM002940	JCY4_GM000282	JCYB5_GM000117	JCYB8_GM000579	JCYX7_GM000208	JCYX9_GM001083	WP_013025702.1	WP_013025702.1	WP_013025702.1	WP_013025702.1	WP_013025702.1	WP_013025702.1	WP_013025702.1	WP_013025702.1	S47_GM003502
OG0000778	WP_013025703.1	WP_024471580.1	WP_013025703.1	CW1_GM001087	WP_024471580.1	JCC14_GM003082	JCC8_GM002986	JCY1_GM002941	JCY4_GM000283	JCYB5_GM000116	JCYB8_GM000578	JCYX7_GM000209	JCYX9_GM001084	WP_013025703.1	WP_013025703.1	WP_024471580.1	WP_024471580.1	WP_014593652.1	WP_013025703.1	WP_029569977.1	WP_024471580.1	S47_GM003501
OG0000779	WP_013025704.1	WP_202631269.1	WP_013025704.1	CW1_GM001088	WP_013025704.1	JCC14_GM003081	JCC8_GM002985	JCY1_GM002942	JCY4_GM000284	JCYB5_GM000115	JCYB8_GM000577	JCYX7_GM000210	JCYX9_GM001085	WP_013025704.1	WP_013025704.1	WP_013025704.1	WP_202631269.1	WP_013025704.1	WP_013025704.1	WP_013025704.1	WP_013025704.1	S47_GM003500
OG0000780	WP_013025708.1	WP_174260745.1	WP_013025708.1	CW1_GM001092	WP_013025708.1	JCC14_GM003077	JCC8_GM002981	JCY1_GM002946	JCY4_GM000288	JCYB5_GM000111	JCYB8_GM000573	JCYX7_GM000214	JCYX9_GM001089	WP_013025708.1	WP_013025708.1	WP_028715105.1	WP_174260745.1	WP_013025708.1	WP_013025708.1	WP_029569978.1	WP_104933361.1	S47_GM003496
OG0000781	WP_013025710.1	WP_013025710.1	WP_013025710.1	CW1_GM001094	WP_042676472.1	JCC14_GM003075	JCC8_GM002979	JCY1_GM002948	JCY4_GM000290	JCYB5_GM000109	JCYB8_GM000571	JCYX7_GM000216	JCYX9_GM001091	WP_014593659.1	WP_013025710.1	WP_013025710.1	WP_013025710.1	WP_013025710.1	WP_013025710.1	WP_013025710.1	WP_013025710.1	S47_GM003494
OG0000782	WP_013025715.1	WP_013025715.1	WP_013025715.1	CW1_GM001100	WP_013025715.1	JCC14_GM003069	JCC8_GM002973	JCY1_GM002954	JCY4_GM000296	JCYB5_GM000103	JCYB8_GM000565	JCYX7_GM000222	JCYX9_GM001097	WP_014593664.1	WP_013025715.1	WP_013025715.1	WP_013025715.1	WP_013025715.1	WP_014593664.1	WP_014593664.1	WP_014593664.1	S47_GM003488
OG0000783	WP_013025732.1	WP_013025732.1	WP_014605874.1	CW1_GM001120	WP_013025732.1	JCC14_GM003050	JCC8_GM002953	JCY1_GM002973	JCY4_GM000316	JCYB5_GM000082	JCYB8_GM000545	JCYX7_GM000242	JCYX9_GM001117	WP_014605874.1	WP_013025732.1	WP_013025732.1	WP_013025732.1	WP_013025732.1	WP_014605874.1	WP_013025732.1	WP_013025732.1	S47_GM003469
OG0000784	WP_013025733.1	WP_013025733.1	WP_013025733.1	CW1_GM001121	WP_126842971.1	JCC14_GM003049	JCC8_GM002952	JCY1_GM002974	JCY4_GM000317	JCYB5_GM000081	JCYB8_GM000544	JCYX7_GM000243	JCYX9_GM001118	WP_013025733.1	WP_013025733.1	WP_013025733.1	WP_013025733.1	WP_013025733.1	WP_013025733.1	WP_013025733.1	WP_013025733.1	S47_GM003468
OG0000785	WP_013025738.1	WP_013025738.1	WP_014605871.1	CW1_GM001126	WP_013025738.1	JCC14_GM003043	JCC8_GM002947	JCY1_GM002979	JCY4_GM000323	JCYB5_GM000076	JCYB8_GM000538	JCYX7_GM000248	JCYX9_GM001123	WP_013025738.1	WP_013025738.1	WP_013025738.1	WP_013025738.1	WP_013025738.1	WP_014605871.1	WP_013025738.1	WP_013025738.1	S47_GM003463
OG0000786	WP_013025741.1	WP_013025741.1	WP_013025741.1	CW1_GM001129	WP_126842968.1	JCC14_GM003040	JCC8_GM002944	JCY1_GM002982	JCY4_GM000326	JCYB5_GM000073	JCYB8_GM000535	JCYX7_GM000251	JCYX9_GM001126	WP_013025741.1	WP_013025741.1	WP_013025741.1	WP_013025741.1	WP_022622762.1	WP_013025741.1	WP_029569988.1	WP_013025741.1	S47_GM003460
OG0000787	WP_013025782.1	WP_013025782.1	WP_013025782.1	CW1_GM001176	WP_013025782.1	JCC14_GM002994	JCC8_GM002897	JCY1_GM003027	JCY4_GM000371	JCYB5_GM000027	JCYB8_GM000490	JCYX7_GM000298	JCYX9_GM001173	WP_013025782.1	WP_013025782.1	WP_013025782.1	WP_013025782.1	WP_013025782.1	WP_013025782.1	WP_013025782.1	WP_013025782.1	S47_GM003919
OG0000788	WP_013025806.1	WP_029568782.1	WP_029568782.1	CW1_GM001213	WP_013025806.1	JCC14_GM004067	JCC8_GM002458	JCY1_GM002293	JCY4_GM000414	JCYB5_GM004317	JCYB8_GM000448	JCYX7_GM000335	JCYX9_GM001210	WP_200286934.1	WP_013025806.1	WP_028715154.1	WP_029568782.1	WP_024471223.1	WP_013025806.1	WP_013025806.1	WP_104933387.1	S47_GM001045
OG0000789	WP_013025811.1	WP_013025811.1	WP_013025811.1	CW1_GM001219	WP_013025811.1	JCC14_GM004073	JCC8_GM002464	JCY1_GM002287	JCY4_GM000420	JCYB5_GM004311	JCYB8_GM000442	JCYX7_GM000341	JCYX9_GM001216	WP_013025811.1	WP_013025811.1	WP_013025811.1	WP_013025811.1	WP_013025811.1	WP_013025811.1	WP_013025811.1	WP_013025811.1	S47_GM001039
OG0000790	WP_013025822.1	WP_013025822.1	WP_013025822.1	CW1_GM001230	WP_013025822.1	JCC14_GM004084	JCC8_GM002475	JCY1_GM002275	JCY4_GM000431	JCYB5_GM004300	JCYB8_GM000431	JCYX7_GM000352	JCYX9_GM001227	WP_013025822.1	WP_013025822.1	WP_013025822.1	WP_013025822.1	WP_013025822.1	WP_013025822.1	WP_013025822.1	WP_013025822.1	S47_GM001026
OG0000791	WP_013025825.1	WP_013025825.1	WP_013025825.1	CW1_GM001235	WP_013025825.1	JCC14_GM004088	JCC8_GM002480	JCY1_GM002271	JCY4_GM000436	JCYB5_GM004296	JCYB8_GM000426	JCYX7_GM000357	JCYX9_GM001232	WP_013025825.1	WP_013025825.1	WP_013025825.1	WP_013025825.1	WP_013025825.1	WP_013025825.1	WP_029570038.1	WP_013025825.1	S47_GM001021
OG0000792	WP_013025828.1	WP_014605801.1	WP_014605801.1	CW1_GM001238	WP_013025828.1	JCC14_GM004091	JCC8_GM002483	JCY1_GM002268	JCY4_GM000439	JCYB5_GM004293	JCYB8_GM000423	JCYX7_GM000360	JCYX9_GM001235	WP_014605801.1	WP_013025828.1	WP_014605801.1	WP_014605801.1	WP_013025828.1	WP_014605801.1	WP_013025828.1	WP_013025828.1	S47_GM001018
OG0000793	WP_013025829.1	WP_014605800.1	WP_013025829.1	CW1_GM001239	WP_126842947.1	JCC14_GM004092	JCC8_GM002484	JCY1_GM002267	JCY4_GM000440	JCYB5_GM004292	JCYB8_GM000422	JCYX7_GM000361	JCYX9_GM001236	WP_015700266.1	WP_013025829.1	WP_014605800.1	WP_014605800.1	WP_015700266.1	WP_014605800.1	WP_013025829.1	WP_013025829.1	S47_GM001017
OG0000794	WP_013025833.1	WP_013025833.1	WP_013025833.1	CW1_GM001243	WP_013025833.1	JCC14_GM004096	JCC8_GM002488	JCY1_GM002263	JCY4_GM000444	JCYB5_GM004288	JCYB8_GM000418	JCYX7_GM000365	JCYX9_GM001240	WP_013025833.1	WP_013025833.1	WP_013025833.1	WP_013025833.1	WP_013025833.1	WP_013025833.1	WP_013025833.1	WP_013025833.1	S47_GM001013
OG0000795	WP_013025844.1	WP_013025844.1	WP_013025844.1	CW1_GM001257	WP_013025844.1	JCC14_GM004108	JCC8_GM002502	JCY1_GM002250	JCY4_GM000457	JCYB5_GM004275	JCYB8_GM000405	JCYX7_GM000379	JCYX9_GM001254	WP_013025844.1	WP_013025844.1	WP_013025844.1	WP_013025844.1	WP_013025844.1	WP_013025844.1	WP_029570046.1	WP_227008739.1	S47_GM000999
OG0000796	WP_013025847.1	WP_013025847.1	WP_013025847.1	CW1_GM001260	WP_013025847.1	JCC14_GM004111	JCC8_GM002505	JCY1_GM002247	JCY4_GM000460	JCYB5_GM004272	JCYB8_GM000402	JCYX7_GM000382	JCYX9_GM001257	WP_013025847.1	WP_013025847.1	WP_013025847.1	WP_013025847.1	WP_013025847.1	WP_013025847.1	WP_013025847.1	WP_013025847.1	S47_GM000996
OG0000797	WP_013025849.1	WP_217267909.1	WP_013025849.1	CW1_GM001262	WP_013025849.1	JCC14_GM004113	JCC8_GM002507	JCY1_GM002245	JCY4_GM000462	JCYB5_GM004270	JCYB8_GM000400	JCYX7_GM000384	JCYX9_GM001259	WP_013025849.1	WP_013025849.1	WP_013025849.1	WP_217267909.1	WP_013025849.1	WP_013025849.1	WP_013025849.1	WP_013025849.1	S47_GM000994
OG0000798	WP_013025850.1	WP_015700251.1	WP_013025850.1	CW1_GM001263	WP_013025850.1	JCC14_GM004114	JCC8_GM002508	JCY1_GM002244	JCY4_GM000463	JCYB5_GM004269	JCYB8_GM000399	JCYX7_GM000385	JCYX9_GM001260	WP_015700251.1	WP_013025850.1	WP_015700251.1	WP_015700251.1	WP_104933401.1	WP_013025850.1	WP_015700251.1	WP_104933401.1	S47_GM000993
OG0000799	WP_013025858.1	WP_013025858.1	WP_013025858.1	CW1_GM001273	WP_013025858.1	JCC14_GM004124	JCC8_GM002518	JCY1_GM002234	JCY4_GM000473	JCYB5_GM004260	JCYB8_GM000389	JCYX7_GM000395	JCYX9_GM001270	WP_105076987.1	WP_013025858.1	WP_013025858.1	WP_013025858.1	WP_013025858.1	WP_013025858.1	WP_013025858.1	WP_013025858.1	S47_GM000984
OG0000800	WP_013025862.1	WP_105082711.1	WP_029568806.1	CW1_GM001278	WP_126842939.1	JCC14_GM004129	JCC8_GM002523	JCY1_GM002229	JCY4_GM000478	JCYB5_GM004255	JCYB8_GM000384	JCYX7_GM000400	JCYX9_GM001275	WP_013025862.1	WP_013025862.1	WP_013025862.1	WP_105082711.1	WP_013025862.1	WP_013025862.1	WP_013025862.1	WP_013025862.1	S47_GM000979
OG0000801	WP_013025866.1	WP_202631261.1	WP_013025866.1	CW1_GM001282	WP_013025866.1	JCC14_GM004133	JCC8_GM002527	JCY1_GM002225	JCY4_GM000482	JCYB5_GM004251	JCYB8_GM000380	JCYX7_GM000404	JCYX9_GM001279	WP_013025866.1	WP_013025866.1	WP_013025866.1	WP_202631261.1	WP_207806264.1	WP_014605774.1	WP_013025866.1	WP_013025866.1	S47_GM000975
OG0000802	WP_013025867.1	WP_013025867.1	WP_013025867.1	CW1_GM001283	WP_013025867.1	JCC14_GM004134	JCC8_GM002528	JCY1_GM002224	JCY4_GM000483	JCYB5_GM004250	JCYB8_GM000379	JCYX7_GM000405	JCYX9_GM001280	WP_013025867.1	WP_013025867.1	WP_013025867.1	WP_013025867.1	WP_013025867.1	WP_013025867.1	WP_013025867.1	WP_013025867.1	S47_GM000974
OG0000803	WP_013025869.1	WP_013025869.1	WP_013025869.1	CW1_GM001285	WP_013025869.1	JCC14_GM004136	JCC8_GM002530	JCY1_GM002222	JCY4_GM000485	JCYB5_GM004248	JCYB8_GM000377	JCYX7_GM000407	JCYX9_GM001282	WP_013025869.1	WP_013025869.1	WP_013025869.1	WP_013025869.1	WP_013025869.1	WP_013025869.1	WP_029570053.1	WP_013025869.1	S47_GM000972
OG0000804	WP_013025870.1	WP_174260781.1	WP_013025870.1	CW1_GM001286	WP_013025870.1	JCC14_GM004137	JCC8_GM002531	JCY1_GM002221	JCY4_GM000486	JCYB5_GM004247	JCYB8_GM000376	JCYX7_GM000408	JCYX9_GM001283	WP_013025870.1	WP_013025870.1	WP_013025870.1	WP_174260781.1	WP_013025870.1	WP_013025870.1	WP_013025870.1	WP_013025870.1	S47_GM000971
OG0000805	WP_013025873.1	WP_013025873.1	WP_013025873.1	CW1_GM001289	WP_013025873.1	JCC14_GM004140	JCC8_GM002534	JCY1_GM002218	JCY4_GM000489	JCYB5_GM004244	JCYB8_GM000373	JCYX7_GM000411	JCYX9_GM001286	WP_013025873.1	WP_013025873.1	WP_013025873.1	WP_013025873.1	WP_013025873.1	WP_013025873.1	WP_013025873.1	WP_013025873.1	S47_GM000968
OG0000806	WP_013025875.1	WP_202631260.1	WP_013025875.1	CW1_GM001291	WP_013025875.1	JCC14_GM004142	JCC8_GM002536	JCY1_GM002216	JCY4_GM000491	JCYB5_GM004242	JCYB8_GM000371	JCYX7_GM000413	JCYX9_GM001288	WP_013025875.1	WP_013025875.1	WP_028715181.1	WP_202631260.1	WP_013025875.1	WP_013025875.1	WP_013025875.1	WP_013025875.1	S47_GM000966
OG0000807	WP_013025877.1	WP_013025877.1	WP_013025877.1	CW1_GM001293	WP_013025877.1	JCC14_GM004144	JCC8_GM002538	JCY1_GM002214	JCY4_GM000493	JCYB5_GM004240	JCYB8_GM000369	JCYX7_GM000415	JCYX9_GM001290	WP_200286927.1	WP_013025877.1	WP_013025877.1	WP_013025877.1	WP_013025877.1	WP_013025877.1	WP_013025877.1	WP_013025877.1	S47_GM000964
OG0000808	WP_013025882.1	WP_013025882.1	WP_013025882.1	CW1_GM001297	WP_013025882.1	JCC14_GM004148	JCC8_GM002542	JCY1_GM002210	JCY4_GM000497	JCYB5_GM004236	JCYB8_GM000365	JCYX7_GM000419	JCYX9_GM001294	WP_013025882.1	WP_013025882.1	WP_013025882.1	WP_013025882.1	WP_013025882.1	WP_014605770.1	WP_013025882.1	WP_013025882.1	S47_GM000959
OG0000809	WP_013025884.1	WP_013025884.1	WP_013025884.1	CW1_GM001299	WP_013025884.1	JCC14_GM004150	JCC8_GM002544	JCY1_GM002208	JCY4_GM000499	JCYB5_GM004234	JCYB8_GM000363	JCYX7_GM000421	JCYX9_GM001296	WP_013025884.1	WP_013025884.1	WP_013025884.1	WP_013025884.1	WP_013025884.1	WP_013025884.1	WP_013025884.1	WP_013025884.1	S47_GM000957
OG0000810	WP_013025890.1	WP_013025890.1	WP_013025890.1	CW1_GM001305	WP_013025890.1	JCC14_GM004156	JCC8_GM002550	JCY1_GM002202	JCY4_GM000505	JCYB5_GM004228	JCYB8_GM000357	JCYX7_GM000427	JCYX9_GM001302	WP_013025890.1	WP_013025890.1	WP_013025890.1	WP_013025890.1	WP_013025890.1	WP_013025890.1	WP_013025890.1	WP_013025890.1	S47_GM000952
OG0000811	WP_013025892.1	WP_228525856.1	WP_013025892.1	CW1_GM001308	WP_013025892.1	JCC14_GM004159	JCC8_GM002553	JCY1_GM002199	JCY4_GM000508	JCYB5_GM004225	JCYB8_GM000354	JCYX7_GM000430	JCYX9_GM001305	WP_013025892.1	WP_013025892.1	WP_013025892.1	WP_228525856.1	WP_013025892.1	WP_013025892.1	WP_029570057.1	WP_013025892.1	S47_GM000949
OG0000812	WP_013025894.1	WP_013025894.1	WP_029568816.1	CW1_GM001310	WP_013025894.1	JCC14_GM004161	JCC8_GM002555	JCY1_GM002197	JCY4_GM000510	JCYB5_GM004223	JCYB8_GM000352	JCYX7_GM000432	JCYX9_GM001307	WP_200286923.1	WP_013025894.1	WP_013025894.1	WP_013025894.1	WP_013025894.1	WP_013025894.1	WP_013025894.1	WP_013025894.1	S47_GM000947
OG0000813	WP_013025896.1	WP_013025896.1	WP_029568818.1	CW1_GM001312	WP_013025896.1	JCC14_GM004163	JCC8_GM002557	JCY1_GM002195	JCY4_GM000512	JCYB5_GM004221	JCYB8_GM000350	JCYX7_GM000434	JCYX9_GM001309	WP_013025896.1	WP_013025896.1	WP_013025896.1	WP_013025896.1	WP_207806674.1	WP_013025896.1	WP_029570059.1	WP_013025896.1	S47_GM000945
OG0000814	WP_013025902.1	WP_014593793.1	WP_014593793.1	CW1_GM001317	WP_126842933.1	JCC14_GM004168	JCC8_GM002562	JCY1_GM002190	JCY4_GM000517	JCYB5_GM004216	JCYB8_GM000345	JCYX7_GM000439	JCYX9_GM001314	WP_014593793.1	WP_013025902.1	WP_014593793.1	WP_014593793.1	WP_064373856.1	WP_014593793.1	WP_014593793.1	WP_014593793.1	S47_GM000940
OG0000815	WP_013025903.1	WP_013025903.1	WP_013025903.1	CW1_GM001318	WP_013025903.1	JCC14_GM004169	JCC8_GM002563	JCY1_GM002189	JCY4_GM000518	JCYB5_GM004215	JCYB8_GM000344	JCYX7_GM000440	JCYX9_GM001315	WP_013025903.1	WP_013025903.1	WP_013025903.1	WP_013025903.1	WP_013025903.1	WP_013025903.1	WP_013025903.1	WP_013025903.1	S47_GM000939
OG0000816	WP_013025909.1	WP_072136807.1	WP_013025909.1	CW1_GM001324	WP_013025909.1	JCC14_GM004176	JCC8_GM002569	JCY1_GM002182	JCY4_GM000524	JCYB5_GM003294	JCYB8_GM000338	JCYX7_GM000446	JCYX9_GM001321	WP_013025909.1	WP_013025909.1	WP_013025909.1	WP_072136807.1	WP_013025909.1	WP_013025909.1	WP_013025909.1	WP_013025909.1	S47_GM000932
OG0000817	WP_013025915.1	WP_013025915.1	WP_013025915.1	CW1_GM001332	WP_013025915.1	JCC14_GM000018	JCC8_GM002577	JCY1_GM002174	JCY4_GM000532	JCYB5_GM003302	JCYB8_GM000329	JCYX7_GM000454	JCYX9_GM001329	WP_200286918.1	WP_013025915.1	WP_013025915.1	WP_013025915.1	WP_013025915.1	WP_013025915.1	WP_013025915.1	WP_013025915.1	S47_GM000923
OG0000818	WP_013025918.1	WP_013025918.1	WP_013025918.1	CW1_GM001335	WP_013025918.1	JCC14_GM000021	JCC8_GM002580	JCY1_GM002171	JCY4_GM000535	JCYB5_GM003305	JCYB8_GM000326	JCYX7_GM000457	JCYX9_GM001332	WP_200286917.1	WP_013025918.1	WP_028715214.1	WP_013025918.1	WP_013025918.1	WP_013025918.1	WP_013025918.1	WP_104933407.1	S47_GM000920
OG0000819	WP_013025919.1	WP_013025919.1	WP_014605743.1	CW1_GM001336	WP_013025919.1	JCC14_GM000022	JCC8_GM002581	JCY1_GM002170	JCY4_GM000536	JCYB5_GM003306	JCYB8_GM000325	JCYX7_GM000458	JCYX9_GM001333	WP_105079465.1	WP_013025919.1	WP_013025919.1	WP_013025919.1	WP_013025919.1	WP_014605743.1	WP_013025919.1	WP_104933408.1	S47_GM000919
OG0000820	WP_013025921.1	WP_013025921.1	WP_013025921.1	CW1_GM001338	WP_013025921.1	JCC14_GM000024	JCC8_GM002583	JCY1_GM002168	JCY4_GM000538	JCYB5_GM003308	JCYB8_GM000323	JCYX7_GM000460	JCYX9_GM001335	WP_013025921.1	WP_013025921.1	WP_013025921.1	WP_013025921.1	WP_013025921.1	WP_013025921.1	WP_013025921.1	WP_013025921.1	S47_GM000917
OG0000821	WP_013025926.1	WP_013025926.1	WP_013025926.1	CW1_GM001344	WP_013025926.1	JCC14_GM000030	JCC8_GM002589	JCY1_GM002162	JCY4_GM000544	JCYB5_GM003314	JCYB8_GM000317	JCYX7_GM000466	JCYX9_GM001341	WP_013025926.1	WP_013025926.1	WP_013025926.1	WP_013025926.1	WP_013025926.1	WP_013025926.1	WP_013025926.1	WP_013025926.1	S47_GM000911
OG0000822	WP_013025927.1	WP_202631257.1	WP_014593805.1	CW1_GM001345	WP_014593805.1	JCC14_GM000031	JCC8_GM002590	JCY1_GM002161	JCY4_GM000545	JCYB5_GM003315	JCYB8_GM000316	JCYX7_GM000467	JCYX9_GM001342	WP_014593805.1	WP_013025927.1	WP_014593805.1	WP_202631257.1	WP_014593805.1	WP_014593805.1	WP_014593805.1	WP_013025927.1	S47_GM000910
OG0000823	WP_013025933.1	WP_013025933.1	WP_013025933.1	CW1_GM001351	WP_013025933.1	JCC14_GM000037	JCC8_GM002596	JCY1_GM002155	JCY4_GM000551	JCYB5_GM003321	JCYB8_GM000310	JCYX7_GM000473	JCYX9_GM001348	WP_013025933.1	WP_013025933.1	WP_013025933.1	WP_013025933.1	WP_013025933.1	WP_013025933.1	WP_029570068.1	WP_013025933.1	S47_GM000904
OG0000824	WP_013025935.1	WP_014593809.1	WP_013025935.1	CW1_GM001353	WP_105076969.1	JCC14_GM000039	JCC8_GM002598	JCY1_GM002153	JCY4_GM000553	JCYB5_GM003323	JCYB8_GM000308	JCYX7_GM000475	JCYX9_GM001350	WP_200286914.1	WP_013025935.1	WP_013025935.1	WP_014593809.1	WP_104933411.1	WP_014605737.1	WP_019105137.1	WP_104933411.1	S47_GM000902
OG0000825	WP_013025937.1	WP_013025937.1	WP_013025937.1	CW1_GM001355	WP_013025937.1	JCC14_GM000041	JCC8_GM002600	JCY1_GM002151	JCY4_GM000555	JCYB5_GM003325	JCYB8_GM000306	JCYX7_GM000477	JCYX9_GM001352	WP_105076967.1	WP_013025937.1	WP_013025937.1	WP_013025937.1	WP_013025937.1	WP_013025937.1	WP_013025937.1	WP_013025937.1	S47_GM000900
OG0000826	WP_013025938.1	WP_013025938.1	WP_013025938.1	CW1_GM001356	WP_013025938.1	JCC14_GM000042	JCC8_GM002601	JCY1_GM002150	JCY4_GM000556	JCYB5_GM003326	JCYB8_GM000305	JCYX7_GM000478	JCYX9_GM001353	WP_105076966.1	WP_013025938.1	WP_013025938.1	WP_013025938.1	WP_013025938.1	WP_013025938.1	WP_013025938.1	WP_013025938.1	S47_GM000899
OG0000827	WP_013025945.1	WP_105082723.1	WP_014593816.1	CW1_GM001365	WP_013025945.1	JCC14_GM000051	JCC8_GM002610	JCY1_GM002141	JCY4_GM000565	JCYB5_GM003335	JCYB8_GM000296	JCYX7_GM000487	JCYX9_GM001362	WP_200286911.1	WP_013025945.1	WP_028715222.1	WP_105082723.1	WP_014593816.1	WP_013025945.1	WP_014593816.1	WP_013025945.1	S47_GM000890
OG0000828	WP_013025946.1	WP_013025946.1	WP_029568827.1	CW1_GM001366	WP_013025946.1	JCC14_GM000052	JCC8_GM002611	JCY1_GM002140	JCY4_GM000566	JCYB5_GM003336	JCYB8_GM000295	JCYX7_GM000488	JCYX9_GM001363	WP_013025946.1	WP_013025946.1	WP_013025946.1	WP_013025946.1	WP_013025946.1	WP_013025946.1	WP_013025946.1	WP_013025946.1	S47_GM000889
OG0000829	WP_013025947.1	WP_174260793.1	WP_014605730.1	CW1_GM001367	WP_126842928.1	JCC14_GM000053	JCC8_GM002612	JCY1_GM002139	JCY4_GM000567	JCYB5_GM003337	JCYB8_GM000294	JCYX7_GM000489	JCYX9_GM001364	WP_116219756.1	WP_013025947.1	WP_028715223.1	WP_174260793.1	WP_014605730.1	WP_014605730.1	WP_014605730.1	WP_013025947.1	S47_GM000888
OG0000830	WP_013025951.1	WP_013025951.1	WP_013025951.1	CW1_GM001371	WP_013025951.1	JCC14_GM000057	JCC8_GM002616	JCY1_GM002135	JCY4_GM000571	JCYB5_GM003341	JCYB8_GM000290	JCYX7_GM000493	JCYX9_GM001368	WP_116219757.1	WP_013025951.1	WP_013025951.1	WP_013025951.1	WP_013025951.1	WP_013025951.1	WP_013025951.1	WP_013025951.1	S47_GM000884
OG0000831	WP_013025953.1	WP_013025953.1	WP_013025953.1	CW1_GM001373	WP_013025953.1	JCC14_GM000059	JCC8_GM002618	JCY1_GM002133	JCY4_GM000573	JCYB5_GM003343	JCYB8_GM000288	JCYX7_GM000495	JCYX9_GM001370	WP_013025953.1	WP_013025953.1	WP_013025953.1	WP_013025953.1	WP_013025953.1	WP_013025953.1	WP_013025953.1	WP_013025953.1	S47_GM000882
OG0000832	WP_013025954.1	WP_013025954.1	WP_014605726.1	CW1_GM001374	WP_015700208.1	JCC14_GM000060	JCC8_GM002619	JCY1_GM002132	JCY4_GM000574	JCYB5_GM003344	JCYB8_GM000287	JCYX7_GM000496	JCYX9_GM001371	WP_110286785.1	WP_013025954.1	WP_028715224.1	WP_013025954.1	WP_015700208.1	WP_014605726.1	WP_029570074.1	WP_015700208.1	S47_GM000881
OG0000833	WP_013025956.1	WP_013025956.1	WP_014605724.1	CW1_GM001376	WP_013025956.1	JCC14_GM000062	JCC8_GM002621	JCY1_GM002130	JCY4_GM000576	JCYB5_GM003346	JCYB8_GM000285	JCYX7_GM000498	JCYX9_GM001373	WP_200286910.1	WP_013025956.1	WP_013025956.1	WP_013025956.1	WP_013025956.1	WP_014605724.1	WP_176138160.1	WP_013025956.1	S47_GM000879
OG0000834	WP_013025958.1	WP_013025958.1	WP_013025958.1	CW1_GM001378	WP_013025958.1	JCC14_GM000064	JCC8_GM002623	JCY1_GM002128	JCY4_GM000578	JCYB5_GM003348	JCYB8_GM000283	JCYX7_GM000500	JCYX9_GM001375	WP_013025958.1	WP_013025958.1	WP_013025958.1	WP_013025958.1	WP_013025958.1	WP_013025958.1	WP_013025958.1	WP_013025958.1	S47_GM000877
OG0000835	WP_013025960.1	WP_013025960.1	WP_013025960.1	CW1_GM001380	WP_013025960.1	JCC14_GM000066	JCC8_GM002625	JCY1_GM002126	JCY4_GM000580	JCYB5_GM003350	JCYB8_GM000281	JCYX7_GM000502	JCYX9_GM001377	WP_013025960.1	WP_013025960.1	WP_013025960.1	WP_013025960.1	WP_013025960.1	WP_013025960.1	WP_029570075.1	WP_013025960.1	S47_GM000875
OG0000836	WP_013025961.1	WP_013025961.1	WP_013025961.1	CW1_GM001381	WP_013025961.1	JCC14_GM000067	JCC8_GM002626	JCY1_GM002125	JCY4_GM000581	JCYB5_GM003351	JCYB8_GM000280	JCYX7_GM000503	JCYX9_GM001378	WP_013025961.1	WP_013025961.1	WP_013025961.1	WP_013025961.1	WP_013025961.1	WP_013025961.1	WP_013025961.1	WP_013025961.1	S47_GM000874
OG0000837	WP_013025962.1	WP_013025962.1	WP_013025962.1	CW1_GM001382	WP_013025962.1	JCC14_GM000068	JCC8_GM002627	JCY1_GM002124	JCY4_GM000582	JCYB5_GM003352	JCYB8_GM000279	JCYX7_GM000504	JCYX9_GM001379	WP_013025962.1	WP_013025962.1	WP_013025962.1	WP_013025962.1	WP_013025962.1	WP_013025962.1	WP_013025962.1	WP_013025962.1	S47_GM000873
OG0000838	WP_013025963.1	WP_013025963.1	WP_013025963.1	CW1_GM001383	WP_013025963.1	JCC14_GM000069	JCC8_GM002628	JCY1_GM002123	JCY4_GM000583	JCYB5_GM003353	JCYB8_GM000278	JCYX7_GM000505	JCYX9_GM001380	WP_013025963.1	WP_013025963.1	WP_013025963.1	WP_013025963.1	WP_013025963.1	WP_013025963.1	WP_013025963.1	WP_013025963.1	S47_GM000872
OG0000839	WP_013025965.1	WP_202631256.1	WP_013025965.1	CW1_GM001387	WP_013025965.1	JCC14_GM000073	JCC8_GM002632	JCY1_GM002119	JCY4_GM000587	JCYB5_GM003357	JCYB8_GM000274	JCYX7_GM000509	JCYX9_GM001384	WP_013025965.1	WP_013025965.1	WP_013025965.1	WP_202631256.1	WP_013025965.1	WP_013025965.1	WP_013025965.1	WP_013025965.1	S47_GM000868
OG0000840	WP_013025970.1	WP_013025970.1	WP_014605717.1	CW1_GM001392	WP_013025970.1	JCC14_GM000078	JCC8_GM002637	JCY1_GM002114	JCY4_GM000592	JCYB5_GM003362	JCYB8_GM000269	JCYX7_GM000514	JCYX9_GM001389	WP_013025970.1	WP_013025970.1	WP_013025970.1	WP_013025970.1	WP_013025970.1	WP_014605717.1	WP_029570078.1	WP_013025970.1	S47_GM000863
OG0000841	WP_013025975.1	WP_013025975.1	WP_013025975.1	CW1_GM001397	WP_013025975.1	JCC14_GM000083	JCC8_GM002642	JCY1_GM002109	JCY4_GM000597	JCYB5_GM003367	JCYB8_GM000264	JCYX7_GM000519	JCYX9_GM001394	WP_013025975.1	WP_013025975.1	WP_013025975.1	WP_013025975.1	WP_013025975.1	WP_013025975.1	WP_013025975.1	WP_013025975.1	S47_GM000858
OG0000842	WP_013025977.1	WP_013025977.1	WP_022623226.1	CW1_GM001398	WP_013025977.1	JCC14_GM000084	JCC8_GM002643	JCY1_GM002108	JCY4_GM000598	JCYB5_GM003368	JCYB8_GM000263	JCYX7_GM000520	JCYX9_GM001395	WP_013025977.1	WP_013025977.1	WP_013025977.1	WP_013025977.1	WP_013025977.1	WP_013025977.1	WP_013025977.1	WP_022623226.1	S47_GM000857
OG0000843	WP_013025980.1	WP_013025980.1	WP_013025980.1	CW1_GM001402	WP_013025980.1	JCC14_GM000088	JCC8_GM002647	JCY1_GM002104	JCY4_GM000602	JCYB5_GM003372	JCYB8_GM000259	JCYX7_GM000524	JCYX9_GM001399	WP_112900350.1	WP_013025980.1	WP_013025980.1	WP_013025980.1	WP_013025980.1	WP_013025980.1	WP_028723485.1	WP_013025980.1	S47_GM000853
OG0000844	WP_013025982.1	WP_013025982.1	WP_013025982.1	CW1_GM001404	WP_013025982.1	JCC14_GM000090	JCC8_GM002649	JCY1_GM002102	JCY4_GM000604	JCYB5_GM003374	JCYB8_GM000257	JCYX7_GM000526	JCYX9_GM001401	WP_013025982.1	WP_013025982.1	WP_013025982.1	WP_013025982.1	WP_013025982.1	WP_013025982.1	WP_013025982.1	WP_013025982.1	S47_GM000851
OG0000845	WP_013025983.1	WP_013025983.1	WP_013025983.1	CW1_GM001405	WP_013025983.1	JCC14_GM000091	JCC8_GM002650	JCY1_GM002101	JCY4_GM000605	JCYB5_GM003375	JCYB8_GM000256	JCYX7_GM000527	JCYX9_GM001402	WP_013025983.1	WP_013025983.1	WP_013025983.1	WP_013025983.1	WP_013025983.1	WP_013025983.1	WP_013025983.1	WP_013025983.1	S47_GM000850
OG0000846	WP_013025984.1	WP_013025984.1	WP_029568828.1	CW1_GM001406	WP_013025984.1	JCC14_GM000092	JCC8_GM002651	JCY1_GM002100	JCY4_GM000606	JCYB5_GM003376	JCYB8_GM000255	JCYX7_GM000528	JCYX9_GM001403	WP_013025984.1	WP_013025984.1	WP_013025984.1	WP_013025984.1	WP_013025984.1	WP_013025984.1	WP_029570081.1	WP_013025984.1	S47_GM000849
OG0000847	WP_013025986.1	WP_013025986.1	WP_013025986.1	CW1_GM001407	WP_013025986.1	JCC14_GM000093	JCC8_GM002652	JCY1_GM002099	JCY4_GM000607	JCYB5_GM003377	JCYB8_GM000254	JCYX7_GM000529	JCYX9_GM001404	WP_013025986.1	WP_013025986.1	WP_013025986.1	WP_013025986.1	WP_013025986.1	WP_013025986.1	WP_029570082.1	WP_013025986.1	S47_GM000848
OG0000848	WP_013025990.1	WP_202631255.1	WP_024472133.1	CW1_GM001411	WP_013025990.1	JCC14_GM000097	JCC8_GM002656	JCY1_GM002095	JCY4_GM000611	JCYB5_GM003381	JCYB8_GM000250	JCYX7_GM000533	JCYX9_GM001408	WP_013025990.1	WP_013025990.1	WP_013025990.1	WP_202631255.1	WP_013025990.1	WP_013025990.1	WP_013025990.1	WP_013025990.1	S47_GM000844
OG0000849	WP_013025992.1	WP_013025992.1	WP_015700201.1	CW1_GM001413	WP_015700201.1	JCC14_GM000099	JCC8_GM002658	JCY1_GM002093	JCY4_GM000613	JCYB5_GM003383	JCYB8_GM000248	JCYX7_GM000535	JCYX9_GM001410	WP_200286907.1	WP_013025992.1	WP_013025992.1	WP_013025992.1	WP_013025992.1	WP_013025992.1	WP_013025992.1	WP_013025992.1	S47_GM000842
OG0000850	WP_013025993.1	WP_013025993.1	WP_029568831.1	CW1_GM001414	WP_013025993.1	JCC14_GM000100	JCC8_GM002659	JCY1_GM002092	JCY4_GM000614	JCYB5_GM003384	JCYB8_GM000247	JCYX7_GM000536	JCYX9_GM001411	WP_013025993.1	WP_013025993.1	WP_013025993.1	WP_013025993.1	WP_013025993.1	WP_013025993.1	WP_019105126.1	WP_019105126.1	S47_GM000841
OG0000851	WP_013025994.1	WP_013025994.1	WP_013025994.1	CW1_GM001415	WP_013025994.1	JCC14_GM000101	JCC8_GM002660	JCY1_GM002091	JCY4_GM000615	JCYB5_GM003385	JCYB8_GM000246	JCYX7_GM000537	JCYX9_GM001412	WP_013025994.1	WP_013025994.1	WP_013025994.1	WP_013025994.1	WP_013025994.1	WP_013025994.1	WP_013025994.1	WP_013025994.1	S47_GM000840
OG0000852	WP_013025999.1	WP_013025999.1	WP_013025999.1	CW1_GM001421	WP_013025999.1	JCC14_GM000107	JCC8_GM002666	JCY1_GM002085	JCY4_GM000621	JCYB5_GM003391	JCYB8_GM000240	JCYX7_GM000543	JCYX9_GM001418	WP_013025999.1	WP_013025999.1	WP_013025999.1	WP_013025999.1	WP_013025999.1	WP_013025999.1	WP_013025999.1	WP_104933418.1	S47_GM000833
OG0000853	WP_013026000.1	WP_013026000.1	WP_013026000.1	CW1_GM001422	WP_013026000.1	JCC14_GM000108	JCC8_GM002667	JCY1_GM002084	JCY4_GM000622	JCYB5_GM003392	JCYB8_GM000239	JCYX7_GM000544	JCYX9_GM001419	WP_013026000.1	WP_013026000.1	WP_013026000.1	WP_013026000.1	WP_013026000.1	WP_013026000.1	WP_013026000.1	WP_013026000.1	S47_GM000832
OG0000854	WP_013026002.1	WP_013026002.1	WP_013026002.1	CW1_GM001425	WP_013026002.1	JCC14_GM000111	JCC8_GM002670	JCY1_GM002081	JCY4_GM000625	JCYB5_GM003395	JCYB8_GM000236	JCYX7_GM000547	JCYX9_GM001422	WP_013026002.1	WP_013026002.1	WP_013026002.1	WP_013026002.1	WP_013026002.1	WP_013026002.1	WP_013026002.1	WP_013026002.1	S47_GM000829
OG0000855	WP_013026005.1	WP_013026005.1	WP_013026005.1	CW1_GM001428	WP_013026005.1	JCC14_GM000114	JCC8_GM002673	JCY1_GM002078	JCY4_GM000628	JCYB5_GM003398	JCYB8_GM000233	JCYX7_GM000550	JCYX9_GM001425	WP_013026005.1	WP_013026005.1	WP_013026005.1	WP_013026005.1	WP_013026005.1	WP_013026005.1	WP_013026005.1	WP_013026005.1	S47_GM000826
OG0000856	WP_013026006.1	WP_013026006.1	WP_013026006.1	CW1_GM001429	WP_013026006.1	JCC14_GM000115	JCC8_GM002674	JCY1_GM002077	JCY4_GM000629	JCYB5_GM003399	JCYB8_GM000232	JCYX7_GM000551	JCYX9_GM001426	WP_116219763.1	WP_013026006.1	WP_013026006.1	WP_013026006.1	WP_207806670.1	WP_013026006.1	WP_013026006.1	WP_013026006.1	S47_GM000825
OG0000857	WP_013026011.1	WP_019105119.1	WP_013026011.1	CW1_GM001434	WP_013026011.1	JCC14_GM000120	JCC8_GM002679	JCY1_GM002072	JCY4_GM000634	JCYB5_GM003404	JCYB8_GM000227	JCYX7_GM000556	JCYX9_GM001431	WP_013026011.1	WP_013026011.1	WP_013026011.1	WP_019105119.1	WP_013026011.1	WP_013026011.1	WP_013026011.1	WP_013026011.1	S47_GM000820
OG0000858	WP_013026014.1	WP_013026014.1	WP_013026014.1	CW1_GM001437	WP_013026014.1	JCC14_GM000123	JCC8_GM002682	JCY1_GM002069	JCY4_GM000637	JCYB5_GM003407	JCYB8_GM000224	JCYX7_GM000559	JCYX9_GM001434	WP_013026014.1	WP_013026014.1	WP_013026014.1	WP_013026014.1	WP_013026014.1	WP_013026014.1	WP_013026014.1	WP_013026014.1	S47_GM000817
OG0000859	WP_013026016.1	WP_013026016.1	WP_013026016.1	CW1_GM001439	WP_013026016.1	JCC14_GM000125	JCC8_GM002684	JCY1_GM002067	JCY4_GM000639	JCYB5_GM003409	JCYB8_GM000222	JCYX7_GM000561	JCYX9_GM001436	WP_013026016.1	WP_013026016.1	WP_013026016.1	WP_013026016.1	WP_013026016.1	WP_013026016.1	WP_013026016.1	WP_013026016.1	S47_GM000815
OG0000860	WP_013026018.1	WP_019105117.1	WP_013026018.1	CW1_GM001441	WP_013026018.1	JCC14_GM000127	JCC8_GM002686	JCY1_GM002065	JCY4_GM000641	JCYB5_GM003411	JCYB8_GM000220	JCYX7_GM000563	JCYX9_GM001438	WP_013026018.1	WP_013026018.1	WP_013026018.1	WP_019105117.1	WP_013026018.1	WP_014605703.1	WP_013026018.1	WP_014605703.1	S47_GM000813
OG0000861	WP_013026024.1	WP_013026024.1	WP_013026024.1	CW1_GM001447	WP_013026024.1	JCC14_GM000133	JCC8_GM002692	JCY1_GM002059	JCY4_GM000647	JCYB5_GM003417	JCYB8_GM000214	JCYX7_GM000569	JCYX9_GM001444	WP_013026024.1	WP_013026024.1	WP_013026024.1	WP_013026024.1	WP_013026024.1	WP_013026024.1	WP_029570089.1	WP_013026024.1	S47_GM000807
OG0000862	WP_013026030.1	WP_013026030.1	WP_013026030.1	CW1_GM001453	WP_013026030.1	JCC14_GM000139	JCC8_GM002698	JCY1_GM002053	JCY4_GM000653	JCYB5_GM003423	JCYB8_GM000208	JCYX7_GM000575	JCYX9_GM001450	WP_013026030.1	WP_013026030.1	WP_013026030.1	WP_013026030.1	WP_013026030.1	WP_013026030.1	WP_013026030.1	WP_013026030.1	S47_GM000801
OG0000863	WP_013026031.1	WP_013026031.1	WP_029568838.1	CW1_GM001454	WP_013026031.1	JCC14_GM000140	JCC8_GM002699	JCY1_GM002052	JCY4_GM000654	JCYB5_GM003424	JCYB8_GM000207	JCYX7_GM000576	JCYX9_GM001451	WP_013026031.1	WP_013026031.1	WP_013026031.1	WP_013026031.1	WP_029568838.1	WP_013026031.1	WP_013026031.1	WP_013026031.1	S47_GM000800
OG0000864	WP_013026032.1	WP_174260797.1	WP_029568839.1	CW1_GM001455	WP_013026032.1	JCC14_GM000141	JCC8_GM002700	JCY1_GM002051	JCY4_GM000655	JCYB5_GM003425	JCYB8_GM000206	JCYX7_GM000577	JCYX9_GM001452	WP_013026032.1	WP_013026032.1	WP_015700193.1	WP_174260797.1	WP_013026032.1	WP_013026032.1	WP_015700193.1	WP_015700193.1	S47_GM000799
OG0000865	WP_013026033.1	WP_013026033.1	WP_013026033.1	CW1_GM001456	WP_013026033.1	JCC14_GM000142	JCC8_GM002701	JCY1_GM002050	JCY4_GM000656	JCYB5_GM003426	JCYB8_GM000205	JCYX7_GM000578	JCYX9_GM001453	WP_013026033.1	WP_013026033.1	WP_013026033.1	WP_013026033.1	WP_013026033.1	WP_013026033.1	WP_013026033.1	WP_013026033.1	S47_GM000798
OG0000866	WP_013026035.1	WP_013026035.1	WP_013026035.1	CW1_GM001458	WP_013026035.1	JCC14_GM000144	JCC8_GM002703	JCY1_GM002048	JCY4_GM000658	JCYB5_GM003428	JCYB8_GM000203	JCYX7_GM000580	JCYX9_GM001455	WP_013026035.1	WP_013026035.1	WP_013026035.1	WP_013026035.1	WP_013026035.1	WP_014605696.1	WP_013026035.1	WP_013026035.1	S47_GM000796
OG0000867	WP_013026036.1	WP_013026036.1	WP_013026036.1	CW1_GM001459	WP_013026036.1	JCC14_GM000145	JCC8_GM002704	JCY1_GM002047	JCY4_GM000659	JCYB5_GM003429	JCYB8_GM000202	JCYX7_GM000581	JCYX9_GM001456	WP_013026036.1	WP_013026036.1	WP_013026036.1	WP_013026036.1	WP_013026036.1	WP_013026036.1	WP_013026036.1	WP_013026036.1	S47_GM000795
OG0000868	WP_013026037.1	WP_013026037.1	WP_029568840.1	CW1_GM001460	WP_013026037.1	JCC14_GM000146	JCC8_GM002705	JCY1_GM002046	JCY4_GM000660	JCYB5_GM003430	JCYB8_GM000201	JCYX7_GM000582	JCYX9_GM001457	WP_013026037.1	WP_013026037.1	WP_013026037.1	WP_013026037.1	WP_013026037.1	WP_014605695.1	WP_013026037.1	WP_013026037.1	S47_GM000794
OG0000869	WP_013026040.1	WP_013026040.1	WP_013026040.1	CW1_GM001463	WP_013026040.1	JCC14_GM000149	JCC8_GM002708	JCY1_GM002043	JCY4_GM000663	JCYB5_GM003433	JCYB8_GM000198	JCYX7_GM000585	JCYX9_GM001460	WP_013026040.1	WP_013026040.1	WP_013026040.1	WP_013026040.1	WP_013026040.1	WP_013026040.1	WP_013026040.1	WP_013026040.1	S47_GM000791
OG0000870	WP_013026045.1	WP_105088181.1	WP_013026045.1	CW1_GM001468	WP_013026045.1	JCC14_GM000154	JCC8_GM002713	JCY1_GM002038	JCY4_GM000668	JCYB5_GM003438	JCYB8_GM000193	JCYX7_GM000590	JCYX9_GM001465	WP_105076948.1	WP_013026045.1	WP_019105110.1	WP_105088181.1	WP_207806664.1	WP_014605692.1	WP_013026045.1	WP_104933427.1	S47_GM000786
OG0000871	WP_013026048.1	WP_217267899.1	WP_013026048.1	CW1_GM001471	WP_013026048.1	JCC14_GM000157	JCC8_GM002716	JCY1_GM002035	JCY4_GM000671	JCYB5_GM003441	JCYB8_GM000190	JCYX7_GM000593	JCYX9_GM001468	WP_013026048.1	WP_013026048.1	WP_013026048.1	WP_217267899.1	WP_013026048.1	WP_013026048.1	WP_029570096.1	WP_013026048.1	S47_GM000783
OG0000872	WP_013026068.1	WP_013026068.1	WP_013026068.1	CW1_GM001492	WP_013026068.1	JCC14_GM000178	JCC8_GM002737	JCY1_GM002014	JCY4_GM000693	JCYB5_GM003463	JCYB8_GM000168	JCYX7_GM000614	JCYX9_GM001489	WP_013026068.1	WP_013026068.1	WP_013026068.1	WP_013026068.1	WP_013026068.1	WP_013026068.1	WP_013026068.1	WP_013026068.1	S47_GM000764
OG0000873	WP_013026070.1	WP_013026070.1	WP_013026070.1	CW1_GM001494	WP_013026070.1	JCC14_GM000181	JCC8_GM002739	JCY1_GM002012	JCY4_GM000695	JCYB5_GM003479	JCYB8_GM000166	JCYX7_GM000616	JCYX9_GM001491	WP_013026070.1	WP_013026070.1	WP_013026070.1	WP_013026070.1	WP_013026070.1	WP_014605675.1	WP_013026070.1	WP_013026070.1	S47_GM000762
OG0000874	WP_013026074.1	WP_013026074.1	WP_013026074.1	CW1_GM001498	WP_013026074.1	JCC14_GM000185	JCC8_GM002743	JCY1_GM002008	JCY4_GM000699	JCYB5_GM003483	JCYB8_GM000162	JCYX7_GM000620	JCYX9_GM001495	WP_013026074.1	WP_013026074.1	WP_013026074.1	WP_013026074.1	WP_207806663.1	WP_013026074.1	WP_029570107.1	WP_013026074.1	S47_GM000758
OG0000875	WP_013026077.1	WP_174260799.1	WP_013026077.1	CW1_GM001501	WP_013026077.1	JCC14_GM000188	JCC8_GM002746	JCY1_GM002005	JCY4_GM000702	JCYB5_GM003486	JCYB8_GM000159	JCYX7_GM000623	JCYX9_GM001498	WP_013026077.1	WP_013026077.1	WP_013026077.1	WP_174260799.1	WP_013026077.1	WP_013026077.1	WP_013026077.1	WP_013026077.1	S47_GM000755
OG0000876	WP_013026079.1	WP_013026079.1	WP_013026079.1	CW1_GM001503	WP_013026079.1	JCC14_GM000190	JCC8_GM002748	JCY1_GM002003	JCY4_GM000704	JCYB5_GM003488	JCYB8_GM000157	JCYX7_GM000625	JCYX9_GM001500	WP_013026079.1	WP_013026079.1	WP_013026079.1	WP_013026079.1	WP_013026079.1	WP_013026079.1	WP_013026079.1	WP_013026079.1	S47_GM000753
OG0000877	WP_013026080.1	WP_013026080.1	WP_013026080.1	CW1_GM001504	WP_013026080.1	JCC14_GM000191	JCC8_GM002749	JCY1_GM002002	JCY4_GM000705	JCYB5_GM003489	JCYB8_GM000156	JCYX7_GM000626	JCYX9_GM001501	WP_013026080.1	WP_013026080.1	WP_013026080.1	WP_013026080.1	WP_013026080.1	WP_013026080.1	WP_013026080.1	WP_013026080.1	S47_GM000752
OG0000878	WP_013026082.1	WP_013026082.1	WP_013026082.1	CW1_GM001506	WP_013026082.1	JCC14_GM000193	JCC8_GM002751	JCY1_GM002000	JCY4_GM000707	JCYB5_GM003491	JCYB8_GM000154	JCYX7_GM000628	JCYX9_GM001503	WP_013026082.1	WP_013026082.1	WP_013026082.1	WP_013026082.1	WP_013026082.1	WP_013026082.1	WP_013026082.1	WP_013026082.1	S47_GM000750
OG0000879	WP_013026093.1	WP_174260801.1	WP_029568855.1	CW1_GM001517	WP_013026093.1	JCC14_GM000204	JCC8_GM002762	JCY1_GM001989	JCY4_GM000718	JCYB5_GM003502	JCYB8_GM000143	JCYX7_GM000639	JCYX9_GM001514	WP_200286905.1	WP_013026093.1	WP_024472100.1	WP_174260801.1	WP_207806661.1	WP_013026093.1	WP_024472100.1	WP_089517298.1	S47_GM000739
OG0000880	WP_013026101.1	WP_013026101.1	WP_013026101.1	CW1_GM001528	WP_013026101.1	JCC14_GM000215	JCC8_GM002773	JCY1_GM001978	JCY4_GM000729	JCYB5_GM003513	JCYB8_GM000132	JCYX7_GM000650	JCYX9_GM001525	WP_013026101.1	WP_013026101.1	WP_013026101.1	WP_013026101.1	WP_013026101.1	WP_013026101.1	WP_013026101.1	WP_013026101.1	S47_GM000728
OG0000881	WP_013026103.1	WP_013026103.1	WP_013026103.1	CW1_GM001530	WP_013026103.1	JCC14_GM000217	JCC8_GM002775	JCY1_GM001976	JCY4_GM000731	JCYB5_GM003515	JCYB8_GM000130	JCYX7_GM000652	JCYX9_GM001527	WP_013026103.1	WP_013026103.1	WP_013026103.1	WP_013026103.1	WP_013026103.1	WP_013026103.1	WP_013026103.1	WP_013026103.1	S47_GM000726
OG0000882	WP_013026106.1	WP_013026106.1	WP_013026106.1	CW1_GM001533	WP_013026106.1	JCC14_GM000220	JCC8_GM002778	JCY1_GM001973	JCY4_GM000734	JCYB5_GM003518	JCYB8_GM000127	JCYX7_GM000655	JCYX9_GM001530	WP_013026106.1	WP_013026106.1	WP_013026106.1	WP_013026106.1	WP_013026106.1	WP_013026106.1	WP_013026106.1	WP_013026106.1	S47_GM000723
OG0000883	WP_013026109.1	WP_013026109.1	WP_013026109.1	CW1_GM001537	WP_013026109.1	JCC14_GM000224	JCC8_GM002782	JCY1_GM001969	JCY4_GM000738	JCYB5_GM003522	JCYB8_GM000123	JCYX7_GM000659	JCYX9_GM001534	WP_013026109.1	WP_013026109.1	WP_013026109.1	WP_013026109.1	WP_013026109.1	WP_013026109.1	WP_013026109.1	WP_013026109.1	S47_GM000719
OG0000884	WP_013026111.1	WP_013026111.1	WP_013026111.1	CW1_GM001539	WP_013026111.1	JCC14_GM000226	JCC8_GM002784	JCY1_GM001967	JCY4_GM000740	JCYB5_GM003524	JCYB8_GM000121	JCYX7_GM000661	JCYX9_GM001536	WP_013026111.1	WP_013026111.1	WP_013026111.1	WP_013026111.1	WP_013026111.1	WP_014605655.1	WP_013026111.1	WP_013026111.1	S47_GM000717
OG0000885	WP_013026120.1	WP_013026120.1	WP_029568916.1	CW1_GM001581	WP_013026120.1	JCC14_GM000238	JCC8_GM002826	JCY1_GM001955	JCY4_GM000751	JCYB5_GM003534	JCYB8_GM000111	JCYX7_GM000704	JCYX9_GM001578	WP_013026120.1	WP_013026120.1	WP_013026120.1	WP_013026120.1	WP_013026120.1	WP_013026120.1	WP_013026120.1	WP_013026120.1	S47_GM003770
OG0000886	WP_013026122.1	WP_013026122.1	WP_013026122.1	CW1_GM001583	WP_013026122.1	JCC14_GM000240	JCC8_GM002828	JCY1_GM001953	JCY4_GM000753	JCYB5_GM003536	JCYB8_GM000109	JCYX7_GM000706	JCYX9_GM001580	WP_105076895.1	WP_013026122.1	WP_013026122.1	WP_013026122.1	WP_013026122.1	WP_013026122.1	WP_013026122.1	WP_013026122.1	S47_GM003768
OG0000887	WP_013026125.1	WP_013026125.1	WP_013026125.1	CW1_GM001586	WP_013026125.1	JCC14_GM000243	JCC8_GM002831	JCY1_GM001950	JCY4_GM000756	JCYB5_GM003539	JCYB8_GM000106	JCYX7_GM000709	JCYX9_GM001583	WP_013026125.1	WP_013026125.1	WP_013026125.1	WP_013026125.1	WP_013026125.1	WP_013026125.1	WP_013026125.1	WP_013026125.1	S47_GM003765
OG0000888	WP_013026127.1	WP_022623274.1	WP_013026127.1	CW1_GM001588	WP_013026127.1	JCC14_GM000246	JCC8_GM002833	JCY1_GM001948	JCY4_GM000758	JCYB5_GM003541	JCYB8_GM000104	JCYX7_GM000711	JCYX9_GM001585	WP_105076893.1	WP_013026127.1	WP_013026127.1	WP_022623274.1	WP_013026127.1	WP_014605588.1	WP_013026127.1	WP_013026127.1	S47_GM003763
OG0000889	WP_013026128.1	WP_013026128.1	WP_014593919.1	CW1_GM001589	WP_013026128.1	JCC14_GM000247	JCC8_GM002834	JCY1_GM001947	JCY4_GM000759	JCYB5_GM003542	JCYB8_GM000103	JCYX7_GM000712	JCYX9_GM001586	WP_013026128.1	WP_013026128.1	WP_013026128.1	WP_013026128.1	WP_013026128.1	WP_013026128.1	WP_013026128.1	WP_013026128.1	S47_GM003762
OG0000890	WP_013026130.1	WP_174260821.1	WP_029568920.1	CW1_GM001591	WP_126842855.1	JCC14_GM000249	JCC8_GM002836	JCY1_GM001945	JCY4_GM000761	JCYB5_GM003544	JCYB8_GM000101	JCYX7_GM000714	JCYX9_GM001588	WP_105076892.1	WP_013026130.1	WP_028715244.1	WP_174260821.1	WP_110286805.1	WP_014605587.1	WP_029570172.1	WP_072136868.1	S47_GM003760
OG0000891	WP_013026135.1	WP_029568923.1	WP_029568923.1	CW1_GM001599	WP_022623280.1	JCC14_GM000255	JCC8_GM002844	JCY1_GM001939	JCY4_GM000766	JCYB5_GM003552	JCYB8_GM000096	JCYX7_GM000722	JCYX9_GM001596	WP_029568923.1	WP_013026135.1	WP_013026135.1	WP_029568923.1	WP_029568923.1	WP_014593924.1	WP_029570176.1	WP_013026135.1	S47_GM003754
OG0000892	WP_013026136.1	WP_013026136.1	WP_013026136.1	CW1_GM001600	WP_013026136.1	JCC14_GM000256	JCC8_GM002845	JCY1_GM001938	JCY4_GM000767	JCYB5_GM003553	JCYB8_GM000095	JCYX7_GM000723	JCYX9_GM001597	WP_013026136.1	WP_013026136.1	WP_013026136.1	WP_013026136.1	WP_013026136.1	WP_013026136.1	WP_013026136.1	WP_013026136.1	S47_GM003753
OG0000893	WP_013026138.1	WP_174260823.1	WP_014605582.1	CW1_GM001602	WP_022623281.1	JCC14_GM000258	JCC8_GM002847	JCY1_GM001936	JCY4_GM000769	JCYB5_GM003555	JCYB8_GM000093	JCYX7_GM000725	JCYX9_GM001599	WP_022623281.1	WP_013026138.1	WP_028715246.1	WP_174260823.1	WP_022623281.1	WP_014605582.1	WP_029570177.1	WP_022623281.1	S47_GM003750
OG0000894	WP_013026163.1	WP_013026163.1	WP_013026163.1	CW1_GM004341	WP_126843539.1	JCC14_GM000269	JCC8_GM004341	JCY1_GM000772	JCY4_GM000780	JCYB5_GM004573	JCYB8_GM000082	JCYX7_GM004340	JCYX9_GM004492	WP_013026163.1	WP_013026163.1	WP_013026163.1	WP_013026163.1	WP_013026163.1	WP_013026163.1	WP_013026163.1	WP_013026163.1	S47_GM004641
OG0000895	WP_013026170.1	WP_013026170.1	WP_013026170.1	CW1_GM004348	WP_013026170.1	JCC14_GM000276	JCC8_GM004348	JCY1_GM000766	JCY4_GM000787	JCYB5_GM004579	JCYB8_GM000075	JCYX7_GM004347	JCYX9_GM004485	WP_013026170.1	WP_013026170.1	WP_013026170.1	WP_013026170.1	WP_013026170.1	WP_013026170.1	WP_013026170.1	WP_013026170.1	S47_GM004206
OG0000896	WP_013026173.1	WP_013026173.1	WP_013026173.1	CW1_GM004352	WP_013026173.1	JCC14_GM000278	JCC8_GM004352	JCY1_GM000763	JCY4_GM000789	JCYB5_GM004582	JCYB8_GM000073	JCYX7_GM004351	JCYX9_GM004481	WP_013026173.1	WP_013026173.1	WP_013026173.1	WP_013026173.1	WP_013026173.1	WP_013026173.1	WP_013026173.1	WP_013026173.1	S47_GM004209
OG0000897	WP_013026175.1	WP_013026175.1	WP_013026175.1	CW1_GM004354	WP_013026175.1	JCC14_GM000280	JCC8_GM004354	JCY1_GM000761	JCY4_GM000791	JCYB5_GM004584	JCYB8_GM000071	JCYX7_GM004353	JCYX9_GM004479	WP_105076884.1	WP_013026175.1	WP_013026175.1	WP_013026175.1	WP_013026175.1	WP_013026175.1	WP_013026175.1	WP_013026175.1	S47_GM004211
OG0000898	WP_013026178.1	WP_013026178.1	WP_013026178.1	CW1_GM004357	WP_013026178.1	JCC14_GM000283	JCC8_GM004357	JCY1_GM000758	JCY4_GM000794	JCYB5_GM004587	JCYB8_GM000068	JCYX7_GM004356	JCYX9_GM004476	WP_013026178.1	WP_013026178.1	WP_013026178.1	WP_013026178.1	WP_013026178.1	WP_013026178.1	WP_013026178.1	WP_013026178.1	S47_GM004214
OG0000899	WP_013026180.1	WP_013026180.1	WP_013026180.1	CW1_GM004359	WP_013026180.1	JCC14_GM000285	JCC8_GM004359	JCY1_GM000756	JCY4_GM000796	JCYB5_GM004589	JCYB8_GM000066	JCYX7_GM004358	JCYX9_GM004474	WP_013026180.1	WP_013026180.1	WP_013026180.1	WP_013026180.1	WP_013026180.1	WP_013026180.1	WP_013026180.1	WP_104933440.1	S47_GM004216
OG0000900	WP_013026181.1	WP_013026181.1	WP_013026181.1	CW1_GM004360	WP_013026181.1	JCC14_GM000286	JCC8_GM004360	JCY1_GM000755	JCY4_GM000797	JCYB5_GM004590	JCYB8_GM000065	JCYX7_GM004359	JCYX9_GM004473	WP_013026181.1	WP_013026181.1	WP_013026181.1	WP_013026181.1	WP_013026181.1	WP_013026181.1	WP_013026181.1	WP_013026181.1	S47_GM004217
OG0000901	WP_013026191.1	WP_013026191.1	WP_014605561.1	CW1_GM004372	WP_013026191.1	JCC14_GM000298	JCC8_GM004372	JCY1_GM000743	JCY4_GM000809	JCYB5_GM004602	JCYB8_GM000053	JCYX7_GM004371	JCYX9_GM004461	WP_014605561.1	WP_013026191.1	WP_013026191.1	WP_013026191.1	WP_064352463.1	WP_014605561.1	WP_013026191.1	WP_064352463.1	S47_GM004229
OG0000902	WP_013026196.1	WP_013026196.1	WP_013026196.1	CW1_GM004377	WP_013026196.1	JCC14_GM000303	JCC8_GM004377	JCY1_GM000738	JCY4_GM000815	JCYB5_GM004607	JCYB8_GM000047	JCYX7_GM004376	JCYX9_GM004456	WP_013026196.1	WP_013026196.1	WP_013026196.1	WP_013026196.1	WP_013026196.1	WP_013026196.1	WP_013026196.1	WP_013026196.1	S47_GM004234
OG0000903	WP_013026197.1	WP_013026197.1	WP_013026197.1	CW1_GM004378	WP_013026197.1	JCC14_GM000304	JCC8_GM004378	JCY1_GM000737	JCY4_GM000816	JCYB5_GM004608	JCYB8_GM000046	JCYX7_GM004377	JCYX9_GM004455	WP_013026197.1	WP_013026197.1	WP_028715252.1	WP_013026197.1	WP_207806654.1	WP_013026197.1	WP_029570195.1	WP_104933442.1	S47_GM004235
OG0000904	WP_013026198.1	WP_013026198.1	WP_014605558.1	CW1_GM004379	WP_105082757.1	JCC14_GM000305	JCC8_GM004379	JCY1_GM000736	JCY4_GM000817	JCYB5_GM004609	JCYB8_GM000045	JCYX7_GM004378	JCYX9_GM004454	WP_013026198.1	WP_013026198.1	WP_013026198.1	WP_013026198.1	WP_014605558.1	WP_014605558.1	WP_013026198.1	WP_013026198.1	S47_GM004236
OG0000905	WP_013026202.1	WP_013026202.1	WP_013026202.1	CW1_GM004382	WP_013026202.1	JCC14_GM000308	JCC8_GM004382	JCY1_GM000733	JCY4_GM000820	JCYB5_GM004612	JCYB8_GM000042	JCYX7_GM004381	JCYX9_GM004451	WP_013026202.1	WP_013026202.1	WP_013026202.1	WP_013026202.1	WP_207806653.1	WP_013026202.1	WP_013026202.1	WP_013026202.1	S47_GM004239
OG0000906	WP_013026204.1	WP_013026204.1	WP_013026204.1	CW1_GM004384	WP_013026204.1	JCC14_GM000310	JCC8_GM004384	JCY1_GM000731	JCY4_GM000822	JCYB5_GM004614	JCYB8_GM000040	JCYX7_GM004383	JCYX9_GM004449	WP_013026204.1	WP_013026204.1	WP_013026204.1	WP_013026204.1	WP_013026204.1	WP_013026204.1	WP_013026204.1	WP_104933444.1	S47_GM004241
OG0000907	WP_013026217.1	WP_013026217.1	WP_013026217.1	CW1_GM004397	WP_126843530.1	JCC14_GM000323	JCC8_GM004397	JCY1_GM000720	JCY4_GM000837	JCYB5_GM004629	JCYB8_GM000024	JCYX7_GM004396	JCYX9_GM004435	WP_013026217.1	WP_013026217.1	WP_013026217.1	WP_013026217.1	WP_013026217.1	WP_013026217.1	WP_013026217.1	WP_013026217.1	S47_GM004256
OG0000908	WP_013026243.1	WP_013026243.1	WP_013026243.1	CW1_GM002823	WP_013026243.1	JCC14_GM000375	JCC8_GM002076	JCY1_GM000667	JCY4_GM002787	JCYB5_GM002011	JCYB8_GM002804	JCYX7_GM002564	JCYX9_GM002819	WP_200286895.1	WP_013026243.1	WP_013026243.1	WP_013026243.1	WP_013026243.1	WP_013026243.1	WP_013026243.1	WP_013026243.1, WP_104933653.1
OG0000909	WP_013026261.1	WP_013026261.1	WP_013026261.1	CW1_GM002843	WP_013026261.1	JCC14_GM000395	JCC8_GM002096	JCY1_GM000646	JCY4_GM002808	JCYB5_GM002031	JCYB8_GM002825	JCYX7_GM002584	JCYX9_GM002839	WP_013026261.1	WP_013026261.1	WP_013026261.1	WP_013026261.1	WP_013026261.1	WP_013026261.1	WP_013026261.1	WP_013026261.1	S47_GM003151
OG0000910	WP_013026265.1	WP_013026265.1	WP_013026265.1	CW1_GM002848	WP_013026265.1	JCC14_GM000400	JCC8_GM002101	JCY1_GM000641	JCY4_GM002813	JCYB5_GM002036	JCYB8_GM002830	JCYX7_GM002589	JCYX9_GM002844	WP_013026265.1	WP_013026265.1	WP_013026265.1	WP_013026265.1	WP_207806629.1	WP_014605511.1	WP_029570226.1	WP_013026265.1	S47_GM003146
OG0000911	WP_013026266.1	WP_202631144.1	WP_013026266.1	CW1_GM002849	WP_013026266.1	JCC14_GM000401	JCC8_GM002102	JCY1_GM000640	JCY4_GM002814	JCYB5_GM002037	JCYB8_GM002831	JCYX7_GM002590	JCYX9_GM002845	WP_064352410.1	WP_013026266.1	WP_013026266.1	WP_202631144.1	WP_064352410.1	WP_013026266.1	WP_029570227.1	WP_013026266.1	S47_GM003145
OG0000912	WP_013026267.1	WP_013026267.1	WP_013026267.1	CW1_GM002850	WP_013026267.1	JCC14_GM000402	JCC8_GM002103	JCY1_GM000639	JCY4_GM002815	JCYB5_GM002038	JCYB8_GM002832	JCYX7_GM002591	JCYX9_GM002846	WP_013026267.1	WP_013026267.1	WP_013026267.1	WP_013026267.1	WP_013026267.1	WP_013026267.1	WP_013026267.1	WP_013026267.1	S47_GM003144
OG0000913	WP_013026268.1	WP_013026268.1	WP_013026268.1	CW1_GM002851	WP_013026268.1	JCC14_GM000403	JCC8_GM002104	JCY1_GM000638	JCY4_GM002816	JCYB5_GM002039	JCYB8_GM002833	JCYX7_GM002592	JCYX9_GM002847	WP_013026268.1	WP_013026268.1	WP_013026268.1	WP_013026268.1	WP_013026268.1	WP_013026268.1	WP_013026268.1	WP_013026268.1	S47_GM003143
OG0000914	WP_013026272.1	WP_013026272.1	WP_029568950.1	CW1_GM002855	WP_013026272.1	JCC14_GM000407	JCC8_GM002108	JCY1_GM000634	JCY4_GM002820	JCYB5_GM002043	JCYB8_GM002837	JCYX7_GM002596	JCYX9_GM002851	WP_013026272.1	WP_013026272.1	WP_013026272.1	WP_013026272.1	WP_013026272.1	WP_013026272.1	WP_013026272.1	WP_013026272.1	S47_GM003139
OG0000915	WP_013026274.1	WP_013026274.1	WP_013026274.1	CW1_GM002857	WP_013026274.1	JCC14_GM000409	JCC8_GM002110	JCY1_GM000632	JCY4_GM002822	JCYB5_GM002045	JCYB8_GM002839	JCYX7_GM002598	JCYX9_GM002853	WP_013026274.1	WP_013026274.1	WP_013026274.1	WP_013026274.1	WP_014594007.1	WP_013026274.1	WP_013026274.1	WP_013026274.1	S47_GM003137
OG0000916	WP_013026277.1	WP_013026277.1	WP_013026277.1	CW1_GM002860	WP_013026277.1	JCC14_GM000412	JCC8_GM002113	JCY1_GM000629	JCY4_GM002825	JCYB5_GM002048	JCYB8_GM002842	JCYX7_GM002601	JCYX9_GM002856	WP_013026277.1	WP_013026277.1	WP_013026277.1	WP_013026277.1	WP_013026277.1	WP_013026277.1	WP_013026277.1	WP_013026277.1	S47_GM003134
OG0000917	WP_013026283.1	WP_013026283.1	WP_013026283.1	CW1_GM002866	WP_013026283.1	JCC14_GM000418	JCC8_GM002119	JCY1_GM000623	JCY4_GM002831	JCYB5_GM002054	JCYB8_GM002848	JCYX7_GM002607	JCYX9_GM002862	WP_013026283.1	WP_013026283.1	WP_013026283.1	WP_013026283.1	WP_013026283.1	WP_013026283.1	WP_013026283.1	WP_013026283.1	S47_GM003128
OG0000918	WP_013026288.1	WP_013026288.1	WP_029568957.1	CW1_GM002871	WP_013026288.1	JCC14_GM000423	JCC8_GM002124	JCY1_GM000618	JCY4_GM002836	JCYB5_GM002059	JCYB8_GM002853	JCYX7_GM002612	JCYX9_GM002867	WP_013026288.1	WP_013026288.1	WP_013026288.1	WP_013026288.1	WP_013026288.1	WP_014605502.1	WP_013026288.1	WP_013026288.1	S47_GM003123
OG0000919	WP_013026293.1	WP_013026293.1	WP_013026293.1	CW1_GM002877	WP_013026293.1	JCC14_GM000429	JCC8_GM002130	JCY1_GM000612	JCY4_GM002842	JCYB5_GM002065	JCYB8_GM002859	JCYX7_GM002618	JCYX9_GM002873	WP_013026293.1	WP_013026293.1	WP_013026293.1	WP_013026293.1	WP_013026293.1	WP_013026293.1	WP_013026293.1	WP_013026293.1	S47_GM003117
OG0000920	WP_013026295.1	WP_128391972.1	WP_029568961.1	CW1_GM002879	WP_029570234.1	JCC14_GM000431	JCC8_GM002132	JCY1_GM000610	JCY4_GM002844	JCYB5_GM002067	JCYB8_GM002861	JCYX7_GM002620	JCYX9_GM002875	WP_029570234.1	WP_013026295.1	WP_019106487.1	WP_128391972.1	WP_207806627.1	WP_014605497.1	WP_029570234.1	WP_104933470.1	S47_GM003115
OG0000921	WP_013026297.1	WP_013026297.1	WP_013026297.1	CW1_GM002881	WP_013026297.1	JCC14_GM000433	JCC8_GM002134	JCY1_GM000608	JCY4_GM002846	JCYB5_GM002069	JCYB8_GM002863	JCYX7_GM002622	JCYX9_GM002877	WP_013026297.1	WP_013026297.1	WP_013026297.1	WP_013026297.1	WP_013026297.1	WP_013026297.1	WP_013026297.1	WP_013026297.1	S47_GM003113
OG0000922	WP_013026299.1	WP_013026299.1	WP_013026299.1	CW1_GM002884	WP_013026299.1	JCC14_GM000436	JCC8_GM002137	JCY1_GM000603	JCY4_GM002849	JCYB5_GM002073	JCYB8_GM002866	JCYX7_GM002625	JCYX9_GM002880	WP_116219932.1	WP_013026299.1	WP_013026299.1	WP_013026299.1	WP_013026299.1	WP_013026299.1	WP_013026299.1	WP_013026299.1	S47_GM003110
OG0000923	WP_013026300.1	WP_013026300.1	WP_013026300.1	CW1_GM002885	WP_013026300.1	JCC14_GM000437	JCC8_GM002138	JCY1_GM000602	JCY4_GM002850	JCYB5_GM002074	JCYB8_GM002867	JCYX7_GM002626	JCYX9_GM002881	WP_013026300.1	WP_013026300.1	WP_013026300.1	WP_013026300.1	WP_013026300.1	WP_013026300.1	WP_013026300.1	WP_013026300.1	S47_GM003109
OG0000924	WP_013026308.1	WP_013026308.1	WP_013026308.1	CW1_GM002895	WP_013026308.1	JCC14_GM000448	JCC8_GM002148	JCY1_GM000593	JCY4_GM002859	JCYB5_GM002084	JCYB8_GM002876	JCYX7_GM002636	JCYX9_GM002891	WP_105076825.1	WP_013026308.1	WP_013026308.1	WP_013026308.1	WP_014594031.1	WP_013026308.1	WP_029570253.1	WP_013026308.1	S47_GM003101
OG0000925	WP_013026309.1	WP_105088271.1	WP_014605489.1	CW1_GM002896	WP_014605489.1	JCC14_GM000449	JCC8_GM002149	JCY1_GM000592	JCY4_GM002860	JCYB5_GM002085	JCYB8_GM002877	JCYX7_GM002637	JCYX9_GM002892	WP_200286887.1	WP_013026309.1	WP_013026309.1	WP_105088271.1	WP_013026309.1	WP_014605489.1	WP_029570254.1	WP_013026309.1	S47_GM003100
OG0000926	WP_013026310.1	WP_105088272.1	WP_029568964.1	CW1_GM002897	WP_126843518.1	JCC14_GM000450	JCC8_GM002150	JCY1_GM000591	JCY4_GM002861	JCYB5_GM002086	JCYB8_GM002878	JCYX7_GM002638	JCYX9_GM002893	WP_200286886.1	WP_013026310.1	WP_015699982.1	WP_105088272.1	WP_015699982.1	WP_014605488.1	WP_029570255.1	WP_104933473.1	S47_GM003099
OG0000927	WP_013026315.1	WP_105076820.1	WP_013026315.1	CW1_GM002902	WP_013026315.1	JCC14_GM000455	JCC8_GM002155	JCY1_GM000586	JCY4_GM002866	JCYB5_GM002091	JCYB8_GM002883	JCYX7_GM002643	JCYX9_GM002898	WP_105076820.1	WP_013026315.1	WP_028715306.1	WP_105076820.1	WP_013026315.1	WP_013026315.1	WP_029570258.1	WP_013026315.1	S47_GM003094
OG0000928	WP_013026330.1	WP_013026330.1	WP_013026330.1	CW1_GM002917	WP_013026330.1	JCC14_GM000468	JCC8_GM002170	JCY1_GM000571	JCY4_GM002882	JCYB5_GM002104	JCYB8_GM002899	JCYX7_GM002658	JCYX9_GM002913	WP_013026330.1	WP_013026330.1	WP_013026330.1	WP_013026330.1	WP_013026330.1	WP_013026330.1	WP_013026330.1	WP_013026330.1	S47_GM003079
OG0000929	WP_013026335.1	WP_128391963.1	WP_029568971.1	CW1_GM002922	WP_126843514.1	JCC14_GM000473	JCC8_GM002175	JCY1_GM000566	JCY4_GM002887	JCYB5_GM002109	JCYB8_GM002904	JCYX7_GM002663	JCYX9_GM002918	WP_105076812.1	WP_013026335.1	WP_013026335.1	WP_128391963.1	WP_013026335.1	WP_014605476.1	WP_029570261.1	WP_013026335.1	S47_GM003074
OG0000930	WP_013026337.1	WP_105091596.1	WP_013026337.1	CW1_GM002924	WP_126843513.1	JCC14_GM000475	JCC8_GM002177	JCY1_GM000564	JCY4_GM002889	JCYB5_GM002111	JCYB8_GM002906	JCYX7_GM002665	JCYX9_GM002920	WP_105076811.1	WP_013026337.1	WP_013026337.1	WP_105091596.1	WP_116219916.1	WP_013026337.1	WP_029570262.1	WP_013026337.1	S47_GM003072
OG0000931	WP_013026338.1	WP_078828784.1	WP_013026338.1	CW1_GM002925	WP_013026338.1	JCC14_GM000476	JCC8_GM002178	JCY1_GM000563	JCY4_GM002890	JCYB5_GM002112	JCYB8_GM002907	JCYX7_GM002666	JCYX9_GM002921	WP_078828784.1	WP_013026338.1	WP_013026338.1	WP_078828784.1	WP_207806622.1	WP_013026338.1	WP_013026338.1	WP_013026338.1	S47_GM003071
OG0000932	WP_013026342.1	WP_126843512.1	WP_013026342.1	CW1_GM002930	WP_126843512.1	JCC14_GM000480	JCC8_GM002183	JCY1_GM000559	JCY4_GM002895	JCYB5_GM002117	JCYB8_GM002912	JCYX7_GM002671	JCYX9_GM002926	WP_105076810.1	WP_013026342.1	WP_013026342.1	WP_126843512.1	WP_013026342.1	WP_014605473.1	WP_013026342.1	WP_013026342.1	S47_GM003067
OG0000933	WP_013026343.1	WP_013026343.1	WP_013026343.1	CW1_GM002931	WP_013026343.1	JCC14_GM000481	JCC8_GM002184	JCY1_GM000558	JCY4_GM002896	JCYB5_GM002118	JCYB8_GM002913	JCYX7_GM002672	JCYX9_GM002927	WP_013026343.1	WP_013026343.1	WP_013026343.1	WP_013026343.1	WP_013026343.1	WP_013026343.1	WP_013026343.1	WP_013026343.1	S47_GM003066
OG0000934	WP_013026344.1	WP_013026344.1	WP_013026344.1	CW1_GM002932	WP_013026344.1	JCC14_GM000482	JCC8_GM002185	JCY1_GM000557	JCY4_GM002897	JCYB5_GM002119	JCYB8_GM002914	JCYX7_GM002673	JCYX9_GM002928	WP_105076809.1	WP_013026344.1	WP_013026344.1	WP_013026344.1	WP_013026344.1	WP_014605472.1	WP_013026344.1	WP_013026344.1	S47_GM003065
OG0000935	WP_013026345.1	WP_019106508.1	WP_019106508.1	CW1_GM002933	WP_013026345.1	JCC14_GM000483	JCC8_GM002186	JCY1_GM000556	JCY4_GM002898	JCYB5_GM002120	JCYB8_GM002915	JCYX7_GM002674	JCYX9_GM002929	WP_013026345.1	WP_013026345.1	WP_013026345.1	WP_019106508.1	WP_022623380.1	WP_013026345.1	WP_019106508.1	WP_013026345.1	S47_GM003064
OG0000936	WP_013026346.1	WP_174261432.1	WP_013026346.1	CW1_GM002936	WP_013026346.1	JCC14_GM000486	JCC8_GM002189	JCY1_GM000553	JCY4_GM002901	JCYB5_GM002123	JCYB8_GM002918	JCYX7_GM002677	JCYX9_GM002932	WP_013026346.1	WP_013026346.1	WP_013026346.1	WP_174261432.1	WP_013026346.1	WP_013026346.1	WP_013026346.1	WP_013026346.1	S47_GM003062
OG0000937	WP_013026347.1	WP_013026347.1	WP_022623381.1	CW1_GM002937	WP_013026347.1	JCC14_GM000487	JCC8_GM002190	JCY1_GM000552	JCY4_GM002902	JCYB5_GM002124	JCYB8_GM002919	JCYX7_GM002678	JCYX9_GM002933	WP_013026347.1	WP_013026347.1	WP_022623381.1	WP_013026347.1	WP_013026347.1	WP_014594057.1	WP_013026347.1	WP_013026347.1	S47_GM003061
OG0000938	WP_013026348.1	WP_013026348.1	WP_013026348.1	CW1_GM002938	WP_013026348.1	JCC14_GM000488	JCC8_GM002191	JCY1_GM000551	JCY4_GM002903	JCYB5_GM002125	JCYB8_GM002920	JCYX7_GM002679	JCYX9_GM002934	WP_013026348.1	WP_013026348.1	WP_013026348.1	WP_013026348.1	WP_013026348.1	WP_013026348.1	WP_013026348.1	WP_013026348.1	S47_GM003060
OG0000939	WP_013026353.1	WP_028715318.1	WP_013026353.1	CW1_GM002942	WP_104933479.1	JCC14_GM000492	JCC8_GM002195	JCY1_GM000547	JCY4_GM002907	JCYB5_GM002129	JCYB8_GM002924	JCYX7_GM002683	JCYX9_GM002938	WP_028715318.1	WP_013026353.1	WP_028715318.1	WP_028715318.1	WP_110015413.1	WP_014605471.1	WP_013026353.1	WP_104933479.1	S47_GM003056
OG0000940	WP_013026354.1	WP_217268029.1	WP_029568972.1	CW1_GM002943	WP_104933480.1	JCC14_GM000493	JCC8_GM002196	JCY1_GM000546	JCY4_GM002908	JCYB5_GM002130	JCYB8_GM002925	JCYX7_GM002684	JCYX9_GM002939	WP_013026354.1	WP_013026354.1	WP_013026354.1	WP_217268029.1	WP_013026354.1	WP_013026354.1	WP_013026354.1	WP_104933480.1	S47_GM003055
OG0000941	WP_013026374.1	WP_013026374.1	WP_013026374.1	CW1_GM002962	WP_013026374.1	JCC14_GM000517	JCC8_GM002215	JCY1_GM000527	JCY4_GM002932	JCYB5_GM002150	JCYB8_GM002949	JCYX7_GM002703	JCYX9_GM002958	WP_013026374.1	WP_013026374.1	WP_013026374.1	WP_013026374.1	WP_013026374.1	WP_013026374.1	WP_013026374.1	WP_013026374.1	S47_GM003694
OG0000942	WP_013026383.1	WP_013026383.1	WP_013026383.1	CW1_GM002971	WP_013026383.1	JCC14_GM000526	JCC8_GM002224	JCY1_GM000518	JCY4_GM002941	JCYB5_GM002159	JCYB8_GM002958	JCYX7_GM002712	JCYX9_GM002967	WP_013026383.1	WP_013026383.1	WP_013026383.1	WP_013026383.1	WP_013026383.1	WP_013026383.1	WP_013026383.1	WP_013026383.1	S47_GM003703
OG0000943	WP_013026384.1	WP_013026384.1	WP_013026384.1	CW1_GM002972	WP_013026384.1	JCC14_GM000527	JCC8_GM002225	JCY1_GM000517	JCY4_GM002942	JCYB5_GM002160	JCYB8_GM002959	JCYX7_GM002713	JCYX9_GM002968	WP_013026384.1	WP_013026384.1	WP_013026384.1	WP_013026384.1	WP_013026384.1	WP_013026384.1	WP_013026384.1	WP_013026384.1	S47_GM003704
OG0000944	WP_013026385.1	WP_013026385.1	WP_013026385.1	CW1_GM002973	WP_126843494.1	JCC14_GM000528	JCC8_GM002226	JCY1_GM000516	JCY4_GM002943	JCYB5_GM002161	JCYB8_GM002960	JCYX7_GM002714	JCYX9_GM002969	WP_013026385.1	WP_013026385.1	WP_013026385.1	WP_013026385.1	WP_013026385.1	WP_013026385.1	WP_013026385.1	WP_104933494.1	S47_GM003705
OG0000945	WP_013026388.1	WP_013026388.1	WP_013026388.1	CW1_GM002976	WP_126843492.1	JCC14_GM000531	JCC8_GM002229	JCY1_GM000513	JCY4_GM002946	JCYB5_GM002164	JCYB8_GM002963	JCYX7_GM002717	JCYX9_GM002972	WP_013026388.1	WP_013026388.1	WP_013026388.1	WP_013026388.1	WP_013026388.1	WP_014605446.1	WP_013026388.1	WP_013026388.1	S47_GM003708
OG0000946	WP_013026389.1	WP_013026389.1	WP_013026389.1	CW1_GM002977	WP_013026389.1	JCC14_GM000532	JCC8_GM002230	JCY1_GM000512	JCY4_GM002947	JCYB5_GM002165	JCYB8_GM002964	JCYX7_GM002718	JCYX9_GM002973	WP_013026389.1	WP_013026389.1	WP_013026389.1	WP_013026389.1	WP_013026389.1	WP_013026389.1	WP_013026389.1	WP_013026389.1	S47_GM003709
OG0000947	WP_013026390.1	WP_174261443.1	WP_013026390.1	CW1_GM002979	WP_013026390.1	JCC14_GM000534	JCC8_GM002232	JCY1_GM000510	JCY4_GM002949	JCYB5_GM002167	JCYB8_GM002966	JCYX7_GM002720	JCYX9_GM002975	WP_013026390.1	WP_013026390.1	WP_028715327.1	WP_174261443.1	WP_014605445.1	WP_014605445.1	WP_014605445.1	WP_013026390.1	S47_GM003711
OG0000948	WP_013026394.1	WP_174261445.1	WP_029568991.1	CW1_GM002983	WP_072404061.1	JCC14_GM000538	JCC8_GM002236	JCY1_GM000506	JCY4_GM002953	JCYB5_GM002171	JCYB8_GM002970	JCYX7_GM002724	JCYX9_GM002979	WP_200286863.1	WP_013026394.1	WP_014605441.1	WP_174261445.1	WP_014605441.1	WP_014605441.1	WP_013026394.1	WP_014605441.1	S47_GM003715
OG0000949	WP_013026396.1	WP_217268030.1	WP_013026396.1	CW1_GM002985	WP_028715330.1	JCC14_GM000540	JCC8_GM002238	JCY1_GM000504	JCY4_GM002955	JCYB5_GM002173	JCYB8_GM002972	JCYX7_GM002726	JCYX9_GM002981	WP_200286861.1	WP_013026396.1	WP_028715330.1	WP_217268030.1	WP_013026396.1	WP_013026396.1	WP_013026396.1	WP_104933497.1	S47_GM003717
OG0000950	WP_013026397.1	WP_013026397.1	WP_013026397.1	CW1_GM002986	WP_013026397.1	JCC14_GM000541	JCC8_GM002239	JCY1_GM000503	JCY4_GM002956	JCYB5_GM002174	JCYB8_GM002973	JCYX7_GM002727	JCYX9_GM002982	WP_013026397.1	WP_013026397.1	WP_013026397.1	WP_013026397.1	WP_088900567.1	WP_013026397.1	WP_013026397.1	WP_104933498.1	S47_GM003718
OG0000951	WP_013026399.1	WP_174261446.1	WP_013026399.1	CW1_GM002988	WP_013026399.1	JCC14_GM000543	JCC8_GM002241	JCY1_GM000501	JCY4_GM002958	JCYB5_GM002176	JCYB8_GM002975	JCYX7_GM002729	JCYX9_GM002984	WP_013026399.1	WP_013026399.1	WP_013026399.1	WP_174261446.1	WP_013026399.1	WP_013026399.1	WP_013026399.1	WP_013026399.1	S47_GM003720
OG0000952	WP_013026407.1	WP_013026407.1	WP_013026407.1	CW1_GM003005	WP_022623410.1	JCC14_GM000560	JCC8_GM002258	JCY1_GM000481	JCY4_GM002970	JCYB5_GM002189	JCYB8_GM002987	JCYX7_GM002746	JCYX9_GM003001	WP_014594100.1	WP_013026407.1	WP_028715344.1	WP_013026407.1	WP_013026407.1	WP_013026407.1	WP_029570283.1	WP_104933501.1	S47_GM003679
OG0000953	WP_013026408.1	WP_013026408.1	WP_013026408.1	CW1_GM003006	WP_013026408.1	JCC14_GM000561	JCC8_GM002259	JCY1_GM000480	JCY4_GM002971	JCYB5_GM002190	JCYB8_GM002988	JCYX7_GM002747	JCYX9_GM003002	WP_013026408.1	WP_013026408.1	WP_028715345.1	WP_013026408.1	WP_013026408.1	WP_013026408.1	WP_013026408.1	WP_013026408.1	S47_GM003678
OG0000954	WP_013026412.1	WP_013026412.1	WP_013026412.1	CW1_GM003010	WP_019106541.1	JCC14_GM000565	JCC8_GM002263	JCY1_GM000476	JCY4_GM002975	JCYB5_GM002194	JCYB8_GM002992	JCYX7_GM002751	JCYX9_GM003006	WP_105076786.1	WP_013026412.1	WP_028715347.1	WP_013026412.1	WP_013026412.1	WP_014605430.1	WP_013026412.1	WP_014605430.1	S47_GM003674
OG0000955	WP_013026413.1	WP_174261448.1	WP_015699913.1	CW1_GM003011	WP_019106542.1	JCC14_GM000566	JCC8_GM002264	JCY1_GM000475	JCY4_GM002976	JCYB5_GM002195	JCYB8_GM002993	JCYX7_GM002752	JCYX9_GM003007	WP_105076785.1	WP_013026413.1	WP_014605429.1	WP_174261448.1	WP_014605429.1	WP_014605429.1	WP_013026413.1	WP_014605429.1	S47_GM003673
OG0000956	WP_013026418.1	WP_013026418.1	WP_013026418.1	CW1_GM003016	WP_013026418.1	JCC14_GM000571	JCC8_GM002269	JCY1_GM000470	JCY4_GM002981	JCYB5_GM002200	JCYB8_GM002998	JCYX7_GM002757	JCYX9_GM003012	WP_013026418.1	WP_013026418.1	WP_013026418.1	WP_013026418.1	WP_013026418.1	WP_013026418.1	WP_013026418.1	WP_013026418.1	S47_GM003667
OG0000957	WP_013026420.1	WP_013026420.1	WP_013026420.1	CW1_GM003018	WP_013026420.1	JCC14_GM000573	JCC8_GM002271	JCY1_GM000468	JCY4_GM002983	JCYB5_GM002202	JCYB8_GM003000	JCYX7_GM002759	JCYX9_GM003014	WP_013026420.1	WP_013026420.1	WP_013026420.1	WP_013026420.1	WP_013026420.1	WP_013026420.1	WP_013026420.1	WP_013026420.1	S47_GM003665
OG0000958	WP_013026421.1	WP_013026421.1	WP_013026421.1	CW1_GM003019	WP_013026421.1	JCC14_GM000574	JCC8_GM002272	JCY1_GM000467	JCY4_GM002984	JCYB5_GM002203	JCYB8_GM003001	JCYX7_GM002760	JCYX9_GM003015	WP_013026421.1	WP_013026421.1	WP_013026421.1	WP_013026421.1	WP_013026421.1	WP_013026421.1	WP_013026421.1	WP_013026421.1	S47_GM003664
OG0000959	WP_013026425.1	WP_013026425.1	WP_013026425.1	CW1_GM003023	WP_013026425.1	JCC14_GM000578	JCC8_GM002276	JCY1_GM000463	JCY4_GM002988	JCYB5_GM002207	JCYB8_GM003005	JCYX7_GM002764	JCYX9_GM003019	WP_013026425.1	WP_013026425.1	WP_013026425.1	WP_013026425.1	WP_013026425.1	WP_013026425.1	WP_013026425.1	WP_013026425.1	S47_GM003660
OG0000960	WP_013026426.1	WP_013026426.1	WP_013026426.1	CW1_GM003024	WP_013026426.1	JCC14_GM000579	JCC8_GM002277	JCY1_GM000462	JCY4_GM002989	JCYB5_GM002208	JCYB8_GM003006	JCYX7_GM002765	JCYX9_GM003020	WP_013026426.1	WP_013026426.1	WP_028715350.1	WP_013026426.1	WP_013026426.1	WP_013026426.1	WP_013026426.1	WP_015699906.1	S47_GM003659
OG0000961	WP_013026427.1	WP_013026427.1	WP_013026427.1	CW1_GM003025	WP_013026427.1	JCC14_GM000580	JCC8_GM002278	JCY1_GM000461	JCY4_GM002990	JCYB5_GM002209	JCYB8_GM003007	JCYX7_GM002766	JCYX9_GM003021	WP_013026427.1	WP_013026427.1	WP_028715351.1	WP_013026427.1	WP_013026427.1	WP_013026427.1	WP_013026427.1	WP_013026427.1	S47_GM003658
OG0000962	WP_013026429.1	WP_013026429.1	WP_013026429.1	CW1_GM003027	WP_013026429.1	JCC14_GM000582	JCC8_GM002280	JCY1_GM000459	JCY4_GM002992	JCYB5_GM002211	JCYB8_GM003009	JCYX7_GM002768	JCYX9_GM003023	WP_013026429.1	WP_013026429.1	WP_013026429.1	WP_013026429.1	WP_013026429.1	WP_013026429.1	WP_013026429.1	WP_013026429.1	S47_GM003656
OG0000963	WP_013026432.1	WP_013026432.1	WP_029569003.1	CW1_GM003030	WP_029569003.1	JCC14_GM000585	JCC8_GM002283	JCY1_GM000456	JCY4_GM002995	JCYB5_GM002214	JCYB8_GM003012	JCYX7_GM002771	JCYX9_GM003026	WP_013026432.1	WP_013026432.1	WP_013026432.1	WP_013026432.1	WP_013026432.1	WP_014605423.1	WP_013026432.1	WP_104933506.1	S47_GM003653
OG0000964	WP_013026433.1	WP_013026433.1	WP_013026433.1	CW1_GM003031	WP_013026433.1	JCC14_GM000586	JCC8_GM002284	JCY1_GM000455	JCY4_GM002996	JCYB5_GM002215	JCYB8_GM003013	JCYX7_GM002772	JCYX9_GM003027	WP_014594116.1	WP_013026433.1	WP_014594116.1	WP_013026433.1	WP_207806618.1	WP_014605422.1	WP_013026433.1	WP_013026433.1	S47_GM003652
OG0000965	WP_013026437.1	WP_013026437.1	WP_013026437.1	CW1_GM003035	WP_013026437.1	JCC14_GM000590	JCC8_GM002288	JCY1_GM000451	JCY4_GM003000	JCYB5_GM002219	JCYB8_GM003017	JCYX7_GM002776	JCYX9_GM003031	WP_013026437.1	WP_013026437.1	WP_013026437.1	WP_013026437.1	WP_013026437.1	WP_013026437.1	WP_029570290.1	WP_013026437.1	S47_GM003648
OG0000966	WP_013026453.1	WP_013026453.1	WP_013026453.1	CW1_GM003051	WP_013026453.1	JCC14_GM000605	JCC8_GM002304	JCY1_GM000435	JCY4_GM003016	JCYB5_GM002234	JCYB8_GM003033	JCYX7_GM002792	JCYX9_GM003047	WP_013026453.1	WP_013026453.1	WP_013026453.1	WP_013026453.1	WP_013026453.1	WP_013026453.1	WP_013026453.1	WP_013026453.1	S47_GM003633
OG0000967	WP_013026455.1	WP_013026455.1	WP_014594134.1	CW1_GM003053	WP_013026455.1	JCC14_GM000607	JCC8_GM002306	JCY1_GM000433	JCY4_GM003018	JCYB5_GM002236	JCYB8_GM003035	JCYX7_GM002794	JCYX9_GM003049	WP_013026455.1	WP_013026455.1	WP_013026455.1	WP_013026455.1	WP_013026455.1	WP_014594134.1	WP_013026455.1	WP_013026455.1	S47_GM003631
OG0000968	WP_013026457.1	WP_013026457.1	WP_013026457.1	CW1_GM003056	WP_013026457.1	JCC14_GM000610	JCC8_GM002308	JCY1_GM000430	JCY4_GM003020	JCYB5_GM002239	JCYB8_GM003037	JCYX7_GM002797	JCYX9_GM003052	WP_013026457.1	WP_013026457.1	WP_013026457.1	WP_013026457.1	WP_013026457.1	WP_013026457.1	WP_013026457.1	WP_013026457.1	S47_GM003628
OG0000969	WP_013026459.1	WP_013026459.1	WP_013026459.1	CW1_GM003059	WP_013026459.1	JCC14_GM000613	JCC8_GM002311	JCY1_GM000427	JCY4_GM003023	JCYB5_GM002242	JCYB8_GM003040	JCYX7_GM002800	JCYX9_GM003055	WP_013026459.1	WP_013026459.1	WP_013026459.1	WP_013026459.1	WP_013026459.1	WP_013026459.1	WP_013026459.1	WP_013026459.1	S47_GM003625
OG0000970	WP_013026472.1	WP_174261376.1	WP_013026472.1	CW1_GM003076	WP_013026472.1	JCC14_GM000626	JCC8_GM002328	JCY1_GM000387	JCY4_GM003036	JCYB5_GM002256	JCYB8_GM003053	JCYX7_GM002817	JCYX9_GM003072	WP_013026472.1	WP_013026472.1	WP_013026472.1	WP_174261376.1	WP_013026472.1	WP_013026472.1	WP_013026472.1	WP_013026472.1	S47_GM000363
OG0000971	WP_013026476.1	WP_013026476.1	WP_013026476.1	CW1_GM003081	WP_013026476.1	JCC14_GM000630	JCC8_GM002333	JCY1_GM000382	JCY4_GM003041	JCYB5_GM002260	JCYB8_GM003058	JCYX7_GM002822	JCYX9_GM003077	WP_013026476.1	WP_013026476.1	WP_013026476.1	WP_013026476.1	WP_013026476.1	WP_013026476.1	WP_013026476.1	WP_013026476.1	S47_GM000358
OG0000972	WP_013026478.1	WP_013026478.1	WP_013026478.1	CW1_GM003083	WP_013026478.1	JCC14_GM000632	JCC8_GM002335	JCY1_GM000380	JCY4_GM003043	JCYB5_GM002262	JCYB8_GM003060	JCYX7_GM002824	JCYX9_GM003079	WP_013026478.1	WP_013026478.1	WP_013026478.1	WP_013026478.1	WP_013026478.1	WP_013026478.1	WP_013026478.1	WP_104933523.1	S47_GM000356
OG0000973	WP_013026480.1	WP_013026480.1	WP_013026480.1	CW1_GM003085	WP_013026480.1	JCC14_GM000634	JCC8_GM002337	JCY1_GM000378	JCY4_GM003045	JCYB5_GM002264	JCYB8_GM003062	JCYX7_GM002826	JCYX9_GM003081	WP_013026480.1	WP_013026480.1	WP_013026480.1	WP_013026480.1	WP_013026480.1	WP_013026480.1	WP_013026480.1	WP_013026480.1	S47_GM000354
OG0000974	WP_013026495.1	WP_013026495.1	WP_013026495.1	CW1_GM003099	WP_013026495.1	JCC14_GM000651	JCC8_GM002351	JCY1_GM000360	JCY4_GM003062	JCYB5_GM002279	JCYB8_GM003079	JCYX7_GM002840	JCYX9_GM003095	WP_013026495.1	WP_013026495.1	WP_013026495.1	WP_013026495.1	WP_013026495.1	WP_013026495.1	WP_013026495.1	WP_104933525.1	S47_GM000339
OG0000975	WP_013026498.1	WP_202631148.1	WP_028715401.1	CW1_GM003102	WP_013026498.1	JCC14_GM000654	JCC8_GM002354	JCY1_GM000357	JCY4_GM003065	JCYB5_GM002282	JCYB8_GM003082	JCYX7_GM002843	JCYX9_GM003098	WP_105077760.1	WP_013026498.1	WP_028715401.1	WP_202631148.1	WP_028715401.1	WP_013026498.1	WP_029570317.1	WP_013026498.1	S47_GM000336
OG0000976	WP_013026503.1	WP_013026503.1	WP_013026503.1	CW1_GM003107	WP_013026503.1	JCC14_GM000659	JCC8_GM002359	JCY1_GM000352	JCY4_GM003070	JCYB5_GM002287	JCYB8_GM003087	JCYX7_GM002848	JCYX9_GM003103	WP_013026503.1	WP_013026503.1	WP_013026503.1	WP_013026503.1	WP_207806605.1	WP_013026503.1	WP_013026503.1	WP_013026503.1	S47_GM000331
OG0000977	WP_013026508.1	WP_013026508.1	WP_013026508.1	CW1_GM003113	WP_013026508.1	JCC14_GM000665	JCC8_GM002365	JCY1_GM000346	JCY4_GM003076	JCYB5_GM002293	JCYB8_GM003093	JCYX7_GM002854	JCYX9_GM003109	WP_013026508.1	WP_013026508.1	WP_013026508.1	WP_013026508.1	WP_013026508.1	WP_013026508.1	WP_013026508.1	WP_013026508.1	S47_GM000325
OG0000978	WP_013026512.1	WP_013026512.1	WP_013026512.1	CW1_GM003117	WP_013026512.1	JCC14_GM000669	JCC8_GM002369	JCY1_GM000342	JCY4_GM003080	JCYB5_GM002297	JCYB8_GM003097	JCYX7_GM002858	JCYX9_GM003113	WP_013026512.1	WP_013026512.1	WP_013026512.1	WP_013026512.1	WP_013026512.1	WP_013026512.1	WP_013026512.1	WP_013026512.1	S47_GM000321
OG0000979	WP_013026513.1	WP_013026513.1	WP_013026513.1	CW1_GM003118	WP_013026513.1	JCC14_GM000670	JCC8_GM002370	JCY1_GM000341	JCY4_GM003081	JCYB5_GM002298	JCYB8_GM003098	JCYX7_GM002859	JCYX9_GM003114	WP_013026513.1	WP_013026513.1	WP_013026513.1	WP_013026513.1	WP_013026513.1	WP_013026513.1	WP_013026513.1	WP_013026513.1	S47_GM000320
OG0000980	WP_013026514.1	WP_013026514.1	WP_013026514.1	CW1_GM003120	WP_013026514.1	JCC14_GM000672	JCC8_GM002372	JCY1_GM000339	JCY4_GM003083	JCYB5_GM002300	JCYB8_GM003100	JCYX7_GM002861	JCYX9_GM003116	WP_013026514.1	WP_013026514.1	WP_013026514.1	WP_013026514.1	WP_013026514.1	WP_013026514.1	WP_013026514.1	WP_013026514.1	S47_GM000318
OG0000981	WP_013026515.1	WP_013026515.1	WP_013026515.1	CW1_GM003122	WP_013026515.1	JCC14_GM000674	JCC8_GM002374	JCY1_GM000337	JCY4_GM003085	JCYB5_GM002301	JCYB8_GM003102	JCYX7_GM002863	JCYX9_GM003118	WP_013026515.1	WP_013026515.1	WP_013026515.1	WP_013026515.1	WP_013026515.1	WP_013026515.1	WP_013026515.1	WP_013026515.1	S47_GM000316
OG0000982	WP_013026517.1	WP_013026517.1	WP_013026517.1	CW1_GM003125	WP_013026517.1	JCC14_GM000677	JCC8_GM002377	JCY1_GM000334	JCY4_GM003088	JCYB5_GM002304	JCYB8_GM003105	JCYX7_GM002866	JCYX9_GM003121	WP_013026517.1	WP_013026517.1	WP_013026517.1	WP_013026517.1	WP_013026517.1	WP_013026517.1	WP_013026517.1	WP_013026517.1	S47_GM000313
OG0000983	WP_013026526.1	WP_110286634.1	WP_013026526.1	CW1_GM003134	WP_013026526.1	JCC14_GM000686	JCC8_GM002386	JCY1_GM000325	JCY4_GM003097	JCYB5_GM002313	JCYB8_GM003114	JCYX7_GM002875	JCYX9_GM003130	WP_013026526.1	WP_013026526.1	WP_013026526.1	WP_110286634.1	WP_013026526.1	WP_013026526.1	WP_013026526.1	WP_013026526.1	S47_GM000304
OG0000984	WP_013026533.1	WP_013026533.1	WP_029569027.1	CW1_GM003141	WP_013026533.1	JCC14_GM000693	JCC8_GM002393	JCY1_GM000316	JCY4_GM003104	JCYB5_GM002323	JCYB8_GM003121	JCYX7_GM002882	JCYX9_GM003137	WP_013026533.1	WP_013026533.1	WP_013026533.1	WP_013026533.1	WP_207806596.1	WP_013026533.1	WP_013026533.1	WP_013026533.1	S47_GM000297
OG0000985	WP_013026541.1	WP_013026541.1	WP_013026541.1	CW1_GM003149	WP_013026541.1	JCC14_GM000701	JCC8_GM002401	JCY1_GM000307	JCY4_GM003112	JCYB5_GM002331	JCYB8_GM003129	JCYX7_GM002890	JCYX9_GM003145	WP_013026541.1	WP_013026541.1	WP_013026541.1	WP_013026541.1	WP_013026541.1	WP_013026541.1	WP_013026541.1	WP_013026541.1	S47_GM000289
OG0000986	WP_013026542.1	WP_029569030.1	WP_029569030.1	CW1_GM003150	WP_013026542.1	JCC14_GM000702	JCC8_GM002402	JCY1_GM000306	JCY4_GM003113	JCYB5_GM002332	JCYB8_GM003130	JCYX7_GM002891	JCYX9_GM003146	WP_013026542.1	WP_013026542.1	WP_013026542.1	WP_029569030.1	WP_013026542.1	WP_013026542.1	WP_013026542.1	WP_013026542.1	S47_GM000288
OG0000987	WP_013026546.1	WP_014605363.1	WP_014605363.1	CW1_GM003154	WP_013026546.1	JCC14_GM000707	JCC8_GM002406	JCY1_GM000301	JCY4_GM003117	JCYB5_GM002337	JCYB8_GM003134	JCYX7_GM002895	JCYX9_GM003150	WP_013026546.1	WP_013026546.1	WP_013026546.1	WP_014605363.1	WP_013026546.1	WP_014605363.1	WP_013026546.1	WP_013026546.1	S47_GM000283
OG0000988	WP_013026547.1	WP_013026547.1	WP_013026547.1	CW1_GM003155	WP_126843474.1	JCC14_GM000709	JCC8_GM002407	JCY1_GM000300	JCY4_GM003118	JCYB5_GM002338	JCYB8_GM003135	JCYX7_GM002896	JCYX9_GM003151	WP_013026547.1	WP_013026547.1	WP_013026547.1	WP_013026547.1	WP_013026547.1	WP_013026547.1	WP_013026547.1	WP_013026547.1	S47_GM000282
OG0000989	WP_013026548.1	WP_013026548.1	WP_029569032.1	CW1_GM003156	WP_013026548.1	JCC14_GM000710	JCC8_GM002408	JCY1_GM000299	JCY4_GM003119	JCYB5_GM002339	JCYB8_GM003136	JCYX7_GM002897	JCYX9_GM003152	WP_013026548.1	WP_013026548.1	WP_013026548.1	WP_013026548.1	WP_013026548.1	WP_013026548.1	WP_013026548.1	WP_013026548.1	S47_GM000281
OG0000990	WP_013026552.1	WP_019106015.1	WP_014605361.1	CW1_GM003160	WP_013026552.1	JCC14_GM000714	JCC8_GM002412	JCY1_GM000295	JCY4_GM003123	JCYB5_GM002343	JCYB8_GM003140	JCYX7_GM002901	JCYX9_GM003156	WP_019106015.1	WP_013026552.1	WP_019106015.1	WP_019106015.1	WP_014605361.1	WP_014605361.1	WP_029570325.1	WP_104933529.1	S47_GM000277
OG0000991	WP_013026555.1	WP_013026555.1	WP_013026555.1	CW1_GM003163	WP_013026555.1	JCC14_GM000717	JCC8_GM002415	JCY1_GM000292	JCY4_GM003126	JCYB5_GM002346	JCYB8_GM003143	JCYX7_GM002904	JCYX9_GM003159	WP_013026555.1	WP_013026555.1	WP_013026555.1	WP_013026555.1	WP_013026555.1	WP_013026555.1	WP_013026555.1	WP_013026555.1	S47_GM000274
OG0000992	WP_013026560.1	WP_013026560.1	WP_013026560.1	CW1_GM003168	WP_013026560.1	JCC14_GM000722	JCC8_GM002420	JCY1_GM000287	JCY4_GM003131	JCYB5_GM002351	JCYB8_GM003148	JCYX7_GM002909	JCYX9_GM003164	WP_013026560.1	WP_013026560.1	WP_013026560.1	WP_013026560.1	WP_013026560.1	WP_013026560.1	WP_013026560.1	WP_013026560.1	S47_GM000269
OG0000993	WP_013026562.1	WP_013026562.1	WP_013026562.1	CW1_GM003170	WP_013026562.1	JCC14_GM000724	JCC8_GM002422	JCY1_GM000285	JCY4_GM003133	JCYB5_GM002353	JCYB8_GM003150	JCYX7_GM002911	JCYX9_GM003166	WP_013026562.1	WP_013026562.1	WP_013026562.1	WP_013026562.1	WP_013026562.1	WP_013026562.1	WP_013026562.1	WP_013026562.1	S47_GM000267
OG0000994	WP_013026568.1	WP_013026568.1	WP_013026568.1	CW1_GM003176	WP_013026568.1	JCC14_GM000730	JCC8_GM002428	JCY1_GM000279	JCY4_GM003139	JCYB5_GM002359	JCYB8_GM003156	JCYX7_GM002917	JCYX9_GM003172	WP_013026568.1	WP_013026568.1	WP_013026568.1	WP_013026568.1	WP_013026568.1	WP_013026568.1	WP_013026568.1	WP_013026568.1	S47_GM000261
OG0000995	WP_013026570.1	WP_013026570.1	WP_013026570.1	CW1_GM003178	WP_013026570.1	JCC14_GM000732	JCC8_GM002430	JCY1_GM000277	JCY4_GM003141	JCYB5_GM002361	JCYB8_GM003158	JCYX7_GM002919	JCYX9_GM003174	WP_013026570.1	WP_013026570.1	WP_013026570.1	WP_013026570.1	WP_013026570.1	WP_013026570.1	WP_013026570.1	WP_042676303.1	S47_GM000259
OG0000996	WP_013026580.1	WP_013026580.1	WP_029569039.1	CW1_GM003189	WP_126843468.1	JCC14_GM000743	JCC8_GM002441	JCY1_GM000266	JCY4_GM003152	JCYB5_GM002372	JCYB8_GM003169	JCYX7_GM002930	JCYX9_GM003185	WP_014594212.1	WP_013026580.1	WP_028715426.1	WP_013026580.1	WP_207806588.1	WP_014594212.1	WP_029570336.1	WP_013026580.1	S47_GM000248
OG0000997	WP_013026584.1	WP_014594216.1	WP_014594216.1	CW1_GM003193	WP_014594216.1	JCC14_GM000747	JCC8_GM002445	JCY1_GM000262	JCY4_GM003156	JCYB5_GM002376	JCYB8_GM003173	JCYX7_GM002934	JCYX9_GM003189	WP_014594216.1	WP_013026584.1	WP_013026584.1	WP_014594216.1	WP_014594216.1	WP_014594216.1	WP_014594216.1	WP_014594216.1	S47_GM000244
OG0000998	WP_013026593.1	WP_013026593.1	WP_242640121.1	CW1_GM003489	WP_013026593.1	JCC14_GM000757	JCC8_GM003490	JCY1_GM000209	JCY4_GM003232	JCYB5_GM002385	JCYB8_GM003249	JCYX7_GM003230	JCYX9_GM003485	WP_013026593.1	WP_013026593.1	WP_015699805.1	WP_013026593.1	WP_013026593.1	WP_014605334.1	WP_029570393.1	WP_242640121.1	S47_GM000206
OG0000999	WP_013026612.1	WP_014594235.1	WP_013026612.1	CW1_GM003468	WP_013026612.1	JCC14_GM000780	JCC8_GM003469	JCY1_GM000187	JCY4_GM003254	JCYB5_GM002406	JCYB8_GM003271	JCYX7_GM003209	JCYX9_GM003464	WP_028715437.1	WP_013026612.1	WP_028715437.1	WP_014594235.1	WP_013026612.1	WP_013026612.1	WP_013026612.1	WP_013026612.1	S47_GM000196
OG0001000	WP_013026618.1	WP_174261386.1	WP_013026618.1	CW1_GM003463	WP_013026618.1	JCC14_GM000785	JCC8_GM003464	JCY1_GM000182	JCY4_GM003259	JCYB5_GM002411	JCYB8_GM003276	JCYX7_GM003204	JCYX9_GM003459	WP_013026618.1	WP_013026618.1	WP_013026618.1	WP_174261386.1	WP_013026618.1	WP_014605318.1	WP_013026618.1	WP_013026618.1	S47_GM000191
OG0001001	WP_013026619.1	WP_013026619.1	WP_013026619.1	CW1_GM003462	WP_013026619.1	JCC14_GM000786	JCC8_GM003463	JCY1_GM000181	JCY4_GM003260	JCYB5_GM002412	JCYB8_GM003277	JCYX7_GM003203	JCYX9_GM003458	WP_013026619.1	WP_013026619.1	WP_013026619.1	WP_013026619.1	WP_013026619.1	WP_013026619.1	WP_013026619.1	WP_013026619.1	S47_GM000190
OG0001002	WP_013026625.1	WP_013026625.1	WP_013026625.1	CW1_GM003456	WP_064374160.1	JCC14_GM000792	JCC8_GM003457	JCY1_GM000175	JCY4_GM003266	JCYB5_GM002418	JCYB8_GM003283	JCYX7_GM003197	JCYX9_GM003452	WP_064374160.1	WP_013026625.1	WP_013026625.1	WP_013026625.1	WP_207806581.1	WP_013026625.1	WP_013026625.1	WP_013026625.1	S47_GM000184
OG0001003	WP_013026627.1	WP_013026627.1	WP_013026627.1	CW1_GM003454	WP_013026627.1	JCC14_GM000794	JCC8_GM003455	JCY1_GM000173	JCY4_GM003268	JCYB5_GM002420	JCYB8_GM003285	JCYX7_GM003195	JCYX9_GM003450	WP_013026627.1	WP_013026627.1	WP_013026627.1	WP_013026627.1	WP_013026627.1	WP_013026627.1	WP_013026627.1	WP_013026627.1	S47_GM000182
OG0001004	WP_013026630.1	WP_013026630.1	WP_013026630.1	CW1_GM003451	WP_013026630.1	JCC14_GM000797	JCC8_GM003452	JCY1_GM000170	JCY4_GM003271	JCYB5_GM002423	JCYB8_GM003288	JCYX7_GM003192	JCYX9_GM003447	WP_013026630.1	WP_013026630.1	WP_013026630.1	WP_013026630.1	WP_013026630.1	WP_013026630.1	WP_013026630.1	WP_013026630.1	S47_GM000179
OG0001005	WP_013026635.1	WP_013026635.1	WP_029568361.1	CW1_GM003444	WP_126843459.1	JCC14_GM000803	JCC8_GM003445	JCY1_GM000165	JCY4_GM003277	JCYB5_GM002429	JCYB8_GM003294	JCYX7_GM003185	JCYX9_GM003440	WP_200286847.1	WP_013026635.1	WP_013026635.1	WP_013026635.1	WP_013026635.1	WP_013026635.1	WP_029570406.1	WP_013026635.1	S47_GM000173
OG0001006	WP_013026636.1	WP_013026636.1	WP_013026636.1	CW1_GM003443	WP_013026636.1	JCC14_GM000804	JCC8_GM003444	JCY1_GM000164	JCY4_GM003278	JCYB5_GM002430	JCYB8_GM003295	JCYX7_GM003184	JCYX9_GM003439	WP_013026636.1	WP_013026636.1	WP_013026636.1	WP_013026636.1	WP_013026636.1	WP_013026636.1	WP_013026636.1	WP_013026636.1	S47_GM000172
OG0001007	WP_013026637.1	WP_014594249.1	WP_029568362.1	CW1_GM003442	WP_126843458.1	JCC14_GM000805	JCC8_GM003443	JCY1_GM000163	JCY4_GM003279	JCYB5_GM002431	JCYB8_GM003296	JCYX7_GM003183	JCYX9_GM003438	WP_013026637.1	WP_013026637.1	WP_014594249.1	WP_014594249.1	WP_014594249.1	WP_014594249.1	WP_029570407.1	WP_104933543.1	S47_GM000171
OG0001008	WP_013026639.1	WP_013026639.1	WP_024471233.1	CW1_GM003440	WP_013026639.1	JCC14_GM000807	JCC8_GM003441	JCY1_GM000161	JCY4_GM003281	JCYB5_GM002433	JCYB8_GM003298	JCYX7_GM003181	JCYX9_GM003436	WP_013026639.1	WP_013026639.1	WP_013026639.1	WP_013026639.1	WP_013026639.1	WP_013026639.1	WP_029570409.1	WP_013026639.1	S47_GM000169
OG0001009	WP_013026641.1	WP_013026641.1	WP_013026641.1	CW1_GM003437	WP_013026641.1	JCC14_GM000810	JCC8_GM003438	JCY1_GM000158	JCY4_GM003284	JCYB5_GM002436	JCYB8_GM003301	JCYX7_GM003178	JCYX9_GM003433	WP_013026641.1	WP_013026641.1	WP_013026641.1	WP_013026641.1	WP_013026641.1	WP_013026641.1	WP_013026641.1	WP_013026641.1	S47_GM000165
OG0001010	WP_013026642.1	WP_013026642.1	WP_013026642.1	CW1_GM003436	WP_013026642.1	JCC14_GM000811	JCC8_GM003437	JCY1_GM000157	JCY4_GM003285	JCYB5_GM002437	JCYB8_GM003302	JCYX7_GM003177	JCYX9_GM003432	WP_013026642.1	WP_013026642.1	WP_013026642.1	WP_013026642.1	WP_013026642.1	WP_013026642.1	WP_013026642.1	WP_013026642.1	S47_GM000164
OG0001011	WP_013026643.1	WP_013026643.1	WP_029568363.1	CW1_GM003435	WP_013026643.1	JCC14_GM000812	JCC8_GM003436	JCY1_GM000156	JCY4_GM003286	JCYB5_GM002438	JCYB8_GM003303	JCYX7_GM003176	JCYX9_GM003431	WP_013026643.1	WP_013026643.1	WP_013026643.1	WP_013026643.1	WP_013026643.1	WP_013026643.1	WP_013026643.1	WP_013026643.1	S47_GM000163
OG0001012	WP_013026644.1	WP_013026644.1	WP_013026644.1	CW1_GM003434	WP_078829258.1	JCC14_GM000813	JCC8_GM003435	JCY1_GM000155	JCY4_GM003287	JCYB5_GM002439	JCYB8_GM003304	JCYX7_GM003175	JCYX9_GM003430	WP_078829258.1	WP_013026644.1	WP_013026644.1	WP_013026644.1	WP_013026644.1	WP_013026644.1	WP_013026644.1	WP_013026644.1	S47_GM000162
OG0001013	WP_013026645.1	WP_237734446.1	WP_028725107.1	CW1_GM003433	WP_028725107.1	JCC14_GM000814	JCC8_GM003434	JCY1_GM000154	JCY4_GM003288	JCYB5_GM002440	JCYB8_GM003305	JCYX7_GM003174	JCYX9_GM003429	WP_200286846.1	WP_013026645.1	WP_013026645.1	WP_237734446.1	WP_028725107.1	WP_013026645.1	WP_028725107.1	WP_104933545.1	S47_GM000161
OG0001014	WP_013026646.1	WP_174261388.1	WP_029568364.1	CW1_GM003432	WP_013026646.1	JCC14_GM000815	JCC8_GM003433	JCY1_GM000153	JCY4_GM003289	JCYB5_GM002441	JCYB8_GM003306	JCYX7_GM003173	JCYX9_GM003428	WP_013026646.1	WP_013026646.1	WP_013026646.1	WP_174261388.1	WP_013026646.1	WP_013026646.1	WP_013026646.1	WP_013026646.1	S47_GM000160
OG0001015	WP_013026647.1	WP_013026647.1	WP_013026647.1	CW1_GM003431	WP_022623469.1	JCC14_GM000816	JCC8_GM003432	JCY1_GM000152	JCY4_GM003290	JCYB5_GM002442	JCYB8_GM003307	JCYX7_GM003172	JCYX9_GM003427	WP_013026647.1	WP_013026647.1	WP_013026647.1	WP_013026647.1	WP_207806580.1	WP_013026647.1	WP_013026647.1	WP_013026647.1	S47_GM000159
OG0001016	WP_013026653.1	WP_013026653.1	WP_013026653.1	CW1_GM003424	WP_126843457.1	JCC14_GM000823	JCC8_GM003425	JCY1_GM000145	JCY4_GM003297	JCYB5_GM002449	JCYB8_GM003314	JCYX7_GM003165	JCYX9_GM003420	WP_200286843.1	WP_013026653.1	WP_013026653.1	WP_013026653.1	WP_013026653.1	WP_013026653.1	WP_013026653.1	WP_013026653.1	S47_GM000152
OG0001017	WP_013026654.1	WP_013026654.1	WP_013026654.1	CW1_GM003423	WP_126843456.1	JCC14_GM000824	JCC8_GM003424	JCY1_GM000144	JCY4_GM003298	JCYB5_GM002450	JCYB8_GM003315	JCYX7_GM003164	JCYX9_GM003419	WP_013026654.1	WP_013026654.1	WP_013026654.1	WP_013026654.1	WP_207806578.1	WP_013026654.1	WP_013026654.1	WP_104933546.1	S47_GM000151
OG0001018	WP_013026659.1	WP_013026659.1	WP_013026659.1	CW1_GM003417	WP_013026659.1	JCC14_GM000830	JCC8_GM003418	JCY1_GM000138	JCY4_GM003304	JCYB5_GM002456	JCYB8_GM003321	JCYX7_GM003158	JCYX9_GM003413	WP_194761263.1	WP_013026659.1	WP_013026659.1	WP_013026659.1	WP_013026659.1	WP_013026659.1	WP_013026659.1	WP_013026659.1	S47_GM000145
OG0001019	WP_013026662.1	WP_013026662.1	WP_013026662.1	CW1_GM003414	WP_013026662.1	JCC14_GM000834	JCC8_GM003415	JCY1_GM000134	JCY4_GM003308	JCYB5_GM002459	JCYB8_GM003325	JCYX7_GM003155	JCYX9_GM003410	WP_013026662.1	WP_013026662.1	WP_013026662.1	WP_013026662.1	WP_013026662.1	WP_013026662.1	WP_013026662.1	WP_013026662.1	S47_GM000141
OG0001020	WP_013026669.1	WP_174261390.1	WP_013026669.1	CW1_GM003406	WP_015699766.1	JCC14_GM000842	JCC8_GM003407	JCY1_GM000126	JCY4_GM003316	JCYB5_GM002467	JCYB8_GM003333	JCYX7_GM003147	JCYX9_GM003402	WP_013026669.1	WP_013026669.1	WP_013026669.1	WP_174261390.1	WP_013026669.1	WP_013026669.1	WP_013026669.1	WP_064374168.1	S47_GM000133
OG0001021	WP_013026671.1	WP_013026671.1	WP_013026671.1	CW1_GM003404	WP_013026671.1	JCC14_GM000844	JCC8_GM003405	JCY1_GM000124	JCY4_GM003318	JCYB5_GM002469	JCYB8_GM003335	JCYX7_GM003145	JCYX9_GM003400	WP_013026671.1	WP_013026671.1	WP_013026671.1	WP_013026671.1	WP_014594272.1	WP_013026671.1	WP_013026671.1	WP_013026671.1	S47_GM000131
OG0001022	WP_013026676.1	WP_013026676.1	WP_013026676.1	CW1_GM003397	WP_013026676.1	JCC14_GM000850	JCC8_GM003398	JCY1_GM000117	JCY4_GM003324	JCYB5_GM002475	JCYB8_GM003341	JCYX7_GM003138	JCYX9_GM003393	WP_013026676.1	WP_013026676.1	WP_013026676.1	WP_013026676.1	WP_013026676.1	WP_013026676.1	WP_029570419.1	WP_013026676.1	S47_GM000125
OG0001023	WP_013026686.1	WP_013026686.1	WP_013026686.1	CW1_GM003387	WP_013026686.1	JCC14_GM000860	JCC8_GM003388	JCY1_GM000107	JCY4_GM003334	JCYB5_GM002485	JCYB8_GM003351	JCYX7_GM003128	JCYX9_GM003383	WP_013026686.1	WP_013026686.1	WP_013026686.1	WP_013026686.1	WP_013026686.1	WP_013026686.1	WP_013026686.1	WP_013026686.1	S47_GM000115
OG0001024	WP_013026688.1	WP_029568379.1	WP_029568379.1	CW1_GM003385	WP_064352285.1	JCC14_GM000862	JCC8_GM003386	JCY1_GM000105	JCY4_GM003336	JCYB5_GM002487	JCYB8_GM003353	JCYX7_GM003126	JCYX9_GM003381	WP_013026688.1	WP_013026688.1	WP_028715448.1	WP_029568379.1	WP_110286653.1	WP_013026688.1	WP_028715448.1	WP_022623488.1	S47_GM000113
OG0001025	WP_013026690.1	WP_013026690.1	WP_013026690.1	CW1_GM003384	WP_013026690.1	JCC14_GM000863	JCC8_GM003385	JCY1_GM000103	JCY4_GM003337	JCYB5_GM002488	JCYB8_GM003354	JCYX7_GM003125	JCYX9_GM003380	WP_013026690.1	WP_013026690.1	WP_013026690.1	WP_013026690.1	WP_013026690.1	WP_013026690.1	WP_013026690.1	WP_013026690.1	S47_GM000111
OG0001026	WP_013026692.1	WP_174261396.1	WP_013026692.1	CW1_GM003382	WP_022623490.1	JCC14_GM000865	JCC8_GM003383	JCY1_GM000101	JCY4_GM003339	JCYB5_GM002490	JCYB8_GM003356	JCYX7_GM003123	JCYX9_GM003378	WP_013026692.1	WP_013026692.1	WP_028715449.1	WP_174261396.1	WP_028715449.1	WP_013026692.1	WP_013026692.1	WP_013026692.1	S47_GM000109
OG0001027	WP_013026697.1	WP_013026697.1	WP_013026697.1	CW1_GM003377	WP_013026697.1	JCC14_GM000870	JCC8_GM003378	JCY1_GM000096	JCY4_GM003344	JCYB5_GM002495	JCYB8_GM003361	JCYX7_GM003118	JCYX9_GM003373	WP_105077658.1	WP_013026697.1	WP_028715451.1	WP_013026697.1	WP_013026697.1	WP_013026697.1	WP_013026697.1	WP_104933551.1	S47_GM000104
OG0001028	WP_013026698.1	WP_014594290.1	WP_013026698.1	CW1_GM003376	WP_014594290.1	JCC14_GM000871	JCC8_GM003377	JCY1_GM000095	JCY4_GM003345	JCYB5_GM002496	JCYB8_GM003362	JCYX7_GM003117	JCYX9_GM003372	WP_014594290.1	WP_013026698.1	WP_014594290.1	WP_014594290.1	WP_013026698.1	WP_013026698.1	WP_013026698.1	WP_104933552.1	S47_GM000103
OG0001029	WP_013026701.1	WP_013026701.1	WP_029568381.1	CW1_GM003373	WP_013026701.1	JCC14_GM000874	JCC8_GM003374	JCY1_GM000092	JCY4_GM003348	JCYB5_GM002499	JCYB8_GM003365	JCYX7_GM003114	JCYX9_GM003369	WP_013026701.1	WP_013026701.1	WP_013026701.1	WP_013026701.1	WP_013026701.1	WP_013026701.1	WP_013026701.1	WP_013026701.1	S47_GM000100
OG0001030	WP_013026702.1	WP_013026702.1	WP_013026702.1	CW1_GM003371	WP_013026702.1	JCC14_GM000876	JCC8_GM003372	JCY1_GM000090	JCY4_GM003350	JCYB5_GM002501	JCYB8_GM003367	JCYX7_GM003112	JCYX9_GM003367	WP_013026702.1	WP_013026702.1	WP_013026702.1	WP_013026702.1	WP_013026702.1	WP_013026702.1	WP_013026702.1	WP_013026702.1	S47_GM000098
OG0001031	WP_013026705.1	WP_028715453.1	WP_013026705.1	CW1_GM003368	WP_013026705.1	JCC14_GM000879	JCC8_GM003369	JCY1_GM000087	JCY4_GM003353	JCYB5_GM002504	JCYB8_GM003370	JCYX7_GM003109	JCYX9_GM003364	WP_013026705.1	WP_013026705.1	WP_028715453.1	WP_028715453.1	WP_028715453.1	WP_013026705.1	WP_013026705.1	WP_028715453.1	S47_GM000095
OG0001032	WP_013026710.1	WP_228525802.1	WP_013026710.1	CW1_GM003363	WP_013026710.1	JCC14_GM000884	JCC8_GM003364	JCY1_GM000082	JCY4_GM003358	JCYB5_GM002509	JCYB8_GM003375	JCYX7_GM003104	JCYX9_GM003359	WP_013026710.1	WP_013026710.1	WP_013026710.1	WP_228525802.1	WP_013026710.1	WP_013026710.1	WP_072005095.1	WP_033766119.1	S47_GM000090
OG0001033	WP_013026711.1	WP_217268015.1	WP_028715456.1	CW1_GM003362	WP_013026711.1	JCC14_GM000885	JCC8_GM003363	JCY1_GM000081	JCY4_GM003359	JCYB5_GM002510	JCYB8_GM003376	JCYX7_GM003103	JCYX9_GM003358	WP_013026711.1	WP_013026711.1	WP_028715456.1	WP_217268015.1	WP_013026711.1	WP_013026711.1	WP_028715456.1	WP_013026711.1	S47_GM000089
OG0001034	WP_013026712.1	WP_202631159.1	WP_029568384.1	CW1_GM003361	WP_013026712.1	JCC14_GM000886	JCC8_GM003362	JCY1_GM000080	JCY4_GM003360	JCYB5_GM002511	JCYB8_GM003377	JCYX7_GM003102	JCYX9_GM003357	WP_013026712.1	WP_013026712.1	WP_028715457.1	WP_202631159.1	WP_072138947.1	WP_013026712.1	WP_013026712.1	WP_013026712.1	S47_GM000088
OG0001035	WP_013026713.1	WP_015699753.1	WP_015699753.1	CW1_GM003360	WP_072404098.1	JCC14_GM000887	JCC8_GM003361	JCY1_GM000079	JCY4_GM003361	JCYB5_GM002512	JCYB8_GM003378	JCYX7_GM003101	JCYX9_GM003356	WP_015699753.1	WP_013026713.1	WP_028715458.1	WP_015699753.1	WP_013026713.1	WP_013026713.1	WP_029570430.1	WP_015699753.1	S47_GM000087
OG0001036	WP_013026724.1	WP_013026724.1	WP_013026724.1	CW1_GM003352	WP_013026724.1	JCC14_GM000896	JCC8_GM003353	JCY1_GM000070	JCY4_GM003370	JCYB5_GM002521	JCYB8_GM003387	JCYX7_GM003093	JCYX9_GM003348	WP_013026724.1	WP_013026724.1	WP_013026724.1	WP_013026724.1	WP_013026724.1	WP_014605279.1	WP_013026724.1	WP_013026724.1	S47_GM000077
OG0001037	WP_013026725.1	WP_013026725.1	WP_013026725.1	CW1_GM003351	WP_013026725.1	JCC14_GM000897	JCC8_GM003352	JCY1_GM000069	JCY4_GM003371	JCYB5_GM002522	JCYB8_GM003388	JCYX7_GM003092	JCYX9_GM003347	WP_200286837.1	WP_013026725.1	WP_013026725.1	WP_013026725.1	WP_013026725.1	WP_013026725.1	WP_029570433.1	WP_013026725.1	S47_GM000076
OG0001038	WP_013026727.1	WP_013026727.1	WP_013026727.1	CW1_GM003349	WP_013026727.1	JCC14_GM000899	JCC8_GM003350	JCY1_GM000067	JCY4_GM003373	JCYB5_GM002524	JCYB8_GM003390	JCYX7_GM003090	JCYX9_GM003345	WP_013026727.1	WP_013026727.1	WP_013026727.1	WP_013026727.1	WP_207806572.1	WP_013026727.1	WP_013026727.1	WP_072138950.1	S47_GM000074
OG0001039	WP_013026731.1	WP_013026731.1	WP_013026731.1	CW1_GM003344	WP_013026731.1	JCC14_GM000904	JCC8_GM003345	JCY1_GM000063	JCY4_GM003378	JCYB5_GM002529	JCYB8_GM003395	JCYX7_GM003085	JCYX9_GM003340	WP_013026731.1	WP_013026731.1	WP_028715465.1	WP_013026731.1	WP_013026731.1	WP_013026731.1	WP_013026731.1	WP_013026731.1	S47_GM000069
OG0001040	WP_013026737.1	WP_174261403.1	WP_013026737.1	CW1_GM003338	WP_013026737.1	JCC14_GM000910	JCC8_GM003339	JCY1_GM000056	JCY4_GM003384	JCYB5_GM002535	JCYB8_GM003401	JCYX7_GM003079	JCYX9_GM003334	WP_013026737.1	WP_013026737.1	WP_013026737.1	WP_174261403.1	WP_013026737.1	WP_013026737.1	WP_013026737.1	WP_013026737.1	S47_GM000063
OG0001041	WP_013026741.1	WP_013026741.1	WP_013026741.1	CW1_GM003333	WP_013026741.1	JCC14_GM000915	JCC8_GM003334	JCY1_GM000051	JCY4_GM003389	JCYB5_GM002540	JCYB8_GM003406	JCYX7_GM003074	JCYX9_GM003329	WP_013026741.1	WP_013026741.1	WP_013026741.1	WP_013026741.1	WP_013026741.1	WP_013026741.1	WP_013026741.1	WP_013026741.1	S47_GM000058
OG0001042	WP_013026742.1	WP_013026742.1	WP_013026742.1	CW1_GM003332	WP_126843449.1	JCC14_GM000916	JCC8_GM003333	JCY1_GM000050	JCY4_GM003390	JCYB5_GM002541	JCYB8_GM003407	JCYX7_GM003073	JCYX9_GM003328	WP_013026742.1	WP_013026742.1	WP_013026742.1	WP_013026742.1	WP_013026742.1	WP_013026742.1	WP_013026742.1	WP_013026742.1	S47_GM000057
OG0001043	WP_013026745.1	WP_013026745.1	WP_013026745.1	CW1_GM003329	WP_013026745.1	JCC14_GM000919	JCC8_GM003330	JCY1_GM000047	JCY4_GM003393	JCYB5_GM002544	JCYB8_GM003410	JCYX7_GM003070	JCYX9_GM003325	WP_105077663.1	WP_013026745.1	WP_013026745.1	WP_013026745.1	WP_013026745.1	WP_013026745.1	WP_013026745.1	WP_104933558.1	S47_GM000054
OG0001044	WP_013026746.1	WP_013026746.1	WP_013026746.1	CW1_GM003328	WP_013026746.1	JCC14_GM000920	JCC8_GM003329	JCY1_GM000046	JCY4_GM003394	JCYB5_GM002545	JCYB8_GM003411	JCYX7_GM003069	JCYX9_GM003324	WP_013026746.1	WP_013026746.1	WP_013026746.1	WP_013026746.1	WP_013026746.1	WP_013026746.1	WP_013026746.1	WP_013026746.1	S47_GM000053
OG0001045	WP_013026748.1	WP_014594323.1	WP_013026748.1	CW1_GM003326	WP_014594323.1	JCC14_GM000922	JCC8_GM003327	JCY1_GM000044	JCY4_GM003396	JCYB5_GM002547	JCYB8_GM003413	JCYX7_GM003067	JCYX9_GM003322	WP_013026748.1	WP_013026748.1	WP_013026748.1	WP_014594323.1	WP_014594323.1	WP_013026748.1	WP_014594323.1	WP_089517127.1	S47_GM000051
OG0001046	WP_013026761.1	WP_013026761.1	WP_013026761.1	CW1_GM003312	WP_013026761.1	JCC14_GM000936	JCC8_GM003313	JCY1_GM000030	JCY4_GM003410	JCYB5_GM002561	JCYB8_GM003427	JCYX7_GM003053	JCYX9_GM003308	WP_013026761.1	WP_013026761.1	WP_013026761.1	WP_013026761.1	WP_013026761.1	WP_013026761.1	WP_013026761.1	WP_013026761.1	S47_GM000037
OG0001047	WP_013026766.1	WP_013026766.1	WP_013026766.1	CW1_GM003306	WP_013026766.1	JCC14_GM000944	JCC8_GM003307	JCY1_GM000024	JCY4_GM003418	JCYB5_GM002567	JCYB8_GM003435	JCYX7_GM003047	JCYX9_GM003302	WP_013026766.1	WP_013026766.1	WP_013026766.1	WP_013026766.1	WP_013026766.1	WP_013026766.1	WP_013026766.1	WP_013026766.1	S47_GM000031
OG0001048	WP_013026769.1	WP_013026769.1	WP_013026769.1	CW1_GM003303	WP_013026769.1	JCC14_GM000947	JCC8_GM003304	JCY1_GM000021	JCY4_GM003421	JCYB5_GM002570	JCYB8_GM003438	JCYX7_GM003044	JCYX9_GM003299	WP_013026769.1	WP_013026769.1	WP_013026769.1	WP_013026769.1	WP_013026769.1	WP_013026769.1	WP_013026769.1	WP_013026769.1	S47_GM000028
OG0001049	WP_013026783.1	WP_013026783.1	WP_013026783.1	CW1_GM003288	WP_013026783.1	JCC14_GM000962	JCC8_GM003289	JCY1_GM000006	JCY4_GM003436	JCYB5_GM002586	JCYB8_GM003453	JCYX7_GM003029	JCYX9_GM003284	WP_013026783.1	WP_013026783.1	WP_013026783.1	WP_013026783.1	WP_013026783.1	WP_013026783.1	WP_013026783.1	WP_013026783.1	S47_GM000013
OG0001050	WP_013026784.1	WP_013026784.1	WP_013026784.1	CW1_GM003287	WP_013026784.1	JCC14_GM000963	JCC8_GM003288	JCY1_GM000005	JCY4_GM003437	JCYB5_GM002587	JCYB8_GM003454	JCYX7_GM003028	JCYX9_GM003283	WP_013026784.1	WP_013026784.1	WP_013026784.1	WP_013026784.1	WP_013026784.1	WP_013026784.1	WP_013026784.1	WP_013026784.1	S47_GM000012
OG0001051	WP_013026843.1	WP_013026843.1	WP_013026843.1	CW1_GM003233	WP_013026843.1	JCC14_GM004354	JCC8_GM003234	JCY1_GM004217	JCY4_GM003488	JCYB5_GM002649	JCYB8_GM003505	JCYX7_GM002974	JCYX9_GM003229	WP_013026843.1	WP_013026843.1	WP_013026843.1	WP_013026843.1	WP_013026843.1	WP_013026843.1	WP_013026843.1	WP_013026843.1	S47_GM004262
OG0001052	WP_013026844.1	WP_013026844.1	WP_013026844.1	CW1_GM003232	WP_089517117.1	JCC14_GM004355	JCC8_GM003233	JCY1_GM004216	JCY4_GM003489	JCYB5_GM002650	JCYB8_GM003506	JCYX7_GM002973	JCYX9_GM003228	WP_013026844.1	WP_013026844.1	WP_013026844.1	WP_013026844.1	WP_013026844.1	WP_013026844.1	WP_013026844.1	WP_013026844.1	S47_GM004263
OG0001053	WP_013026847.1	WP_028715553.1	WP_013026847.1	CW1_GM003229	WP_089517116.1	JCC14_GM004358	JCC8_GM003230	JCY1_GM004213	JCY4_GM003492	JCYB5_GM002653	JCYB8_GM003509	JCYX7_GM002970	JCYX9_GM003225	WP_013026847.1	WP_013026847.1	WP_028715553.1	WP_028715553.1	WP_013026847.1	WP_014605211.1	WP_028715553.1	WP_022623558.1	S47_GM004266
OG0001054	WP_013026851.1	WP_013026851.1	WP_013026851.1	CW1_GM003225	WP_013026851.1	JCC14_GM004362	JCC8_GM003226	JCY1_GM004209	JCY4_GM003496	JCYB5_GM002658	JCYB8_GM003513	JCYX7_GM002966	JCYX9_GM003221	WP_013026851.1	WP_013026851.1	WP_013026851.1	WP_013026851.1	WP_207806539.1	WP_013026851.1	WP_013026851.1	WP_013026851.1	S47_GM004271
OG0001055	WP_013026852.1	WP_013026852.1	WP_013026852.1	CW1_GM003224	WP_013026852.1	JCC14_GM004363	JCC8_GM003225	JCY1_GM004208	JCY4_GM003497	JCYB5_GM002659	JCYB8_GM003514	JCYX7_GM002965	JCYX9_GM003220	WP_013026852.1	WP_013026852.1	WP_013026852.1	WP_013026852.1	WP_013026852.1	WP_013026852.1	WP_013026852.1	WP_013026852.1	S47_GM004272
OG0001056	WP_013026855.1	WP_013026855.1	WP_013026855.1	CW1_GM003221	WP_013026855.1	JCC14_GM004366	JCC8_GM003222	JCY1_GM004205	JCY4_GM003500	JCYB5_GM002662	JCYB8_GM003517	JCYX7_GM002962	JCYX9_GM003217	WP_013026855.1	WP_013026855.1	WP_013026855.1	WP_013026855.1	WP_013026855.1	WP_013026855.1	WP_029570534.1	WP_029570534.1	S47_GM004275
OG0001057	WP_013026862.1	WP_013026862.1	WP_013026862.1	CW1_GM003214	WP_013026862.1	JCC14_GM004373	JCC8_GM003215	JCY1_GM004197	JCY4_GM003507	JCYB5_GM002669	JCYB8_GM003524	JCYX7_GM002955	JCYX9_GM003210	WP_013026862.1	WP_013026862.1	WP_013026862.1	WP_013026862.1	WP_013026862.1	WP_013026862.1	WP_013026862.1	WP_013026862.1	S47_GM004282
OG0001058	WP_013026864.1	WP_013026864.1	WP_013026864.1	CW1_GM003212	WP_013026864.1	JCC14_GM004375	JCC8_GM003213	JCY1_GM004195	JCY4_GM003509	JCYB5_GM002671	JCYB8_GM003526	JCYX7_GM002953	JCYX9_GM003208	WP_014605198.1	WP_013026864.1	WP_013026864.1	WP_013026864.1	WP_013026864.1	WP_014605198.1	WP_014605198.1	WP_014605198.1	S47_GM004284
OG0001059	WP_013026867.1	WP_174260903.1	WP_013026867.1	CW1_GM003209	WP_013026867.1	JCC14_GM004378	JCC8_GM003210	JCY1_GM004192	JCY4_GM003512	JCYB5_GM002674	JCYB8_GM003529	JCYX7_GM002950	JCYX9_GM003205	WP_105077884.1	WP_013026867.1	WP_019106306.1	WP_174260903.1	WP_013026867.1	WP_014605195.1	WP_029570537.1	WP_072138992.1	S47_GM004288
OG0001060	WP_013026870.1	WP_013026870.1	WP_013026870.1	CW1_GM003206	WP_013026870.1	JCC14_GM004381	JCC8_GM003207	JCY1_GM004189	JCY4_GM003515	JCYB5_GM002677	JCYB8_GM003532	JCYX7_GM002947	JCYX9_GM003202	WP_013026870.1	WP_013026870.1	WP_013026870.1	WP_013026870.1	WP_013026870.1	WP_013026870.1	WP_013026870.1	WP_013026870.1	S47_GM004291
OG0001061	WP_013026871.1	WP_013026871.1	WP_013026871.1	CW1_GM003205	WP_013026871.1	JCC14_GM004382	JCC8_GM003206	JCY1_GM004188	JCY4_GM003516	JCYB5_GM002678	JCYB8_GM003533	JCYX7_GM002946	JCYX9_GM003201	WP_013026871.1	WP_013026871.1	WP_013026871.1	WP_013026871.1	WP_013026871.1	WP_013026871.1	WP_013026871.1	WP_013026871.1	S47_GM004292
OG0001062	WP_013026875.1	WP_013026875.1	WP_013026875.1	CW1_GM003201	WP_013026875.1	JCC14_GM004386	JCC8_GM003202	JCY1_GM004184	JCY4_GM003520	JCYB5_GM002682	JCYB8_GM003537	JCYX7_GM002942	JCYX9_GM003197	WP_013026875.1	WP_013026875.1	WP_013026875.1	WP_013026875.1	WP_013026875.1	WP_013026875.1	WP_029570542.1	WP_013026875.1	S47_GM004296
OG0001063	WP_013026885.1	WP_013026885.1	WP_013026885.1	CW1_GM002234	WP_013026885.1	JCC14_GM002417	JCC8_GM001487	JCY1_GM001910	JCY4_GM001539	JCYB5_GM003287	JCYB8_GM000862	JCYX7_GM001975	JCYX9_GM002230	WP_013026885.1	WP_013026885.1	WP_013026885.1	WP_013026885.1	WP_013026885.1	WP_013026885.1	WP_013026885.1	WP_013026885.1	S47_GM004444
OG0001064	WP_013026886.1	WP_013026886.1	WP_013026886.1	CW1_GM002235	WP_013026886.1	JCC14_GM002418	JCC8_GM001488	JCY1_GM001909	JCY4_GM001538	JCYB5_GM003286	JCYB8_GM000863	JCYX7_GM001976	JCYX9_GM002231	WP_013026886.1	WP_013026886.1	WP_013026886.1	WP_013026886.1	WP_013026886.1	WP_013026886.1	WP_013026886.1	WP_013026886.1	S47_GM004443
OG0001065	WP_013026892.1	WP_013026892.1	WP_013026892.1	CW1_GM002241	WP_013026892.1	JCC14_GM002424	JCC8_GM001494	JCY1_GM001903	JCY4_GM001532	JCYB5_GM003280	JCYB8_GM000869	JCYX7_GM001982	JCYX9_GM002237	WP_013026892.1	WP_013026892.1	WP_013026892.1	WP_013026892.1	WP_013026892.1	WP_013026892.1	WP_013026892.1	WP_013026892.1	S47_GM004437
OG0001066	WP_013026896.1	WP_013026896.1	WP_013026896.1	CW1_GM002245	WP_013026896.1	JCC14_GM002428	JCC8_GM001498	JCY1_GM001899	JCY4_GM001528	JCYB5_GM003276	JCYB8_GM000873	JCYX7_GM001986	JCYX9_GM002241	WP_013026896.1	WP_013026896.1	WP_013026896.1	WP_013026896.1	WP_013026896.1	WP_013026896.1	WP_013026896.1	WP_013026896.1	S47_GM004433
OG0001067	WP_013026897.1	WP_013026897.1	WP_013026897.1	CW1_GM002246	WP_013026897.1	JCC14_GM002429	JCC8_GM001499	JCY1_GM001898	JCY4_GM001527	JCYB5_GM003275	JCYB8_GM000874	JCYX7_GM001987	JCYX9_GM002242	WP_013026897.1	WP_013026897.1	WP_013026897.1	WP_013026897.1	WP_013026897.1	WP_013026897.1	WP_013026897.1	WP_013026897.1	S47_GM004432
[truncated: 5,230 more rows]

## Sheet: TABLE.S6
TABLE. S6 Detected gene gain and loss events at key nodes.
[truncated: 1,192 more rows]

[truncated: 1 more sheets: TABLE.S7]
