# Supplementary material for: Comparative genomics-based insights into Pantoea ananatis strains, isolated from white spot diseased leaves of maize with plant growth-promoting attributes
Source: Appl Environ Microbiol. 2025 May 19;91(6):e00329-25. doi: 10.1128/aem.00329-25 (PMC12175523; doi:10.1128/aem.00329-25)
Supplement: Table S1 — COG functional assignment of genes from 12 P. ananatis strains. [file aem.00329-25-s0008.xlsx]

## Sheet: Sheet1
TABLE S1 The COG functional assignment of genes from 12 P. ananatis strains.
			JCY1		S47		JCYX9		JCY7		JCC8		CW1		JCYB5		JCYB8		JCY4		JCC14		GDYCa		ZFZa
			Number	Percent (%)	Number	Percent (%)	Number	Percent (%)	Number	Percent (%)	Number	Percent (%)	Number	Percent (%)	Number	Percent (%)	Number	Percent (%)	Number	Percent (%)	Number	Percent (%)	Number	Percent (%)	Number	Percent (%)
Information storage and processing	Translation, ribosomal structure and biogenesis	J	268	6.11453	265	5.56489	268	5.62552	269	5.64652	268	5.61845	268	5.62198	272	5.74082	270	5.42169	270	5.40865	274	5.79649	266	5.57886	282	5.61977
	RNA processing and modification	A	1	0.0228154	1	0.0209996	1	0.0209908	1	0.0209908	1	0.0209644	1	0.0209776	1	0.021106	1	0.0200803	1	0.0200321	1	0.0211551	1	0.0209732	1	0.0199283
	Transcription	K	328	7.48346	333	6.99286	350	7.34677	350	7.34677	350	7.33753	350	7.34214	348	7.34487	357	7.16867	358	7.17147	353	7.46774	326	6.83725	368	7.3336
	Replication, recombination and repair	L	145	3.30824	159	3.33893	150	3.14861	150	3.14861	150	3.14465	150	3.14663	149	3.14479	169	3.39357	170	3.40545	143	3.02517	160	3.3557	177	3.5273
Cellular processes and signaling	Cell cycle control, cell division, chromosome partitioning	D	56	1.27766	56	1.17598	60	1.25945	60	1.25945	60	1.25786	60	1.25865	57	1.20304	61	1.2249	61	1.22196	57	1.20584	53	1.11158	57	1.13591
	Defense mechanisms	V	82	1.87086	96	2.01596	92	1.93115	92	1.93115	92	1.92872	92	1.92993	94	1.98396	103	2.06827	103	2.0633	96	2.03089	84	1.76174	97	1.93304
	Signal transduction mechanisms	T	232	5.29318	237	4.9769	255	5.35264	255	5.35264	255	5.34591	255	5.34928	245	5.17096	257	5.16064	257	5.14824	254	5.37339	251	5.26426	264	5.26106
	Cell wall/membrane/envelope biogenesis	M	270	6.16016	287	6.02688	285	5.98237	285	5.98237	285	5.97484	285	5.9786	288	6.07851	295	5.92369	295	5.90946	289	6.11381	275	5.76762	293	5.83898
	Cell motility	N	80	1.82523	76	1.59597	86	1.80521	87	1.8262	86	1.80294	87	1.82505	77	1.62516	92	1.84739	92	1.84295	93	1.96742	94	1.97148	89	1.77361
	Cytoskeleton	Z	2	0.0456308	2	0.0419992	2	0.0419815	2	0.0419815	2	0.0419287	2	0.0419551	2	0.0422119	2	0.0401606	2	0.0400641	2	0.0423101	2	0.0419463	2	0.0398565
	Extracellular structures	W	33	0.752909	36	0.755985	32	0.671704	32	0.671704	32	0.67086	32	0.671282	29	0.612073	38	0.763052	38	0.761218	33	0.698117	38	0.79698	36	0.717417
	Intracellular trafficking, secretion, and vesicular transport	U	75	1.71116	60	1.25997	93	1.95214	92	1.93115	93	1.94969	93	1.95091	76	1.60405	75	1.50602	75	1.5024	78	1.6501	82	1.7198	76	1.51455
	Posttranslational modification, protein turnover, chaperones	O	148	3.37668	153	3.21294	158	3.31654	158	3.31654	158	3.31237	158	3.31445	156	3.29253	159	3.19277	159	3.1851	163	3.44828	156	3.27181	170	3.3878
Mobileome	Mobilome: prophages, transposons	X	45	1.02669	106	2.22596	35	0.734677	35	0.734677	38	0.796646	35	0.734214	63	1.32967	56	1.1245	56	1.12179	28	0.592342	89	1.86661	71	1.41491
Metabolism	Energy production and conversion	C	167	3.81018	178	3.73793	179	3.75735	179	3.75735	179	3.75262	179	3.75498	181	3.82018	178	3.5743	178	3.56571	183	3.87138	175	3.6703	185	3.68673
	Carbohydrate transport and metabolism	G	411	9.37714	419	8.79882	443	9.29891	442	9.27792	441	9.24528	442	9.27208	446	9.41325	461	9.25703	462	9.25481	447	9.45631	423	8.87164	451	8.98764
	Amino acid transport and metabolism	E	382	8.71549	403	8.46283	420	8.81612	420	8.81612	420	8.80503	420	8.81057	422	8.90671	421	8.45382	422	8.45353	428	9.05437	391	8.2005	445	8.86807
	Nucleotide transport and metabolism	F	107	2.44125	111	2.33095	112	2.35097	112	2.35097	112	2.34801	112	2.34949	112	2.36387	111	2.22892	111	2.22356	111	2.34821	109	2.28607	122	2.43125
	Coenzyme transport and metabolism	H	205	4.67716	215	4.51491	220	4.61797	220	4.61797	220	4.61216	220	4.61506	221	4.66442	216	4.33735	216	4.32692	221	4.67527	214	4.48826	224	4.46393
	Lipid transport and metabolism	I	146	3.33105	139	2.91894	156	3.27456	156	3.27456	156	3.27044	156	3.2725	157	3.31363	140	2.81124	140	2.80449	148	3.13095	147	3.08305	155	3.08888
	Inorganic ion transport and metabolism	P	230	5.24755	237	4.9769	246	5.16373	246	5.16373	246	5.15723	246	5.16048	247	5.21317	248	4.97992	248	4.96795	248	5.24646	244	5.11745	261	5.20128
	Secondary metabolites biosynthesis, transport and catabolism	Q	48	1.09514	47	0.98698	52	1.09152	52	1.09152	52	1.09015	53	1.11181	55	1.16083	54	1.08434	54	1.08173	51	1.07891	49	1.02768	53	1.0562
Poorly characterized	General function prediction only	R	253	5.7723	266	5.58589	281	5.8984	281	5.8984	281	5.89099	281	5.89469	291	6.14183	290	5.82329	291	5.82933	294	6.21959	264	5.53691	280	5.57991
	Function unknown	S	144	3.28542	150	3.14994	158	3.31654	158	3.31654	158	3.31237	157	3.29348	159	3.35585	160	3.21285	159	3.1851	159	3.36366	164	3.4396	168	3.34795
No hits			956	21.8115	1174	24.6535	1090	22.8799	1089	22.8589	1094	22.935	1093	0.229285	1058	22.3301	1247	25.0402	1257	25.1803	1042	22.0436	1153	24.182	1162	23.1566
Total CDS			4383		4762		4764		4764		4770		4767		4738		4980		4992		4727		4768		5018
