# Supplementary material for: Comparative genomics-based insights into Pantoea ananatis strains, isolated from white spot diseased leaves of maize with plant growth-promoting attributes
Source: Appl Environ Microbiol. 2025 May 19;91(6):e00329-25. doi: 10.1128/aem.00329-25 (PMC12175523; doi:10.1128/aem.00329-25)
Supplement: Table S3 — ANI values. [file aem.00329-25-s0010.xlsx]

## Sheet: ANIb
TABLE. S3 ANIb, ANIm, and TETRA values calculated via the JSpeciesWS web server
#ANIb	B7	M32A	LMG20103	LMG2665	JCY1	PNA97-1R	S47	JCYX9	JCY7	JCC8	CW1	JCYB5	OC5a	LCFJ-001	JCYB8	JCY4	JCC14	DZ-12	26SR6	PA4	BD442	PA13	LT2-192	TZ39	GDYCa	ZFZa
B7	*	99.92	99.02	98.98	98.78	98.94	98.61	98.94	98.94	98.94	98.94	98.96	99.01	98.75	98.72	98.72	98.84	98.88	98.81	98.81	98.76	98.78	96.11	96.14	96.16	96.21
M32A	99.88	*	98.99	98.93	98.73	98.9	98.58	98.9	98.91	98.9	98.91	98.93	98.97	98.71	98.68	98.68	98.8	98.85	98.76	98.77	98.72	98.74	96.08	96.11	96.14	96.18
LMG20103	99.19	99.19	*	99.21	99	99.24	99.03	99.21	99.22	99.21	99.21	99.21	99.22	98.94	99.13	99.12	99.15	99.15	99.1	99.12	99.07	99.06	96.42	96.46	96.47	96.53
LMG2665	99.13	99.14	99.18	*	99.56	99.09	98.8	99	99	99	99	99.17	99.01	98.95	99.08	99.08	98.92	99	98.79	98.89	99.03	98.95	96.1	96.33	96.38	96.41
JCY1	99.12	99.12	99.17	99.66	*	99.18	98.91	99.26	99.26	99.26	99.26	99.16	99.2	99.04	99.01	99	99.14	99.11	99.13	99.09	98.92	98.95	96.4	96.4	96.48	96.41
PNA97-1R	98.99	98.99	99.14	99.02	98.97	*	98.87	99.06	99.07	99.07	99.07	99.06	99.13	98.9	98.92	98.92	99	98.93	98.96	98.89	98.83	98.84	96.25	96.29	96.31	96.28
S47	98.73	98.73	99.01	98.83	98.73	98.97	*	98.89	98.89	98.89	98.89	98.93	98.82	98.78	98.79	98.78	98.78	98.87	98.8	98.69	98.91	98.9	96.16	96.27	96.36	96.41
JCYX9	99.09	99.09	99.14	99.01	99.06	99.13	98.83	*	100	100	99.99	99.18	99.1	98.92	99.11	99.1	99.06	99.11	99.02	98.87	99.09	99.06	96.25	96.38	96.42	96.47
JCY7	99.09	99.09	99.15	99.03	99.06	99.15	98.8	100	*	100	100	99.19	99.11	98.92	99.1	99.1	99.05	99.12	99.05	98.88	99.09	99.07	96.25	96.39	96.45	96.49
JCC8	99.11	99.11	99.17	99.06	99.08	99.14	98.79	100	100	*	100	99.2	99.11	98.94	99.1	99.11	99.05	99.11	99.02	98.91	99.1	99.07	96.26	96.38	96.47	96.5
CW1	99.08	99.08	99.15	99.04	99.06	99.13	98.82	100	100	100	*	99.2	99.12	98.91	99.09	99.1	99.05	99.13	99.03	98.9	99.09	99.07	96.25	96.39	96.42	96.48
JCYB5	99.08	99.09	99.18	99.17	98.95	99.1	98.85	99.16	99.16	99.16	99.16	*	99.18	98.87	98.98	98.98	99.12	99.03	99.1	99.1	98.88	98.99	96.38	96.36	96.44	96.4
OC5a	99.16	99.16	99.15	98.98	98.96	99.21	98.77	99.09	99.1	99.1	99.09	99.17	*	98.89	99.09	99.09	99.07	99.13	99.08	98.82	99.08	99.09	96.35	96.38	96.4	96.48
LCFJ-001	99.14	99.14	99.14	99.19	99.11	99.14	98.99	99.17	99.18	99.18	99.18	99.15	99.21	*	99.06	99.06	99.14	99.12	99.11	99.07	99	99.04	96.46	96.47	96.52	96.51
JCYB8	98.84	98.84	99.05	99.04	98.77	98.96	98.75	99.06	99.05	99.05	99.06	98.96	99.06	98.81	*	100	99.25	99.08	99.01	98.8	98.89	98.85	96.23	96.31	96.29	96.33
JCY4	98.88	98.88	99.08	99.04	98.77	98.98	98.78	99.06	99.06	99.06	99.06	98.98	99.07	98.82	100	*	99.26	99.09	99.01	98.8	98.9	98.86	96.17	96.3	96.24	96.33
JCC14	98.96	98.96	99.07	98.91	98.92	99.05	98.7	98.98	98.98	98.99	98.98	99.1	99.04	98.84	99.25	99.25	*	99.19	98.9	98.79	99.01	98.98	96.25	96.25	96.28	96.38
DZ-12	99.06	99.06	99.14	99.01	98.8	99.03	98.9	99.12	99.12	99.12	99.12	99.11	99.16	98.75	99.17	99.17	99.24	*	99.1	99.01	98.97	98.94	96.21	96.31	96.25	96.28
26SR6	98.81	98.8	98.92	98.66	98.77	98.88	98.64	98.85	98.85	98.85	98.85	98.96	98.93	98.74	98.88	98.88	98.81	98.89	*	98.62	98.92	98.9	96.06	96.24	96.24	96.32
PA4	98.91	98.91	99.07	98.75	98.84	98.9	98.66	98.78	98.78	98.78	98.78	99.02	98.75	98.84	98.71	98.71	98.76	98.8	98.55	*	98.94	98.84	96.06	96.27	96.33	96.31
BD442	98.91	98.91	99.08	98.99	98.72	98.91	98.8	99.08	99.09	99.09	99.08	98.92	99.1	98.82	98.95	98.95	99.08	98.95	99.07	98.98	*	99.21	96.3	96.35	96.36	96.41
PA13	98.97	98.98	99.08	99	98.84	98.93	98.9	99.07	99.08	99.08	99.07	99	99.11	98.84	98.89	98.89	99.07	98.95	99.06	99	99.23	*	96.33	96.39	96.34	96.56
LT2-192	96.28	96.28	96.33	96.12	96.19	96.25	96.19	96.25	96.25	96.25	96.25	96.3	96.38	96.23	96.23	96.23	96.31	96.19	96.19	96.2	96.36	96.29	*	99.18	99.12	98.91
TZ39	96.26	96.26	96.44	96.35	96.16	96.38	96.32	96.31	96.32	96.32	96.31	96.37	96.41	96.19	96.26	96.26	96.27	96.34	96.36	96.34	96.41	96.35	99.18	*	99.14	99.03
GDYCa	96.24	96.24	96.28	96.29	96.15	96.32	96.38	96.29	96.29	96.29	96.29	96.34	96.34	96.18	96.15	96.15	96.25	96.16	96.33	96.22	96.32	96.25	99.04	99.09	*	99.03
ZFZa	96.31	96.31	96.44	96.31	96.21	96.3	96.36	96.38	96.38	96.38	96.38	96.34	96.45	96.25	96.29	96.29	96.41	96.17	96.39	96.37	96.39	96.42	98.86	99.06	99.09	*

## Sheet: ANIm
TABLE. S3 ANIb, ANIm, and TETRA values calculated via the JSpeciesWS web server
#ANIm	B7	M32A	LMG20103	LMG2665	JCY1	PNA97-1R	S47	JCYX9	JCY7	JCC8	CW1	JCYB5	OC5a	LCFJ-001	JCYB8	JCY4	JCC14	DZ-12	26SR6	PA4	BD442	PA13	LT2-192	TZ39	GDYCa	ZFZa
B7	*	99.99	99.27	99.26	99.22	99.18	99.01	99.2	99.2	99.2	99.2	99.19	99.24	99.22	99.09	99.09	99.16	99.17	99.13	99.11	99.08	99.15	96.59	96.62	96.6	96.66
M32A	99.99	*	99.27	99.26	99.22	99.18	99.01	99.2	99.2	99.2	99.2	99.19	99.24	99.22	99.09	99.09	99.16	99.16	99.13	99.11	99.09	99.15	96.6	96.62	96.61	96.66
LMG20103	99.27	99.27	*	99.27	99.26	99.28	99.19	99.25	99.25	99.25	99.25	99.24	99.25	99.24	99.22	99.22	99.23	99.22	99.17	99.18	99.21	99.18	96.62	96.66	96.59	96.65
LMG2665	99.26	99.26	99.27	*	99.73	99.22	99.11	99.24	99.24	99.24	99.24	99.27	99.23	99.25	99.2	99.2	99.19	99.2	99.13	99.03	99.18	99.18	96.59	96.65	96.64	96.68
JCY1	99.22	99.22	99.26	99.73	*	99.22	99.14	99.31	99.31	99.31	99.31	99.22	99.28	99.21	99.14	99.14	99.26	99.18	99.26	99.16	99.12	99.15	96.69	96.68	96.67	96.67
PNA97-1R	99.18	99.19	99.29	99.22	99.22	*	99.14	99.25	99.24	99.24	99.24	99.2	99.26	99.2	99.14	99.14	99.18	99.15	99.13	99.07	99.13	99.11	96.62	96.66	96.59	96.63
S47	99.01	99.01	99.19	99.11	99.13	99.13	*	99.14	99.14	99.13	99.14	99.12	99.1	99.18	99.04	99.04	99.09	99.08	99.11	99	99.08	99.13	96.55	96.6	96.6	96.63
JCYX9	99.2	99.21	99.25	99.24	99.31	99.25	99.14	*	99.99	99.99	99.99	99.26	99.23	99.24	99.21	99.2	99.17	99.22	99.16	99.1	99.21	99.2	96.59	96.64	96.62	96.69
JCY7	99.2	99.2	99.25	99.24	99.31	99.24	99.14	99.99	*	99.99	99.99	99.27	99.23	99.24	99.21	99.2	99.17	99.23	99.17	99.1	99.21	99.2	96.59	96.64	96.62	96.69
JCC8	99.2	99.2	99.25	99.24	99.31	99.24	99.14	99.99	99.99	*	99.99	99.26	99.23	99.24	99.21	99.21	99.17	99.23	99.17	99.1	99.21	99.2	96.59	96.64	96.62	96.68
CW1	99.2	99.2	99.25	99.24	99.3	99.24	99.13	99.99	99.99	99.99	*	99.26	99.22	99.24	99.21	99.2	99.17	99.23	99.17	99.1	99.21	99.21	96.59	96.64	96.62	96.69
JCYB5	99.19	99.19	99.25	99.27	99.22	99.2	99.12	99.26	99.26	99.26	99.26	*	99.26	99.22	99.15	99.15	99.24	99.16	99.2	99.16	99.14	99.13	96.64	96.65	96.6	96.63
OC5a	99.24	99.24	99.26	99.23	99.28	99.26	99.1	99.22	99.23	99.23	99.22	99.26	*	99.27	99.2	99.2	99.16	99.24	99.2	99.09	99.23	99.22	96.64	96.68	96.64	96.73
LCFJ-001	99.22	99.22	99.24	99.26	99.21	99.2	99.17	99.24	99.24	99.24	99.24	99.22	99.27	*	99.19	99.18	99.23	99.17	99.22	99.18	99.16	99.18	96.7	96.71	96.69	96.73
JCYB8	99.09	99.09	99.22	99.2	99.15	99.14	99.04	99.21	99.21	99.21	99.21	99.15	99.2	99.19	*	99.99	99.32	99.24	99.23	99.11	99.15	99.13	96.59	96.65	96.58	96.66
JCY4	99.09	99.09	99.22	99.21	99.14	99.13	99.04	99.2	99.2	99.2	99.2	99.15	99.19	99.18	99.99	*	99.31	99.24	99.23	99.11	99.14	99.12	96.58	96.64	96.58	96.65
JCC14	99.16	99.16	99.23	99.19	99.26	99.18	99.09	99.17	99.17	99.17	99.17	99.24	99.16	99.23	99.32	99.32	*	99.29	99.18	99.07	99.22	99.22	96.58	96.62	96.6	96.71
DZ-12	99.17	99.17	99.22	99.2	99.19	99.15	99.09	99.23	99.23	99.23	99.23	99.16	99.24	99.17	99.23	99.23	99.29	*	99.23	99.13	99.13	99.13	96.58	96.65	96.6	96.61
26SR6	99.13	99.13	99.17	99.13	99.26	99.13	99.12	99.17	99.17	99.17	99.17	99.21	99.19	99.21	99.23	99.22	99.18	99.22	*	98.99	99.2	99.17	96.57	96.64	96.58	96.64
PA4	99.11	99.11	99.18	99.03	99.17	99.07	99	99.1	99.1	99.1	99.1	99.16	99.09	99.18	99.12	99.12	99.07	99.13	98.99	*	99.13	99.09	96.56	96.63	96.57	96.61
BD442	99.08	99.08	99.21	99.18	99.12	99.13	99.07	99.21	99.21	99.21	99.21	99.14	99.22	99.16	99.15	99.14	99.22	99.13	99.2	99.13	*	99.31	96.62	96.65	96.61	96.67
PA13	99.15	99.15	99.18	99.18	99.16	99.11	99.12	99.21	99.21	99.21	99.21	99.13	99.23	99.18	99.13	99.12	99.22	99.13	99.17	99.09	99.31	*	96.62	96.68	96.58	96.68
LT2-192	96.6	96.6	96.62	96.59	96.69	96.62	96.55	96.59	96.59	96.59	96.59	96.65	96.64	96.7	96.58	96.59	96.59	96.58	96.57	96.56	96.62	96.62	*	99.32	99.26	99.15
TZ39	96.62	96.62	96.66	96.66	96.68	96.66	96.61	96.64	96.64	96.64	96.64	96.65	96.68	96.71	96.66	96.65	96.63	96.66	96.64	96.63	96.65	96.67	99.32	*	99.28	99.24
GDYCa	96.61	96.61	96.59	96.64	96.68	96.59	96.6	96.63	96.63	96.62	96.62	96.6	96.64	96.68	96.58	96.58	96.6	96.6	96.59	96.58	96.62	96.58	99.26	99.29	*	99.22
ZFZa	96.66	96.66	96.63	96.67	96.68	96.63	96.63	96.69	96.67	96.67	96.69	96.63	96.72	96.73	96.66	96.66	96.71	96.6	96.64	96.59	96.66	96.68	99.15	99.24	99.22	*

## Sheet: Tre
TABLE. S3 ANIb, ANIm, and TETRA values calculated via the JSpeciesWS web server
#Tetra results	B7	M32A	LMG20103	LMG2665	JCY1	PNA97-1R	S47	JCYX9	JCY7	JCC8	CW1	JCYB5	OC5a	LCFJ-001	JCYB8	JCY4	JCC14	DZ-12	26SR6	PA4	BD442	PA13	LT2-192	TZ39	GDYCa	ZFZa
B7	*	0.99999	0.99911	0.99954	0.99936	0.99965	0.99948	0.99971	0.99971	0.99971	0.99971	0.99949	0.99968	0.99926	0.99962	0.9996	0.99966	0.99943	0.99969	0.99963	0.99943	0.9995	0.99936	0.99951	0.99941	0.99935
M32A	0.99999	*	0.99911	0.99953	0.99936	0.99965	0.99948	0.99972	0.99972	0.99972	0.99972	0.99951	0.99969	0.99929	0.99961	0.9996	0.99966	0.99943	0.99969	0.99964	0.99943	0.9995	0.99935	0.9995	0.9994	0.99933
LMG20103	0.99911	0.99911	*	0.99959	0.99954	0.99956	0.99879	0.99958	0.99957	0.99957	0.99957	0.99963	0.99949	0.99955	0.99925	0.99922	0.99959	0.99957	0.99942	0.99918	0.99966	0.99971	0.99858	0.99877	0.99893	0.99911
LMG2665	0.99954	0.99953	0.99959	*	0.99962	0.99967	0.99911	0.99977	0.99977	0.99978	0.99977	0.99967	0.99976	0.99947	0.99944	0.99942	0.99975	0.99956	0.99966	0.99949	0.99964	0.99966	0.99895	0.99925	0.99929	0.99932
JCY1	0.99936	0.99936	0.99954	0.99962	*	0.99943	0.99879	0.99961	0.9996	0.9996	0.9996	0.99972	0.99945	0.99972	0.99924	0.99921	0.9995	0.99918	0.9996	0.99912	0.99945	0.99952	0.9987	0.99909	0.9993	0.99917
PNA97-1R	0.99965	0.99965	0.99956	0.99967	0.99943	*	0.9993	0.99968	0.99968	0.99969	0.99968	0.99963	0.99973	0.99943	0.99968	0.99966	0.99969	0.99967	0.9997	0.99967	0.9997	0.9998	0.99923	0.99937	0.99931	0.99944
S47	0.99948	0.99948	0.99879	0.99911	0.99879	0.9993	*	0.99936	0.99936	0.99935	0.99936	0.9989	0.99933	0.99865	0.99938	0.99936	0.99932	0.99921	0.99917	0.9994	0.99927	0.99926	0.99905	0.99908	0.99875	0.99897
JCYX9	0.99971	0.99972	0.99958	0.99977	0.99961	0.99968	0.99936	*	1	1	1	0.9997	0.99979	0.99953	0.99959	0.99957	0.9998	0.9996	0.99976	0.9996	0.99967	0.99972	0.99925	0.99935	0.99943	0.99942
JCY7	0.99971	0.99972	0.99957	0.99977	0.9996	0.99968	0.99936	1	*	1	1	0.9997	0.99979	0.99952	0.99959	0.99957	0.9998	0.9996	0.99976	0.99961	0.99966	0.99971	0.99925	0.99935	0.99944	0.99942
JCC8	0.99971	0.99972	0.99957	0.99978	0.9996	0.99969	0.99935	1	1	*	1	0.9997	0.99979	0.99952	0.99958	0.99957	0.9998	0.99961	0.99977	0.9996	0.99966	0.99971	0.99924	0.99936	0.99944	0.99942
CW1	0.99971	0.99972	0.99957	0.99977	0.9996	0.99968	0.99936	1	1	1	*	0.9997	0.99979	0.99953	0.99959	0.99957	0.9998	0.99959	0.99977	0.99961	0.99966	0.99971	0.99924	0.99934	0.99943	0.99942
JCYB5	0.99949	0.99951	0.99963	0.99967	0.99972	0.99963	0.9989	0.9997	0.9997	0.9997	0.9997	*	0.9996	0.99958	0.99941	0.99938	0.99966	0.99954	0.99967	0.99939	0.9996	0.99968	0.9989	0.99914	0.99928	0.99932
OC5a	0.99968	0.99969	0.99949	0.99976	0.99945	0.99973	0.99933	0.99979	0.99979	0.99979	0.99979	0.9996	*	0.99947	0.99969	0.99968	0.99985	0.99969	0.99971	0.99956	0.9996	0.99967	0.99919	0.99938	0.99929	0.99933
LCFJ-001	0.99926	0.99929	0.99955	0.99947	0.99972	0.99943	0.99865	0.99953	0.99952	0.99952	0.99953	0.99958	0.99947	*	0.99912	0.9991	0.99949	0.99919	0.99955	0.99902	0.99935	0.99949	0.9985	0.999	0.99913	0.99894
JCYB8	0.99962	0.99961	0.99925	0.99944	0.99924	0.99968	0.99938	0.99959	0.99959	0.99958	0.99959	0.99941	0.99969	0.99912	*	1	0.99969	0.99957	0.99955	0.99964	0.99957	0.99963	0.99937	0.99942	0.99933	0.99948
JCY4	0.9996	0.9996	0.99922	0.99942	0.99921	0.99966	0.99936	0.99957	0.99957	0.99957	0.99957	0.99938	0.99968	0.9991	1	*	0.99967	0.99954	0.99953	0.99963	0.99955	0.9996	0.99936	0.9994	0.99932	0.99945
JCC14	0.99966	0.99966	0.99959	0.99975	0.9995	0.99969	0.99932	0.9998	0.9998	0.9998	0.9998	0.99966	0.99985	0.99949	0.99969	0.99967	*	0.99976	0.99976	0.99958	0.99972	0.99972	0.9992	0.99934	0.99929	0.99945
DZ-12	0.99943	0.99943	0.99957	0.99956	0.99918	0.99967	0.99921	0.9996	0.9996	0.99961	0.99959	0.99954	0.99969	0.99919	0.99957	0.99954	0.99976	*	0.99951	0.99947	0.99969	0.99973	0.99907	0.99913	0.99897	0.99931
26SR6	0.99969	0.99969	0.99942	0.99966	0.9996	0.9997	0.99917	0.99976	0.99976	0.99977	0.99977	0.99967	0.99971	0.99955	0.99955	0.99953	0.99976	0.99951	*	0.99951	0.99959	0.99966	0.99925	0.99942	0.9995	0.99949
PA4	0.99963	0.99964	0.99918	0.99949	0.99912	0.99967	0.9994	0.9996	0.99961	0.9996	0.99961	0.99939	0.99956	0.99902	0.99964	0.99963	0.99958	0.99947	0.99951	*	0.99951	0.99963	0.99921	0.99918	0.99909	0.99938
BD442	0.99943	0.99943	0.99966	0.99964	0.99945	0.9997	0.99927	0.99967	0.99966	0.99966	0.99966	0.9996	0.9996	0.99935	0.99957	0.99955	0.99972	0.99969	0.99959	0.99951	*	0.99978	0.99906	0.99916	0.99909	0.99945
PA13	0.9995	0.9995	0.99971	0.99966	0.99952	0.9998	0.99926	0.99972	0.99971	0.99971	0.99971	0.99968	0.99967	0.99949	0.99963	0.9996	0.99972	0.99973	0.99966	0.99963	0.99978	*	0.99907	0.9992	0.99923	0.99948
LT2-192	0.99936	0.99935	0.99858	0.99895	0.9987	0.99923	0.99905	0.99925	0.99925	0.99924	0.99924	0.9989	0.99919	0.9985	0.99937	0.99936	0.9992	0.99907	0.99925	0.99921	0.99906	0.99907	*	0.99965	0.99949	0.99957
TZ39	0.99951	0.9995	0.99877	0.99925	0.99909	0.99937	0.99908	0.99935	0.99935	0.99936	0.99934	0.99914	0.99938	0.999	0.99942	0.9994	0.99934	0.99913	0.99942	0.99918	0.99916	0.9992	0.99965	*	0.99969	0.99962
GDYCa	0.99941	0.9994	0.99893	0.99929	0.9993	0.99931	0.99875	0.99943	0.99944	0.99944	0.99943	0.99928	0.99929	0.99913	0.99933	0.99932	0.99929	0.99897	0.9995	0.99909	0.99909	0.99923	0.99949	0.99969	*	0.99961
ZFZa	0.99935	0.99933	0.99911	0.99932	0.99917	0.99944	0.99897	0.99942	0.99942	0.99942	0.99942	0.99932	0.99933	0.99894	0.99948	0.99945	0.99945	0.99931	0.99949	0.99938	0.99945	0.99948	0.99957	0.99962	0.99961	*
